# Supplementary material for: The SONATA data format for efficient description of large-scale network models
Source: PLoS Comput Biol. 2020 Feb 24;16(2):e1007696. doi: 10.1371/journal.pcbi.1007696 (PMC7058350; doi:10.1371/journal.pcbi.1007696)
Supplement: S1 File — (ZIP) [file pcbi.1007696.s001.zip]

Archive with 3 entries (3 files):
- fig3_performance_data.csv
- fig4_performance_data.csv
- fig6_performance_data.csv
