# Supplementary material for: The SONATA data format for efficient description of large-scale network models
Source: PLoS Comput Biol. 2020 Feb 24;16(2):e1007696. doi: 10.1371/journal.pcbi.1007696 (PMC7058350; doi:10.1371/journal.pcbi.1007696)
Supplement: S1 File — (ZIP) [file pcbi.1007696.s001.zip › fig3_performance_data.csv]

Scientific data
Multi-compartment report
Number of time steps	1000
Number of neurons	25576
Number of compartments	41389269
Single-compartment report
Number of time steps	130000
Number of neurons	217000
Raw numbers
B
Multi-comp report
WR size/process	256 x 16k	256 x 128k	512 x 16k
256	1872	7351	1633
512	2060	7449	1763
1024	2035	7434	1720
4096	2144	7459	1741
8192	2146	7267	1716
C
Single-comp report
WR size \ chunk	4k x 512	4k x 1024	8k x 512
2	2113	703	2776
64	2669	907	3913
256	2991	873	4514
512	3394	883	5280
1024	4242	849	5431
D
Multi-comp report
By frames					By traces
RD op size	256 x 16k	256 x 128k	512 x 16k		RD op size	256 x 16k	256 x 128k	512 x 16k
0,141	0,0168	0,0103	0,0051		0,006	0,0285	0,0180	0,0490
1,406	0,1574	0,0977	0,0490		0,061	0,1638	0,1514	0,2383
14,063	0,8182	0,6028	0,4173		0,305	0,4279	0,4505	0,6068
28,238	1,0056	0,7666	0,5891		0,609	0,5880	0,6048	0,7207
70,313	1,1811	1,0061	0,8310		1,524	0,8719	0,8358	0,9052
140,625	1,2894	1,1075	1,0573		3,049	1,0154	0,9505	0,9912
					6,097	1,1786	0,9876	1,0262
					15,244	1,2595	1,0554	1,0617
					30,488	1,2761	1,0576	1,0738
E
Single-comp report
By frames					By traces
RD op size	4k x 512	4k x 1024	8k x 512		RD op size	4k x 512	4k x 1024	8k x 512
0,001	0,0004	0,0009	0,0005		0,0005	0,0003	0,0005	0,0007
0,011	0,0039	0,0084	0,0047		0,0049	0,0034	0,0047	0,0075
0,110	0,0372	0,0867	0,0489		0,0488	0,0293	0,0397	0,0578
0,220	0,0793	0,1587	0,0935		0,2441	0,0684	0,1329	0,1486
0,549	0,1643	0,3442	0,2031		0,4883	0,1092	0,1536	0,1963
1,099	0,3230	0,6599	0,3870		0,9766	0,1771	0,2208	0,3477
2,197	0,5496	0,9223	0,6735		1,9531	0,2750	0,3479	0,5035
4,395	0,9074	1,1862	0,9967		3,9063	0,4015	0,5161	0,7276
8,789	0,9094	1,3503	1,2460		7,8125	0,6102	0,7381	0,8755
