# Supplementary material for: The SONATA data format for efficient description of large-scale network models
Source: PLoS Comput Biol. 2020 Feb 24;16(2):e1007696. doi: 10.1371/journal.pcbi.1007696 (PMC7058350; doi:10.1371/journal.pcbi.1007696)
Supplement: S1 File — (ZIP) [file pcbi.1007696.s001.zip › fig4_performance_data.csv]

## n_cores: number of cluster cores used in simulation
## t_nodes: time (seconds) to create simulation cell instances
## t_rec_edges: time (seconds) to initialize recurrent connections
## t_virts_edges: time (seconds) to initialize virtual connections
n_cores	t_nodes	t_rec_edges	t_virts_edges
5	1377.430152	7149.555539999999	1312.031624
5	1377.4201389999998	7053.413285	1296.035549
5	1377.471896	7233.120078999999	1318.170973
5	1377.474912	7152.739877999999	1302.98162
5	1377.492538	7260.912751	1328.311927
10	435.617934	4053.080157	728.493022
10	435.53054599999996	4531.940522	781.7843809999999
10	435.61551499999996	4365.548648999999	752.922589
10	435.63787299999996	4196.9092	742.3269819999999
10	435.610443	4045.007693	762.527118
10	435.86736299999995	4031.454457	784.817861
10	435.610208	3940.256916	744.36043
10	435.619709	4001.6364999999996	752.43106
10	435.60121799999996	4147.430615	828.546125
10	435.93819299999996	4551.233679	908.3919609999999
15	195.14018299999998	2982.284001	581.042231
15	195.10209	2739.567299	512.263406
15	195.100667	2687.861681	506.981502
15	195.094351	2673.7846729999997	498.47374199999996
15	195.09752999999998	2580.536511	482.290693
15	195.08529099999998	2560.0148599999998	479.798078
15	195.08011399999998	2494.9852029999997	461.81769299999996
15	195.088097	2623.646965	481.900831
15	195.087413	2624.168852	490.796132
15	195.10108599999998	2742.699475	512.824927
15	195.08003499999998	2549.3397959999998	477.68528699999996
15	195.077473	2896.1001939999996	485.748342
15	195.09387099999998	2876.0379709999997	537.871578
15	195.092275	2676.229883	500.754979
15	195.080077	2596.540599	561.2136459999999
30	87.143169	2591.0455549999997	492.03250499999996
30	87.149193	2516.038807	485.02496199999996
30	87.165065	2601.73661	494.900426
30	87.160371	2581.418678	549.831927
30	87.143587	2547.506359	348.87193199999996
30	87.146288	2527.1974809999997	482.096258
30	86.942148	2226.832022	467.86405199999996
30	87.142972	2251.725758	488.447187
30	87.154994	2524.232181	493.479883
30	87.13997499999999	2562.244241	397.10385399999996
30	87.16856899999999	2517.554153	441.563827
30	87.15496	2541.408994	485.50730999999996
30	87.15247	2590.559855	426.64125099999995
30	87.144083	2513.085102	480.24553299999997
30	87.154701	2566.841067	489.443789
30	87.17123699999999	2634.081372	429.65529399999997
30	87.27506	2946.1539909999997	490.360239
30	87.155716	2635.16968	453.70873
30	87.143174	2219.7785599999997	467.838145
30	87.140103	2675.5330129999998	488.527835
30	87.137514	2690.4176629999997	481.49587199999996
30	87.277225	2075.9146459999997	494.82838899999996
30	87.155845	2518.614548	451.455041
30	87.15839199999999	2621.878652	494.729556
30	87.159763	2587.216105	447.255519
30	87.15441899999999	2405.332898	452.741785
30	86.945999	2581.466916	495.239062
30	87.145814	2468.314372	493.282109
30	87.154743	2561.926375	491.76428599999997
30	87.14557099999999	2619.567524	422.052416
45	55.570693999999996	1752.6532789999999	431.792707
45	55.665636	2473.1564249999997	289.262326
45	55.136702	1541.613379	302.904311
45	55.143164	2173.755153	272.452151
45	55.149947999999995	1756.7391049999999	451.55915699999997
45	55.669751	2498.727196	275.35038099999997
45	55.646251	1649.744004	425.648977
45	55.156261	1549.3029319999998	298.793007
45	55.153513999999994	2106.982462	481.46198599999997
45	55.651613999999995	2323.357244	327.332071
45	55.143839	2286.8916329999997	345.62305699999996
45	55.137321	1530.968874	326.723505
45	55.139257	1532.456049	282.652806
45	55.147456	1515.28659	369.3182
45	55.549645	1522.1155079999999	282.09677899999997
45	55.136086	1920.0603409999999	267.622548
45	55.134736	1548.886614	286.089029
45	55.691944	2143.926222	463.92395999999997
45	55.141366	1678.510497	329.90149399999996
45	55.694823	1947.1574879999998	276.90209
45	55.136599999999994	1627.5933929999999	278.931267
45	55.149437	2022.2599579999999	431.598842
45	55.63174	1784.6789489999999	274.208801
45	55.63187	2027.465735	342.671907
45	55.145675999999995	1914.7151279999998	390.646862
45	55.119917	1731.861011	279.16114999999996
45	55.672635	1547.154368	292.604522
45	55.67199	1770.103963	291.63860999999997
45	55.142871	2498.157632	475.813611
45	55.134423	1674.2808619999998	478.46606599999996
45	55.669984	1683.257615	437.40662399999997
45	55.680333999999995	1750.4846169999998	475.476452
45	55.144282	1703.75279	335.071777
45	55.141363999999996	1972.7733289999999	436.18292399999996
45	55.680094999999994	1718.1071	369.169112
45	55.669599	1697.722438	282.220013
45	55.150805999999996	1751.9452609999998	435.758247
45	55.14189	1693.769345	289.626399
45	55.139401	2059.8181289999998	275.054774
45	55.141327999999994	1795.416099	273.371134
45	55.655725999999994	1742.722565	280.59146499999997
45	55.089237999999995	1956.584942	478.092173
45	55.129684999999995	2101.8619599999997	292.986021
45	55.134487	1820.591342	284.318769
45	55.655533999999996	2148.089367	278.216764
60	32.664283999999995	1231.860925	252.742864
60	32.883195	1391.503184	251.16333999999998
60	32.86385	1337.10373	247.936859
60	32.838831	1391.736834	229.75928499999998
60	32.957983999999996	1367.395204	244.493696
60	32.888722	1393.948418	249.36612699999998
60	32.853223	1356.5370739999998	256.735409
60	32.840707	1236.141819	251.844056
60	32.837671	1365.356427	253.070706
60	32.859609	1396.38071	244.550546
60	32.837269	1084.978246	250.22475999999997
60	32.85743	1221.673585	186.968819
60	32.842329	1369.900218	252.996762
60	32.658175	1391.492661	249.21984999999998
60	32.8518	1328.693464	254.37739499999998
60	32.865577	1381.142363	245.17342
60	32.952154	1284.588609	245.79558699999998
60	32.856618	1344.024696	180.963436
60	32.883234	1269.8941989999998	256.097948
60	32.844604	1272.2144369999999	259.073631
60	32.829747999999995	1300.429594	253.936374
60	32.957367999999995	1357.246758	258.585282
60	32.882048999999995	1385.812452	251.693894
60	32.851638	1140.105926	249.36657699999998
60	32.946602999999996	1337.2769509999998	248.39163599999998
60	32.863133	1270.079522	194.650374
60	32.878005	1284.451184	223.645645
60	32.892061	1314.710554	247.56837399999998
60	32.853705999999995	1367.401383	250.709991
60	32.857094	1301.027525	179.52183
60	32.8506	1405.4046819999999	245.032448
60	32.856575	1361.7423199999998	250.42411199999998
60	32.968517	1426.897536	187.6794
60	32.841209	1378.165615	252.81995899999998
60	32.845351	1358.6305579999998	276.759599
60	32.852506999999996	1342.0833169999999	254.359255
60	32.852647	1343.7535739999998	246.71061999999998
60	32.858315	1348.5629549999999	235.20629499999998
60	32.660374	1332.633787	248.425108
60	32.839086	1317.976091	245.047733
60	32.853809999999996	1283.95949	246.759163
60	32.851409	1369.479145	244.12751999999998
60	32.671413	1327.2584769999999	245.80887199999998
60	32.856449999999995	1276.7173209999999	215.53461099999998
60	32.844963	1326.4059069999998	236.593518
60	32.850894	1369.277893	253.51530499999998
60	32.838687	1160.326251	251.34132499999998
60	32.852033	1229.651276	243.752669
60	32.849757	1333.024336	186.622544
60	32.842104	1318.9274269999999	267.23098799999997
60	32.965769	1108.173638	250.411138
60	32.840413	1036.341806	245.707865
60	32.840174999999995	1362.851528	226.854842
60	32.838329	1124.1810309999998	241.414523
60	32.864443	1387.9755559999999	240.45384399999998
60	32.841122	1136.7539669999999	233.391655
60	32.858553	1310.775605	190.15757599999998
60	32.84036	1356.784619	204.99362399999998
60	32.859076	1374.455935	238.74781399999998
60	32.838314	1360.725543	250.941767
75	23.364224	703.657756	119.597225
75	23.261687	1141.592349	208.166843
75	23.263571	1076.1007419999999	161.575755
75	23.259427	851.2291	162.71894
75	23.076368	636.775592	106.979912
75	23.275691	945.45799	147.697561
75	23.278903	960.669034	176.231442
75	23.085918	611.304667	196.13597299999998
75	23.369843	902.750191	181.588009
75	23.278467	1113.6648249999998	207.065216
75	23.258143999999998	897.841818	199.40874599999998
75	23.271635	1106.194834	104.565989
75	23.281316	1129.713426	224.48682
75	23.084491999999997	1093.163632	171.000597
75	23.077911999999998	681.651962	172.563808
75	23.235872	1042.725988	187.60283199999998
75	23.080478	633.944718	139.552989
75	23.261751	1152.809896	199.039675
75	23.37311	1234.511778	195.67001499999998
75	23.262304	1127.960157	207.89496
75	23.256978999999998	1011.326472	203.326059
75	23.079334	1096.3171009999999	116.469636
75	23.080219	970.2102709999999	203.663211
75	23.363830999999998	631.7926279999999	108.407206
75	23.251051999999998	1038.092397	204.00853999999998
75	23.269444	1097.8156199999999	201.137203
75	23.258108999999997	1115.82442	200.381252
75	23.363771	1262.301727	225.065903
75	23.278904	635.977579	201.777433
75	23.240999	1068.1318059999999	179.819843
75	23.277824	602.883292	104.36822099999999
75	23.251358999999997	1059.357127	102.714097
75	23.255257999999998	915.366779	199.823568
75	23.078577	761.039403	104.21181299999999
75	23.280427	1168.4223749999999	207.805782
75	23.081597	828.8912419999999	194.44515099999998
75	23.258211	1109.48734	199.802976
75	23.253429999999998	879.9430229999999	200.924489
75	23.080754	1107.750522	106.16864799999999
75	23.278661	1043.154354	202.62000799999998
75	23.081944	717.946793	102.953516
75	23.07659	578.563323	103.359082
75	23.374391	1261.471346	227.63099599999998
75	23.259242999999998	756.771434	200.54628699999998
75	23.249008999999997	1110.854423	200.46951199999998
75	23.083851	695.948482	200.1677
75	23.078077	563.0747329999999	199.079881
75	23.254248	1131.8885659999999	106.68559099999999
75	23.264684	1163.323421	206.99736099999998
75	23.251749999999998	1122.165921	201.19460099999998
75	23.278116	935.4669819999999	206.68501799999999
75	23.260400999999998	609.182856	102.83689899999999
75	23.327997999999997	1099.621304	104.74364899999999
75	23.250028	877.547839	208.05996199999998
75	23.251725999999998	1111.326472	198.42133199999998
75	23.25355	736.2064409999999	113.976292
75	23.266579	1155.5925009999999	209.02999
75	23.076037	631.386361	103.17246399999999
75	23.09704	592.520595	136.02650699999998
75	23.278629	836.231229	183.224883
75	23.247085	761.1704649999999	198.137202
75	23.269555	1163.785564	208.237628
75	23.071393	767.802105	207.270467
75	23.250621	1292.914346	231.36892
75	23.116906999999998	1294.597714	232.12422099999998
75	23.258596	1121.607059	199.24589999999998
75	23.273425	1042.686055	106.06187299999999
75	23.080956999999998	934.591368	102.09007899999999
75	23.253704	936.7461179999999	197.795426
75	23.251827	1110.908084	198.058862
75	23.320014	1104.4166169999999	207.557945
75	23.084522	571.113514	112.59023099999999
75	23.259988	1123.064607	200.001395
75	23.26503	909.703221	207.629625
75	23.094088	1115.12717	207.305969
90	19.665104	949.885869	118.818952
90	19.668149	921.5780639999999	157.36023699999998
90	19.652867	953.377386	173.738676
90	19.642837999999998	955.0344819999999	168.670749
90	19.680929	918.34253	167.92917
90	19.668132999999997	964.32247	170.347245
90	19.481393999999998	827.4905239999999	174.07845899999998
90	19.684461	889.726453	168.428622
90	19.677889999999998	877.290675	169.148069
90	19.662399999999998	889.262266	141.004924
90	19.783713	826.424818	167.684657
90	19.651325	852.46285	167.88736
90	19.664028	956.691514	167.14202699999998
90	19.663881	932.1146789999999	166.406384
90	19.663926999999997	881.763683	167.660528
90	19.642436999999997	956.027874	166.148463
90	19.660673	811.4564829999999	147.87351099999998
90	19.681698	934.636929	165.40939799999998
90	19.683214	965.120608	154.62807999999998
90	19.643292	958.3827309999999	190.826273
90	19.665385999999998	957.8558569999999	164.14107099999998
90	19.681186	915.91188	167.312489
90	19.683477999999997	905.23131	167.05114999999998
90	19.683999999999997	964.1972169999999	167.880934
90	19.665900999999998	922.427105	190.641828
90	19.481044	737.1707749999999	149.523576
90	19.782937999999998	936.450645	109.76094099999999
90	19.665038	937.977627	169.887421
90	19.687452	875.713717	152.35310099999998
90	19.664641	880.382171	167.775984
90	19.683706	817.4200579999999	163.50785399999998
90	19.667074	878.544225	160.601134
90	19.652003999999998	925.1864949999999	149.99909
90	19.669999	838.400856	166.90620199999998
90	19.665136	876.008202	169.296863
90	19.483625	891.068105	166.78572599999998
90	19.673917	912.2868569999999	163.600215
90	19.684442	958.889335	169.923665
90	19.653472999999998	934.851776	166.25431
90	19.673263	874.304794	158.55479
90	19.667386	964.551345	168.41239199999998
90	19.685297	965.118762	173.814766
90	19.684037999999997	960.692765	139.400467
90	19.653651	880.5895449999999	169.909798
90	19.778136999999997	876.719881	170.25838399999998
90	19.667862	922.75655	170.002588
90	19.481516	913.38443	167.791537
90	19.67387	943.0165049999999	138.281626
90	19.675366999999998	950.2671049999999	166.644725
90	19.688193	941.5453259999999	168.02238599999998
90	19.685516	972.4332499999999	174.06129199999998
90	19.665703	792.138383	166.157186
90	19.674639	862.199298	176.95398
90	19.779311	947.5399319999999	137.311357
90	19.643864999999998	915.2099089999999	132.086365
90	19.657104999999998	885.7952809999999	169.340726
90	19.665954	881.680127	152.374382
90	19.676475	950.142299	120.447221
90	19.653237	933.583398	175.02112699999998
90	19.665609	944.258158	166.09313699999998
90	19.663135999999998	912.6034179999999	160.252842
90	19.787273	985.639611	168.697486
90	19.674785999999997	934.836696	135.622353
90	19.658706	792.030217	171.988899
90	19.658275	940.970661	132.10773
90	19.676177	826.7879509999999	171.693502
90	19.6675	899.204074	172.15802
90	19.675188	958.567058	159.061271
90	19.661599	923.554677	154.521398
90	19.660954999999998	928.0502349999999	168.843675
90	19.671339	945.700566	170.231258
90	19.676992	966.9021839999999	174.022368
90	19.680894	874.555813	126.33366099999999
90	19.652275	857.379786	168.718117
90	19.681843999999998	880.332544	175.22869
90	19.644136	890.3324319999999	171.37744899999998
90	19.667599	833.864729	168.306589
90	19.480698	852.8981729999999	170.636931
90	19.677875999999998	827.108878	166.061375
90	19.671515	900.057811	156.41478999999998
90	19.694741	943.366993	173.940224
90	19.661288	881.640099	167.75181
90	19.786407999999998	839.859125	168.93623499999998
90	19.663384999999998	936.0075089999999	139.56723599999998
90	19.678219	933.690172	167.39288299999998
90	19.66726	926.935806	170.077796
90	19.667679	897.759246	170.24264399999998
90	19.658562	890.580694	167.25207699999999
90	19.481012	919.672008	171.63642199999998
90	19.661300999999998	949.650366	152.979794
90	19.665104	949.885869	118.818952
90	19.668149	921.5780639999999	157.36023699999998
90	19.652867	953.377386	173.738676
90	19.642837999999998	955.0344819999999	168.670749
90	19.680929	918.34253	167.92917
90	19.668132999999997	964.32247	170.347245
90	19.481393999999998	827.4905239999999	174.07845899999998
90	19.684461	889.726453	168.428622
90	19.677889999999998	877.290675	169.148069
90	19.662399999999998	889.262266	141.004924
90	19.783713	826.424818	167.684657
90	19.651325	852.46285	167.88736
90	19.664028	956.691514	167.14202699999998
90	19.663881	932.1146789999999	166.406384
90	19.663926999999997	881.763683	167.660528
90	19.642436999999997	956.027874	166.148463
90	19.660673	811.4564829999999	147.87351099999998
90	19.681698	934.636929	165.40939799999998
90	19.683214	965.120608	154.62807999999998
90	19.643292	958.3827309999999	190.826273
90	19.665385999999998	957.8558569999999	164.14107099999998
90	19.681186	915.91188	167.312489
90	19.683477999999997	905.23131	167.05114999999998
90	19.683999999999997	964.1972169999999	167.880934
90	19.665900999999998	922.427105	190.641828
90	19.481044	737.1707749999999	149.523576
90	19.782937999999998	936.450645	109.76094099999999
90	19.665038	937.977627	169.887421
90	19.687452	875.713717	152.35310099999998
90	19.664641	880.382171	167.775984
90	19.683706	817.4200579999999	163.50785399999998
90	19.667074	878.544225	160.601134
90	19.652003999999998	925.1864949999999	149.99909
90	19.669999	838.400856	166.90620199999998
90	19.665136	876.008202	169.296863
90	19.483625	891.068105	166.78572599999998
90	19.673917	912.2868569999999	163.600215
90	19.684442	958.889335	169.923665
90	19.653472999999998	934.851776	166.25431
90	19.673263	874.304794	158.55479
90	19.667386	964.551345	168.41239199999998
90	19.685297	965.118762	173.814766
90	19.684037999999997	960.692765	139.400467
90	19.653651	880.5895449999999	169.909798
90	19.778136999999997	876.719881	170.25838399999998
90	19.667862	922.75655	170.002588
90	19.481516	913.38443	167.791537
90	19.67387	943.0165049999999	138.281626
90	19.675366999999998	950.2671049999999	166.644725
90	19.688193	941.5453259999999	168.02238599999998
90	19.685516	972.4332499999999	174.06129199999998
90	19.665703	792.138383	166.157186
90	19.674639	862.199298	176.95398
90	19.779311	947.5399319999999	137.311357
90	19.643864999999998	915.2099089999999	132.086365
90	19.657104999999998	885.7952809999999	169.340726
90	19.665954	881.680127	152.374382
90	19.676475	950.142299	120.447221
90	19.653237	933.583398	175.02112699999998
90	19.665609	944.258158	166.09313699999998
90	19.663135999999998	912.6034179999999	160.252842
90	19.787273	985.639611	168.697486
90	19.674785999999997	934.836696	135.622353
90	19.658706	792.030217	171.988899
90	19.658275	940.970661	132.10773
90	19.676177	826.7879509999999	171.693502
90	19.6675	899.204074	172.15802
90	19.675188	958.567058	159.061271
90	19.661599	923.554677	154.521398
90	19.660954999999998	928.0502349999999	168.843675
90	19.671339	945.700566	170.231258
90	19.676992	966.9021839999999	174.022368
90	19.680894	874.555813	126.33366099999999
90	19.652275	857.379786	168.718117
90	19.681843999999998	880.332544	175.22869
90	19.644136	890.3324319999999	171.37744899999998
90	19.667599	833.864729	168.306589
90	19.480698	852.8981729999999	170.636931
90	19.677875999999998	827.108878	166.061375
90	19.671515	900.057811	156.41478999999998
90	19.694741	943.366993	173.940224
90	19.661288	881.640099	167.75181
90	19.786407999999998	839.859125	168.93623499999998
90	19.663384999999998	936.0075089999999	139.56723599999998
90	19.678219	933.690172	167.39288299999998
90	19.66726	926.935806	170.077796
90	19.667679	897.759246	170.24264399999998
90	19.658562	890.580694	167.25207699999999
90	19.481012	919.672008	171.63642199999998
90	19.661300999999998	949.650366	152.979794
100	17.000028999999998	639.094643	103.451308
100	16.982346	895.322021	151.259521
100	16.995561	899.1185919999999	158.63237999999998
100	16.978707999999997	858.033227	162.819403
100	16.966537	921.4500519999999	139.99692199999998
100	16.800138	877.065153	146.164214
100	16.982485	855.538055	156.794611
100	16.991152	927.8371679999999	161.34712199999998
100	16.802509	633.140322	150.669515
100	16.99188	922.143462	144.81712199999998
100	16.989637	890.0001719999999	151.856468
100	16.820223	522.209441	119.47526099999999
100	16.99093	907.983706	156.51103799999999
100	16.997342	889.701916	156.46068
100	16.951301	875.839671	160.24696
100	17.013182999999998	876.380147	148.510355
100	17.117268	873.214342	159.144895
100	16.816074	571.329797	92.914053
100	16.992079	852.4646409999999	161.38860599999998
100	16.999454	922.866079	154.571893
100	16.986665	858.018006	157.502545
100	16.992997	888.1156249999999	161.302484
100	16.947459	580.013825	108.91535999999999
100	16.806715999999998	557.533147	79.932889
100	17.107193	555.09816	96.72394299999999
100	16.814818	763.7750229999999	153.83377099999998
100	17.002444999999998	525.373713	140.59849499999999
100	17.004639	571.652458	87.2871
100	16.979646	879.735062	154.40067299999998
100	16.985466	728.261539	151.46147299999998
100	16.968269	840.7295919999999	150.54650999999998
100	16.849073999999998	609.596441	91.97184999999999
100	16.993859999999998	858.3128949999999	155.107105
100	16.994284	784.4477979999999	153.182038
100	16.986102	821.459608	153.12105699999998
100	16.983296	854.077952	152.330285
100	17.002668	868.447012	78.232146
100	16.810188999999998	666.117664	151.296426
100	16.989245	599.756588	153.281603
100	16.987116	885.0763029999999	152.14200499999998
100	16.975329	662.396762	152.678246
100	17.007727	737.5149809999999	123.442151
100	16.987707999999998	817.540252	152.78058
100	16.982475	843.512743	152.268069
100	16.979789999999998	862.928961	153.874238
100	16.994025	871.752652	78.144164
100	16.995351	833.657202	141.638908
100	16.810437999999998	471.523617	78.818033
100	17.001593	884.021266	153.51445099999998
100	16.805761	740.193576	153.863144
100	16.978552	677.8610299999999	150.76396
100	16.993662999999998	853.130775	76.623283
100	16.98292	866.331063	172.41852899999998
100	16.979665999999998	882.9385679999999	81.975633
100	16.811280999999997	580.383556	126.70697299999999
100	16.988522	882.867853	152.18230699999998
100	16.977743	800.8748049999999	95.514963
100	16.984973	871.035811	154.410706
100	16.976263	690.678237	155.361437
100	16.999187	847.059216	148.017778
100	16.970598	702.472709	153.63293299999998
100	16.975573	854.2014379999999	157.347727
100	16.997721	756.6652379999999	151.380022
100	16.988215999999998	626.08452	152.99102499999998
100	16.821680999999998	669.7011729999999	150.742778
100	16.812907	520.511256	77.465322
100	16.812472	587.898282	151.37780899999998
100	16.991737999999998	705.555539	80.177508
100	16.838289	540.028356	170.39463
100	16.81187	596.506268	79.262705
100	16.988211	588.441091	152.05346799999998
100	16.80883	581.494564	79.41547299999999
100	16.978855	808.139378	152.94261
100	16.978534	550.20933	153.50780799999998
100	16.970366	866.1218709999999	155.322811
100	16.987837	489.332945	83.75241799999999
100	16.998597	479.17085199999997	153.708933
100	16.810829	442.56456299999996	152.540359
100	16.994148	568.524095	103.66147099999999
100	16.994514	888.822334	154.37254099999998
100	16.985615	883.9273019999999	152.732881
100	16.977792	862.00619	137.636926
100	16.985933	815.028387	83.660985
100	17.000723	588.1763179999999	108.22939199999999
100	16.826594999999998	869.854253	154.476405
100	16.811846	858.8524269999999	154.44948399999998
100	16.813494	860.0688389999999	152.835825
100	17.104777	996.8802909999999	80.778356
100	17.001594	873.239426	144.711869
100	16.980344	645.4531589999999	152.289367
100	16.989632	855.7432	148.537484
100	16.979077	863.688128	117.324141
100	16.999924	873.15558	98.683652
100	16.987600999999998	871.860782	153.436971
100	16.815856999999998	441.742682	85.22648099999999
100	17.001711999999998	877.0748219999999	82.880467
100	17.105339999999998	986.7390919999999	170.702674
100	16.968911	867.5723089999999	171.696759
100	16.825374	606.1930209999999	146.823478
100	16.813907	440.5143	152.41820199999998
120	13.947842999999999	745.6609669999999	133.02440199999998
120	13.983262999999999	709.589778	128.522653
120	13.932148999999999	726.735269	99.512147
120	13.946368999999999	708.954216	129.004706
120	13.772378999999999	560.766534	133.224812
120	13.961653	608.862132	111.44541799999999
120	13.941085	655.024157	128.721359
120	13.966557	745.820707	129.93806
120	13.948699	771.4735069999999	134.789502
120	13.948706999999999	675.4563979999999	128.187813
120	13.962822	747.219301	73.091565
120	14.086247	779.896495	131.911363
120	13.773074999999999	567.911132	130.579423
120	14.085688999999999	756.648883	132.103914
120	13.969569	656.4626049999999	132.481363
120	13.98204	733.387334	131.570092
120	13.966434999999999	780.118518	146.279623
120	13.949311999999999	766.363487	131.446484
120	13.941943	772.989564	128.328018
120	13.945801999999999	735.44462	133.60613999999998
120	13.967172	703.423147	129.277344
120	13.966617	713.886574	131.236613
120	13.934664999999999	714.4827819999999	131.730777
120	13.948418	706.1052639999999	130.999144
120	13.950569999999999	764.4926939999999	128.88604
120	13.950979	747.674395	142.219659
120	13.945545	738.089892	130.45712899999998
120	13.947106999999999	677.166354	132.765625
120	13.947502	650.5550989999999	118.897031
120	13.952382	758.274156	80.174932
120	13.92607	466.350896	73.464927
120	13.941977999999999	705.837557	120.50730899999999
120	13.943265	734.254114	128.293637
120	13.975399999999999	704.054635	125.593595
120	13.960664	829.896185	130.56670499999998
120	13.948865999999999	693.289213	100.069419
120	13.973455999999999	743.6971	133.912129
120	13.939769	678.5365479999999	126.570377
120	13.9621	769.465148	132.513927
120	13.801986	710.796535	106.71847799999999
120	13.952433	700.731642	125.619372
120	13.948699	742.051218	120.647854
120	13.772893999999999	732.926161	127.89062899999999
120	13.949703999999999	707.453532	126.113648
120	13.931317	715.145044	129.807786
120	13.941493999999999	727.4952959999999	119.488582
120	13.963904	702.267068	127.000923
120	13.964456	736.544142	144.210972
120	13.941571999999999	723.014017	126.69562699999999
120	13.947217	745.539578	144.90463499999998
120	13.96032	753.232227	129.49562
120	13.961457	647.691556	75.628636
120	13.947854999999999	766.2584549999999	126.883956
120	13.946257	613.178492	109.109681
120	13.964599999999999	645.5472139999999	126.79288
120	13.972569	704.638156	126.469096
120	13.932464	721.5222249999999	127.44024999999999
120	13.948659999999999	752.1500599999999	129.477126
120	13.972546999999999	631.507389	125.992809
120	13.949515	731.672688	127.035906
120	13.943104	711.866077	122.006287
120	13.957115	665.088315	129.873491
120	13.941301	608.580075	142.543701
120	13.955207	736.9672029999999	121.724941
120	13.939708999999999	733.328356	116.530245
120	13.776456999999999	716.014776	130.04342
120	13.958340999999999	721.610924	122.329848
120	13.948329999999999	702.597807	129.254958
120	13.936195999999999	745.201614	128.929483
120	13.954414	851.280628	126.450012
120	13.945793	634.1032809999999	74.112709
120	13.944199	664.5639239999999	116.643773
120	13.93722	694.050741	113.517145
120	13.949226	696.095747	115.094933
120	13.957809999999998	737.655004	129.310596
120	13.952487	602.282975	82.063593
120	14.081097	721.357303	127.131761
120	13.953564	712.500676	130.581125
120	13.949228	716.33912	128.33748
120	13.963415	672.407028	123.024261
120	13.95065	723.4534639999999	139.93860999999998
120	13.77159	682.632433	127.762208
120	13.937054999999999	635.111416	127.15991299999999
120	14.080943999999999	855.196139	128.12779799999998
120	13.945741	710.267261	129.449691
120	13.950147999999999	673.343031	131.661478
120	13.953057999999999	733.831092	125.310121
120	13.962973999999999	737.859505	128.16233
120	13.951061999999999	581.931658	127.132255
120	13.939383	740.8470179999999	117.833311
120	13.946299999999999	690.86014	122.668612
120	13.949824	712.58177	126.86457999999999
120	13.945352	705.73051	86.712032
120	13.944757	737.42412	112.42383699999999
120	13.970132999999999	732.806742	126.224795
120	13.943313	698.6476739999999	118.204431
120	13.935338999999999	655.295271	127.867475
120	13.767742	584.814313	125.123376
120	14.071838	719.729257	126.43465499999999
120	13.953909999999999	732.4466649999999	125.32438499999999
120	13.951967999999999	596.9497259999999	130.424051
120	13.954301	729.320932	129.60088199999998
120	13.966111	664.8711149999999	128.409271
120	13.94624	710.840876	102.46448
120	14.072614999999999	724.1459189999999	129.55114899999998
120	13.946843999999999	725.072052	128.99099999999999
120	13.959456	698.896655	118.58496299999999
120	13.963780999999999	752.831138	126.850285
120	13.954692	746.034305	129.69969
120	13.936164999999999	752.691772	128.414308
120	13.959029999999998	712.007883	97.431046
120	13.970733	669.378463	127.973934
120	13.942409	736.777416	123.96562399999999
120	13.951915999999999	710.167363	102.80783799999999
120	13.952866	735.296793	126.629216
120	13.947007	736.443398	126.815041
120	13.936358	588.834675	124.50292599999999
120	13.942777	709.05792	129.976132
120	13.767983	715.0854969999999	127.371675
120	13.918947999999999	735.658237	130.710982
150	10.776916	617.680491	105.711804
150	10.702226	607.63731	105.635369
150	10.729382	616.925048	107.745036
150	10.707408	585.691163	105.03823
150	10.711803999999999	590.1356509999999	107.39868399999999
150	10.829875999999999	689.521751	116.486609
150	10.703237999999999	556.374028	106.55182699999999
150	10.706576	616.324879	103.411687
150	10.697728	631.2696649999999	86.57453199999999
150	10.705559	598.281851	104.509318
150	10.719299999999999	571.9934059999999	76.695298
150	10.711879999999999	622.3456689999999	107.63581699999999
150	10.711568	616.893205	105.76133399999999
150	10.719887	622.3245939999999	97.538488
150	10.683276	577.626759	91.814415
150	10.725253	505.68781099999995	113.17548099999999
150	10.727998	617.098787	106.57937199999999
150	10.698352	615.390773	102.64938199999999
150	10.711266	622.3860169999999	105.47292999999999
150	10.713339999999999	372.83466	102.426953
150	10.711046999999999	634.152242	108.081768
150	10.530961999999999	562.4943069999999	103.905643
150	10.709726999999999	479.305545	64.710043
150	10.713032	473.296908	104.21220799999999
150	10.725114	584.4880989999999	99.136821
150	10.71106	605.494856	62.63747
150	10.697614	614.945881	104.009722
150	10.830656999999999	553.202187	105.759461
150	10.527956	609.5558649999999	105.75514899999999
150	10.707236	567.5556399999999	98.02951
150	10.720863999999999	564.248238	103.201087
150	10.826099	699.519106	116.441068
150	10.721745	604.697188	99.03247499999999
150	10.706463	584.852522	103.081693
150	10.703282999999999	500.576462	103.067073
150	10.700486	603.6226009999999	104.514268
150	10.704659	411.045621	103.199111
150	10.714347	613.207031	104.156723
150	10.699251	564.8223459999999	97.983347
150	10.728313	580.138557	73.334082
150	10.716626	570.843161	106.269677
150	10.826132	687.259813	99.34134999999999
150	10.705513	588.651045	104.08363399999999
150	10.725609	579.375918	106.26242099999999
150	10.711841	533.073339	103.677596
150	10.706512	557.576823	104.345005
150	10.54037	587.5359589999999	71.56114099999999
150	10.705143999999999	590.944349	97.545694
150	10.528792	610.543991	105.336112
150	10.692736	565.7409289999999	77.79818399999999
150	10.711642	597.633561	103.82192099999999
150	10.697104	613.6691519999999	99.362251
150	10.702967	602.383802	102.925156
150	10.722104	569.174593	102.43369
150	10.703911999999999	597.112525	106.302208
150	10.69294	541.447538	103.62431199999999
150	10.699187	525.775577	117.83484999999999
150	10.701426999999999	596.503912	71.548943
150	10.721127	585.5519449999999	103.991946
150	10.695319999999999	607.017146	99.534002
150	10.736661	554.924487	106.400359
150	10.817991	669.3027619999999	58.001759
150	10.704120999999999	587.131931	67.539858
150	10.817250999999999	613.32837	104.384554
150	10.726614	599.721608	82.084368
150	10.725423	495.98335899999995	102.16864
150	10.704761999999999	603.581049	106.39927
150	10.717823	573.234411	96.61412299999999
150	10.720488	533.484318	104.09310699999999
150	10.69381	611.236278	105.953993
150	10.689919999999999	559.803891	103.66753
150	10.723637	601.404063	104.587206
150	10.707547	602.291219	102.061469
150	10.691386	598.074241	105.87629
150	10.718297999999999	596.6148999999999	102.15334399999999
150	10.72466	552.135673	104.761163
150	10.703871999999999	605.0378929999999	103.375106
150	10.704098	576.451143	94.52412199999999
150	10.697961	547.168285	106.02878199999999
150	10.69575	592.689338	104.97965599999999
150	10.725366	545.10696	101.034983
150	10.726136	574.7721799999999	102.387188
150	10.526062	506.700366	100.736177
150	10.709100999999999	538.3576439999999	101.22268
150	10.732035	581.319797	80.08179799999999
150	10.724001999999999	590.905385	104.382525
150	10.698898	586.7243599999999	96.140447
150	10.528906	541.355966	101.966849
150	10.684163	583.287151	97.673645
150	10.704493	586.228303	103.561627
150	10.686836	589.269232	91.83644799999999
150	10.689176	614.162214	101.310778
150	10.692649999999999	555.152885	102.18393499999999
150	10.707746	537.5591459999999	72.36286
150	10.692575999999999	599.428689	104.11672499999999
150	10.817988999999999	536.290438	94.012664
150	10.818788999999999	611.293461	104.53302099999999
150	10.705361	576.863892	104.40500499999999
150	10.703899	546.239144	106.24578699999999
150	10.695414999999999	589.44355	101.90736
150	10.690382999999999	593.637982	105.595438
150	10.705658999999999	609.900439	103.701099
150	10.720533999999999	568.985066	105.249636
150	10.713633999999999	619.3601719999999	105.84255999999999
150	10.705266	470.03313499999996	99.335888
150	10.700704	598.815508	60.898593
150	10.532385	572.9785089999999	103.514477
150	10.69666	603.8197729999999	109.23796499999999
150	10.703664999999999	485.97524799999997	101.767439
150	10.709083999999999	553.180981	105.97700599999999
150	10.702458	538.51612	104.304484
150	10.720392	605.3807429999999	102.668129
150	10.526361	605.199266	103.37173399999999
150	10.701903	534.347101	102.73819999999999
150	10.713299	626.393369	94.653446
150	10.707225	598.468984	83.813699
150	10.697792999999999	542.791482	100.233132
150	10.714977	604.616008	104.217261
150	10.699447	592.787051	104.81839599999999
150	10.701964	643.456369	114.555202
150	10.716063	596.648375	102.632857
150	10.692984	567.5213	93.83262099999999
150	10.529281	586.016316	102.673435
150	10.702199	504.682372	104.73700699999999
150	10.822339	626.484974	117.090183
150	10.690972	607.003886	103.001819
150	10.689866	472.76737099999997	103.386585
150	10.825325	642.1875329999999	63.511136
150	10.703479999999999	585.890216	71.83835599999999
150	10.698881	538.950579	104.620032
150	10.709152	611.726549	101.44865899999999
150	10.709494	543.0046239999999	99.073233
150	10.700391	534.459899	105.528984
150	10.696959	552.65374	100.03214
150	10.703831	536.822906	103.363315
150	10.690529999999999	549.950785	105.130068
150	10.716509	571.121796	103.612515
150	10.712696	597.220047	87.371884
150	10.712621	536.949541	101.555511
150	10.706163	577.186916	102.291221
150	10.699356	542.42567	84.294917
150	10.697239	598.2333649999999	104.326455
150	10.693710999999999	601.274945	102.117431
150	10.699757	605.453262	102.142831
150	10.704741	596.969583	88.807085
150	10.705445	603.844334	97.085263
150	10.705803999999999	618.813734	101.480646
150	10.707281	616.011218	101.97430899999999
150	10.550239999999999	570.633997	97.05976199999999
150	10.696125	468.83536699999996	116.70850499999999
180	9.164029	512.93909	81.642286
180	9.185113	392.99727099999996	87.28095499999999
180	9.181479999999999	528.033865	89.51323099999999
180	9.187899999999999	438.096495	86.225662
180	9.172653	513.968514	85.035009
180	9.177363999999999	530.458852	89.738101
180	9.305125	520.5420409999999	93.008881
180	9.190566	469.90742	88.298538
180	9.162450999999999	455.614812	86.326895
180	8.999793	469.404205	87.371408
180	9.200035999999999	465.458222	99.930118
180	9.192726	511.545414	88.263961
180	9.195998	528.594895	90.215491
180	9.008251999999999	504.64640099999997	88.87296099999999
180	9.183990999999999	513.233882	72.343165
180	9.257508999999999	510.067499	88.92155199999999
180	9.206026999999999	518.398989	72.443984
180	9.186774	489.09047899999996	89.386443
180	9.190665	457.026734	86.635992
180	9.179763	519.9400059999999	84.14417999999999
180	9.286355	517.027744	89.24679599999999
180	9.164738999999999	452.44255899999996	89.69331
180	9.174927	495.09379099999995	88.45697899999999
180	9.201176	529.908522	60.460241999999994
180	9.165079	513.4437839999999	70.849254
180	9.200714	519.486693	90.12388299999999
180	9.294466	525.158783	86.961368
180	9.177753	511.80294799999996	77.742885
180	9.201801999999999	528.34988	89.267479
180	9.178094	517.2731299999999	70.79320799999999
180	9.180957	509.52239799999995	81.16232099999999
180	9.202574	522.25622	86.679054
180	9.17888	507.57199099999997	89.480826
180	9.127695	440.50762699999996	87.20495
180	9.188692999999999	520.618894	81.122312
180	9.164073	522.142105	81.796334
180	9.181731	451.301646	82.209689
180	9.19378	527.938137	84.70430999999999
180	9.177724999999999	471.487234	88.704681
180	9.185440999999999	514.909269	88.55209699999999
180	9.320037	592.734121	97.96861
180	9.16409	510.39777899999996	80.564525
180	9.178602999999999	517.044978	89.63188
180	9.179801	527.3313929999999	90.395521
180	9.173515	520.779588	87.161575
180	9.185039	513.720431	88.25173
180	9.183898	409.38505299999997	88.082754
180	9.181166	434.051671	88.45715799999999
180	9.001254	434.301984	80.31275699999999
180	9.167644	430.865344	69.19240599999999
180	9.178474	519.667281	74.488396
180	9.315906	595.435465	90.279626
180	9.185493	517.24202	89.363419
180	9.176743	479.370254	85.588613
180	9.015965	527.1606889999999	98.378249
180	9.199868	524.7895669999999	63.849168999999996
180	9.179013	512.487123	88.764108
180	9.156536	523.9499579999999	84.847928
180	9.183389	521.322722	64.20737799999999
180	9.181668	408.63798099999997	89.12244899999999
180	9.167036	486.27831499999996	89.533568
180	9.173892	523.320715	101.67803099999999
180	9.003352	469.340125	89.416406
180	9.003817	521.1219669999999	90.814382
180	9.153304	518.877858	90.40041
180	9.164342999999999	520.20163	49.924108999999994
180	9.181923	502.32793999999996	89.239235
180	9.168781	445.80060199999997	82.395815
180	9.181355	472.205245	88.036992
180	9.162219	512.659322	88.146898
180	9.190393	518.014053	71.6321
180	9.183244	514.140989	89.627286
180	9.176234	521.890073	91.41657099999999
180	9.178175999999999	405.779717	91.144365
180	9.174704	314.090445	88.14308
180	9.178170999999999	465.320998	81.981753
180	9.183098	506.31404899999995	79.72958299999999
180	9.29239	520.677772	92.563553
180	9.157483	586.5086689999999	90.371499
180	9.176902	484.85371499999997	84.028306
180	9.179381	496.493514	61.371365999999995
180	9.179466	512.200034	92.300035
180	9.175543	492.50537499999996	88.287707
180	9.17464	418.91871499999996	87.430927
180	9.168664999999999	486.48611	83.63365399999999
180	9.170396	487.613951	89.227131
180	9.169716	498.66633399999995	74.18168299999999
180	9.176336	508.68537599999996	91.421572
180	9.173067	479.597714	82.51096199999999
180	9.292892	550.890819	102.79410899999999
180	9.161247	476.910332	89.90213299999999
180	9.181626	596.137108	90.76956299999999
180	9.311931	515.610772	87.504024
180	9.195129	480.97866	89.11443799999999
180	9.194626999999999	494.678273	90.43950099999999
180	9.183738	522.99299	88.570268
180	9.200854999999999	467.64525299999997	89.609274
180	9.182580999999999	502.499938	89.929859
180	9.163623	508.945882	87.561146
180	9.009426	517.74794	88.19498999999999
180	9.190786	485.21261599999997	83.953233
180	9.180297	512.471609	86.052369
180	9.182378	526.292723	68.23621
180	9.195708999999999	393.758103	85.935726
180	9.159934	513.182135	85.26385499999999
180	9.161804	511.781751	87.145012
180	9.178056	396.768143	88.69999299999999
180	9.161123	510.628991	84.775742
180	9.178476999999999	512.772253	88.309395
180	9.31338	599.4050579999999	87.083955
180	9.007259	395.10251	50.693580999999995
180	9.181936	511.74715499999996	76.099204
180	9.175543	511.502305	86.416726
180	9.19802	430.771708	67.03378599999999
180	9.194173	532.097565	88.24717
180	9.153127999999999	514.307998	87.610891
180	9.182813999999999	505.878696	88.452559
180	9.161266999999999	507.549655	71.01059599999999
180	9.135181	421.18301199999996	94.525938
180	9.199985999999999	495.056947	88.219996
180	9.16384	514.156711	88.912713
180	9.196776	517.548516	86.944283
180	9.173648	442.65646499999997	58.509494
180	9.181614	532.598128	83.410828
180	9.007603	506.093322	89.213135
180	9.186757	455.998107	96.808646
180	9.185316	520.6068319999999	85.056041
180	9.17537	454.126264	88.48371499999999
180	9.035347	484.10463999999996	88.37766099999999
180	9.180933999999999	499.346618	87.72714599999999
180	9.168315999999999	561.4830969999999	97.05020599999999
180	9.174494	425.62368	46.154044999999996
180	9.194279	515.797583	86.70085999999999
180	9.177902	509.485344	84.241481
180	9.198718999999999	454.62778399999996	87.412297
180	9.170256	493.131281	82.273549
180	9.17752	512.303646	89.349699
180	9.176826	479.92073	83.818193
180	9.182037	536.338494	85.865653
180	9.193161	505.92074299999996	88.12402499999999
180	9.192722	427.11502099999996	86.091188
180	9.169018999999999	496.641594	86.18897899999999
180	9.167938	472.118223	78.445256
180	9.203538	474.356367	83.214271
180	9.164045999999999	451.732081	85.670282
180	9.184516	520.522013	84.099736
180	9.169749	498.97559099999995	78.34569599999999
180	9.174349	515.135684	86.126707
180	9.182243999999999	507.6762	74.96835
180	9.206889	467.966072	89.19477499999999
180	9.176946	513.629094	79.362016
180	9.296297	578.7196289999999	73.253312
180	9.184504	526.787369	85.779692
180	9.177704	452.75780399999996	84.522744
180	9.189611	344.007383	98.17218
180	9.291125	559.145548	85.988097
180	9.164189	503.72069	96.95830099999999
180	9.188164	527.457127	70.788192
180	9.194865	498.742415	86.56509299999999
180	9.160523999999999	505.86974799999996	86.802455
180	9.181797999999999	454.082985	73.036013
180	8.998469	518.420943	89.737746
180	9.182775999999999	482.55116999999996	82.142547
180	9.177754	471.670319	86.712142
180	9.178008	503.87179199999997	85.57318099999999
180	9.179452999999999	465.83699099999995	84.49615
180	9.179917	525.085769	87.895085
180	9.194905	497.23551	78.165945
180	9.19585	505.82798199999996	63.794070999999995
180	9.174583	476.842875	88.0529
180	9.23249	504.617354	53.990598999999996
180	9.18582	526.259671	86.651457
180	9.192421	498.79178199999996	80.57697
180	9.006298	501.634866	85.723558
180	9.215508999999999	429.476857	87.06859299999999
180	9.176393	500.290752	89.86154499999999
180	9.174249	485.962065	86.332566
180	9.172478	461.430843	79.74373299999999
180	9.184412	418.49641199999996	78.714446
180	9.177987	501.924716	86.546722
210	7.608086999999999	406.894295	82.071901
210	7.6367199999999995	449.532627	75.79480099999999
210	7.6207199999999995	462.793725	70.928507
210	7.634087	469.38660799999997	77.60764999999999
210	7.633623999999999	453.97939199999996	78.58380799999999
210	7.443619999999999	448.955294	72.698944
210	7.613433	457.405981	77.726162
210	7.7168339999999995	422.519328	73.698514
210	7.714574	397.04502199999996	71.70512
210	7.612234	434.78047999999995	79.227161
210	7.443124999999999	403.832515	75.679925
210	7.605786999999999	368.812825	66.710611
210	7.641769	461.91970399999997	78.65377699999999
210	7.634080999999999	444.881801	76.172905
210	7.637549	465.158504	78.49031699999999
210	7.627511999999999	439.54997299999997	76.008347
210	7.623209999999999	364.85591999999997	64.10545499999999
210	7.622547999999999	456.87233999999995	76.625395
210	7.608015	460.30559	70.150216
210	7.621461	467.084089	74.074176
210	7.615743999999999	454.84830999999997	77.10676099999999
210	7.621618	377.065384	75.84452399999999
210	7.630432	445.137297	70.93383899999999
210	7.609553999999999	444.470532	50.071867999999995
210	7.634453	394.40572299999997	68.18413199999999
210	7.603692	465.64710299999996	77.459895
210	7.601802999999999	458.394859	75.880285
210	7.633639	509.12787099999997	69.774506
210	7.6219969999999995	401.574076	65.380068
210	7.618138999999999	455.293	76.669855
210	7.6032519999999995	448.290129	76.025764
210	7.618907999999999	454.411271	72.7234
210	7.619238999999999	395.986735	76.007926
210	7.621943	457.49687	77.43171199999999
210	7.4436219999999995	414.786162	74.655894
210	7.735056999999999	529.1605519999999	85.73271299999999
210	7.619237999999999	429.34864999999996	75.558532
210	7.6206249999999995	464.38652199999996	75.961013
210	7.619548999999999	456.71536899999995	70.686844
210	7.620816	372.213302	74.990404
210	7.6079859999999995	448.826705	74.555512
210	7.62883	461.35078699999997	77.356083
210	7.624326	452.04240599999997	75.895411
210	7.640270999999999	449.665437	76.456558
210	7.6241509999999995	437.19280699999996	75.795481
210	7.446851	455.298889	64.713779
210	7.6192269999999995	300.13586799999996	77.429952
210	7.609763	392.54589999999996	72.930719
210	7.625336	459.072117	77.03974699999999
210	7.606216	461.258331	42.286359
210	7.615479	367.26277699999997	74.887591
210	7.616162	432.353684	77.09715899999999
210	7.733257999999999	523.2178729999999	87.458304
210	7.609182	451.80353399999996	57.174381
210	7.611381	441.251964	76.728965
210	7.626137	461.95354599999996	77.477687
210	7.602163999999999	437.749709	76.05722
210	7.621289	452.58306999999996	74.768439
210	7.630192	434.715127	54.249579
210	7.645064	394.901392	72.20693
210	7.439696	369.703716	75.77788199999999
210	7.612423	433.93836899999997	77.538545
210	7.624802	459.491983	77.28053
210	7.634567	405.07897499999996	74.178021
210	7.625399	409.61353199999996	77.54342799999999
210	7.621499999999999	428.806179	76.136628
210	7.4383799999999995	443.21662399999997	74.917256
210	7.620419999999999	413.651058	44.447815999999996
210	7.6253969999999995	469.06215499999996	77.613263
210	7.619743	404.536613	71.022104
210	7.626169	461.12658	77.697873
210	7.631614	441.200457	84.403255
210	7.611269999999999	436.089033	86.279258
210	7.6254599999999995	390.683065	73.699784
210	7.6299269999999995	458.60316	75.17314
210	7.6202179999999995	412.22558799999996	77.001905
210	7.615844999999999	392.447326	77.630258
210	7.619136999999999	428.553587	76.174098
210	7.722479	494.13611799999995	75.446221
210	7.723853999999999	493.352709	77.011071
210	7.632321999999999	445.28611	77.948285
210	7.621805999999999	447.12803499999995	73.20907799999999
210	7.624973	462.467088	76.706015
210	7.63098	390.106813	45.82826
210	7.618227999999999	442.58445	74.992353
210	7.627974	406.741284	75.77072199999999
210	7.605941	412.964455	75.171097
210	7.635586999999999	438.66164799999996	75.63960399999999
210	7.633071999999999	460.852693	78.066025
210	7.618423	454.078309	76.92356199999999
210	7.61267	465.347424	76.411553
210	7.616999	443.952325	78.232128
210	7.605893999999999	444.238428	58.704246999999995
210	7.607212	444.432148	72.131774
210	7.614948	450.034761	78.66471
210	7.624109	462.97983999999997	87.96557899999999
210	7.622223999999999	454.692982	77.34683799999999
210	7.608003999999999	451.45673899999997	75.327614
210	7.617611999999999	410.383845	39.991025
210	7.61494	378.82726199999996	77.297927
210	7.602011999999999	437.806915	62.437442
210	7.621048	379.328697	69.470832
210	7.615218	464.822519	78.471914
210	7.615361	356.63320799999997	78.664732
210	7.599405999999999	435.00562399999995	67.065246
210	7.608531999999999	451.567237	88.786822
210	7.596565	395.869504	79.378557
210	7.6314589999999995	453.52408699999995	80.510605
210	7.62291	443.33950799999997	77.411874
210	7.629601	456.899182	79.833578
210	7.605516	449.32955	77.335664
210	7.619453	438.111767	78.829287
210	7.63213	471.25053499999996	78.93977699999999
210	7.463545	440.974614	72.438436
210	7.632222	361.098821	64.025683
210	7.629396	410.222048	77.783423
210	7.6020509999999994	452.44242599999995	76.642763
210	7.620945	452.672467	77.129995
210	7.441936999999999	453.52435099999997	78.51397
210	7.6026359999999995	452.40014499999995	78.41747099999999
210	7.446142999999999	295.377305	79.342906
210	7.6280019999999995	467.392279	79.37712499999999
210	7.442354	427.94620199999997	79.649666
210	7.616601999999999	442.220088	76.801743
210	7.611312	436.66934399999997	76.934018
210	7.637149	464.08821	80.024804
210	7.618554	452.21763799999997	75.53052199999999
210	7.621347	447.736493	87.301039
210	7.635947	467.56071399999996	78.038292
210	7.619032	414.691586	77.389911
210	7.616167	403.68318899999997	62.184393
210	7.606322	444.3782	75.262907
210	7.631856999999999	459.52763	76.361063
210	7.626354999999999	428.27326	73.333548
210	7.617394999999999	452.841298	78.522626
210	7.722486999999999	382.566264	41.509373
210	7.626227999999999	462.02881099999996	64.333897
210	7.634456999999999	468.79651099999995	76.038057
210	7.605555	373.272027	64.624653
210	7.613481999999999	438.653979	70.858098
210	7.6288149999999995	350.178659	74.99592899999999
210	7.632225	406.28865099999996	74.846536
210	7.6374059999999995	469.97290599999997	77.804414
210	7.618259999999999	469.609831	75.491215
210	7.607415	447.762011	57.033674999999995
210	7.62425	405.01597899999996	76.405315
210	7.631869	450.569038	78.241427
210	7.722543	483.97203299999995	85.960358
210	7.616296999999999	459.733318	77.056718
210	7.611063	471.32339099999996	77.950216
210	7.591679999999999	333.408862	72.519424
210	7.667028999999999	380.89338	75.11348699999999
210	7.619947	448.73184599999996	74.820471
210	7.645677	384.314037	75.137412
210	7.605796	446.751486	74.49947399999999
210	7.6107059999999995	386.03121999999996	74.486165
210	7.6462449999999995	453.582739	64.520499
210	7.611202	386.673597	75.957909
210	7.708206	504.33699199999995	74.229489
210	7.6371709999999995	373.28982199999996	75.892873
210	7.595107	431.337524	72.894465
210	7.6352899999999995	406.666388	46.198941
210	7.643566	446.85938799999997	71.75051599999999
210	7.6150899999999995	451.966123	66.94608199999999
210	7.617564	444.892569	76.751063
210	7.631438999999999	398.887391	74.016136
210	7.631152999999999	440.50697399999996	75.032189
210	7.693369	513.687186	84.074075
210	7.431289	435.84564	76.46180799999999
210	7.4392949999999995	459.997415	74.712046
210	7.610456999999999	439.41477299999997	69.651656
210	7.6246089999999995	444.24163999999996	85.025054
210	7.608794	448.70326	77.206023
210	7.637131999999999	423.69877399999996	75.33778
210	7.602068	424.349903	76.158628
210	7.616819	422.45284899999996	73.237178
210	7.60138	444.32334599999996	55.637302999999996
210	7.6133169999999994	442.034294	73.74093599999999
210	7.619434	451.807828	44.639846999999996
210	7.6366819999999995	451.179584	66.871538
210	7.7355	452.354993	66.282093
210	7.603524999999999	394.98368899999997	75.64514299999999
210	7.607774	348.497118	63.432955
210	7.575314	454.22986699999996	74.60916
210	7.598433	446.530373	74.913303
210	7.6056729999999995	417.181332	76.495683
210	7.599955	389.115498	74.76891599999999
210	7.615158	410.614505	73.980031
210	7.6423309999999995	445.69393299999996	75.04717699999999
210	7.601038	433.327789	62.30161
210	7.612292	397.174531	45.930428
210	7.444146	429.41862499999996	77.176621
210	7.624946	450.23682299999996	74.981278
210	7.609985999999999	418.524145	75.061247
210	7.626344	463.373536	41.856778
210	7.62876	391.531158	73.119458
210	7.735611	461.40198999999996	70.95537399999999
210	7.6160369999999995	407.328374	74.67832899999999
210	7.615613	457.741602	75.57807199999999
210	7.619955999999999	414.86458999999996	75.383611
210	7.643923999999999	396.542219	79.094979
210	7.6069759999999995	451.43841399999997	74.355369
210	7.623215999999999	456.721665	75.867209
210	7.625622	446.090715	76.061953
210	7.636044999999999	470.284605	75.536664
210	7.4376109999999995	451.300235	74.835526
210	7.630686	445.963706	74.960792
210	7.584784999999999	447.46156199999996	74.15969
210	7.602519	445.454147	75.888065
210	7.6272079999999995	454.50996299999997	82.19941299999999
240	6.684354	399.358679	56.534375
240	6.858028999999999	406.95773099999997	67.62659
240	6.985608999999999	398.960198	48.708020999999995
240	6.862614	310.919396	57.691404
240	6.887027	350.04515299999997	66.928784
240	6.871237	401.214953	67.859093
240	6.858389	405.607081	54.625088999999996
240	6.860487	380.618267	67.120966
240	6.847283999999999	417.87829999999997	58.594106999999994
240	6.857912	356.158461	55.723811999999995
240	6.860758	405.744911	65.75473699999999
240	6.881868	352.80657299999996	67.727538
240	6.876448	317.480951	63.391541999999994
240	6.887766	400.33878699999997	67.135314
240	6.846672	371.188404	65.946552
240	6.8679559999999995	402.807105	65.947924
240	6.881562	405.246127	67.32291099999999
240	6.891134999999999	389.1631	65.748599
240	6.885154	403.789289	66.06837399999999
240	6.8595049999999995	401.046791	66.88384599999999
240	6.867991	404.659727	68.446146
240	6.869242	402.95232999999996	67.879963
240	6.855906999999999	403.52952999999997	65.234404
240	6.891795	330.29643	67.587137
240	6.889158	399.08907999999997	68.669602
240	6.853637	341.45618099999996	68.30914899999999
240	6.859096999999999	397.323948	52.497246
240	6.990479	357.68620599999997	58.727543
240	6.888923	397.990575	70.393295
240	6.7027969999999994	435.846977	65.081929
240	6.873072	410.573153	67.382887
240	6.849385	403.26822999999996	72.89540199999999
240	6.873881	360.730661	67.682255
240	6.858651999999999	364.525944	68.060462
240	6.87637	411.46032499999995	59.609534
240	6.868897	386.25117	60.27438
240	6.849188	398.295704	67.540621
240	6.688232999999999	376.73562799999996	65.713853
240	6.864838	367.47121999999996	67.596493
240	6.8496109999999994	399.88552999999996	61.958689
240	6.887492	393.13050499999997	67.039303
240	6.888236999999999	335.16994	66.61453999999999
240	6.851223999999999	397.148425	58.324908
240	6.881709	393.656405	59.059757
240	6.879313	395.877257	52.60192
240	6.836666	401.54752299999996	51.371158
240	6.984119	463.19988	75.66085199999999
240	6.874135	400.713393	67.110255
240	6.69213	391.55843699999997	39.887093
240	6.8677209999999995	394.40907799999997	61.156155999999996
240	6.869854999999999	396.485075	67.285652
240	6.85277	393.184684	64.768607
240	6.864246	230.85416899999998	68.002681
240	6.8640159999999995	395.419081	64.063346
240	6.984177	461.42543	67.921373
240	6.848173999999999	401.651568	68.06473
240	6.890166	280.606021	66.176354
240	6.890261	407.83223499999997	65.693589
240	6.8797559999999995	388.656981	67.68065299999999
240	6.889461	397.98603399999996	64.17242399999999
240	6.970892999999999	372.156274	66.850527
240	6.967203	423.43935899999997	75.876361
240	6.8888419999999995	414.076479	66.57653599999999
240	6.861427	384.351698	67.062007
240	6.6975	331.94277999999997	53.965531
240	6.888465	416.10781099999997	61.419238
240	6.880017	340.24474599999996	64.227978
240	6.881212	411.20637	66.884654
240	6.869641	313.856698	65.524153
240	6.8577509999999995	387.708888	59.944359999999996
240	6.872833	403.900557	66.86595799999999
240	6.861122	400.171785	65.911677
240	6.842849999999999	402.249373	77.374634
240	6.859995	366.06827699999997	60.570544
240	6.865768999999999	341.323896	65.85780799999999
240	6.871983999999999	392.980779	66.172383
240	6.860473	398.819257	65.33266499999999
240	6.861095	409.879576	66.85569
240	6.884269	344.717148	47.094891
240	6.845898	403.765565	66.058081
240	6.8630439999999995	348.95316399999996	67.076894
240	6.8636539999999995	418.44929099999996	50.301292
240	6.8608769999999994	390.49589799999995	66.076194
240	6.8663359999999996	389.86218199999996	67.27185899999999
240	6.885387	377.061892	67.361761
240	6.864433999999999	400.81230899999997	40.026405
240	6.688035999999999	384.03664799999996	64.31595
240	6.897816	414.42125999999996	66.809939
240	6.872703	406.96883399999996	67.259361
240	6.861497	383.116068	57.735481
240	6.847369	375.25627599999996	55.520151
240	6.849565999999999	363.250897	66.401197
240	6.68495	343.920125	67.62529099999999
240	6.847426	369.60146599999996	66.18964
240	6.867349	387.999816	68.73463
240	6.86752	407.442772	65.73225599999999
240	6.864038	382.301854	65.538097
240	6.87589	406.343297	64.21846
240	6.844206	402.54337499999997	68.205773
240	6.847912999999999	395.321335	65.95094999999999
240	6.866065	366.451642	68.608811
240	6.981332999999999	399.678316	76.794202
240	6.850912	392.154425	68.984031
240	6.8790309999999995	392.162764	55.333168
240	6.862108	383.02152	63.095783
240	6.881768	359.365169	68.027011
240	6.883311	401.07284799999996	66.47943599999999
240	6.8659099999999995	352.85363	53.657661
240	6.9796819999999995	394.251471	67.212547
240	6.843230999999999	399.729388	67.475853
240	6.868554	366.484137	66.979316
240	6.869413	385.467491	66.89298099999999
240	6.878259	380.62377399999997	67.548309
240	6.881517	406.279588	67.229713
240	6.864615	377.040731	68.655166
240	6.886009	342.54245199999997	35.083079999999995
240	6.879961	379.027129	75.519397
240	6.686404	369.723728	67.802095
240	6.845059999999999	398.27933199999995	67.12642199999999
240	6.874237	400.170301	59.659758999999994
240	6.868624	435.423568	68.108691
240	6.8571789999999995	388.872624	68.583426
240	6.988690999999999	293.459042	66.265231
240	6.858473	386.211232	67.215138
240	6.862953	404.356811	67.961502
240	6.8731219999999995	312.75577699999997	48.775787
240	6.848228	350.39088599999997	65.399278
240	6.880052999999999	396.85335499999997	67.427449
240	6.887048999999999	403.227042	57.200157
240	6.9888889999999995	374.17724899999996	65.850056
240	6.860087	409.016626	67.694097
240	6.698198	403.794719	67.905894
240	6.685009	404.672933	63.909597999999995
240	6.8796	398.75885999999997	64.151374
240	6.8708089999999995	400.69656599999996	71.715406
240	6.868582	383.549265	66.848356
240	6.869349	400.31002	68.34066899999999
240	6.863709	341.654265	63.630424
240	6.87109	318.466754	67.217764
240	6.856303	450.330807	66.178524
240	6.880341	382.569803	57.489290999999994
240	6.869695	385.31957	67.585144
240	6.874994999999999	398.535605	67.983668
240	6.9007309999999995	392.094761	65.444538
240	6.875298	408.119571	69.52085199999999
240	6.868183999999999	396.308299	47.18946
240	6.863078	333.15977399999997	68.25522099999999
240	6.8883399999999995	396.532565	68.179898
240	6.863445	385.5747	64.216436
240	6.877147	382.847061	68.42815
240	6.87664	394.79771	54.549676
240	6.966473	407.419381	37.778112
240	6.861727	404.685586	68.188659
240	6.853733	385.335273	66.74048499999999
240	6.882791999999999	417.907915	70.016086
240	6.883685	355.465653	66.875492
240	6.8509649999999995	377.55686599999996	66.993434
240	6.874217	386.96953099999996	65.9592
240	6.855205	386.95067	56.991315
240	6.694996	399.752661	67.431721
240	6.856294	401.39418	64.468008
240	6.876498	392.25244399999997	58.609181
240	6.852653	334.396462	62.235554
240	6.882712	387.72659899999996	74.057056
240	6.849934999999999	369.453168	64.079888
240	6.884873	384.00841199999996	64.75950399999999
240	6.850568	338.41844	60.643316999999996
240	6.871804999999999	283.515044	65.198897
240	6.859813	372.654291	59.724892999999994
240	6.868586	356.312698	64.724006
240	6.8614619999999995	394.147908	65.78595299999999
240	6.8578719999999995	393.81629499999997	63.424558
240	6.848723	365.246804	57.682908999999995
240	6.882529	379.386299	64.68073
240	6.699305	391.434044	64.87971999999999
240	6.850172	364.729111	63.538937999999995
240	6.860398999999999	393.611182	74.360156
240	6.964377	374.790796	66.911401
240	6.863061999999999	393.00285099999996	64.044811
240	6.8506849999999995	388.59349499999996	64.954398
240	6.872351999999999	370.751384	62.890840999999995
240	6.858124999999999	405.24816	66.143708
240	6.992659	390.07384099999996	65.582847
240	6.8704719999999995	387.163588	65.34553799999999
240	6.868461	397.885209	65.588104
240	6.880373	387.45186	54.435426
240	6.872453999999999	371.49762799999996	63.812861
240	6.863417999999999	391.840918	48.615714
240	6.847708	378.994468	60.035315
240	6.867922	380.74611899999996	64.503615
240	6.881564	359.953426	65.652171
240	6.869095	392.568948	56.742619
240	6.981954999999999	400.69436099999996	65.647543
240	6.880902	338.22317799999996	63.992703999999996
240	6.857755999999999	394.981917	64.204388
240	6.868479	364.59009299999997	64.382057
240	6.691108	311.268483	67.582465
240	6.864356	405.56471799999997	64.77361499999999
240	6.869504	382.46971199999996	63.095797999999995
240	6.863443999999999	410.55661299999997	73.94255799999999
240	6.858441	382.128383	57.883520999999995
240	6.868164999999999	310.199769	64.787961
240	6.698771	358.910166	64.839603
240	6.882694	394.054191	50.633848
240	6.857042	362.82856499999997	66.12340999999999
240	6.860791	403.30055	74.98258799999999
240	6.8623709999999996	375.302321	64.569673
240	6.869454999999999	406.002274	61.183389999999996
240	6.857087	355.008737	49.784966999999995
240	6.862162	372.753981	65.722272
240	6.864615	386.62427099999996	65.51863
240	6.8783009999999996	398.00634099999996	45.650515999999996
240	6.876827	370.61360099999996	58.164350999999996
240	6.848237999999999	396.698517	63.341299
240	6.971416	366.478248	57.005492
240	6.971184	371.469921	64.874876
240	6.896056	399.97715999999997	65.56174
240	6.879854	401.27484899999996	64.215862
240	6.870715	399.49598599999996	66.343569
240	6.8653509999999995	384.50448	63.568808999999995
240	6.876628999999999	392.35879	65.805683
240	6.871544999999999	389.865081	74.59818899999999
240	6.864866999999999	370.994825	65.375372
240	6.69834	394.66810599999997	64.85734
240	6.874553	406.682959	43.663194999999995
240	6.877911999999999	377.799742	63.41093
240	6.8604709999999995	377.23561	56.882847
240	6.850003	354.424314	64.726445
240	6.8515179999999996	362.24179799999996	63.916821999999996
240	6.794251	378.845757	56.678799999999995
240	6.881518	293.41238699999997	73.942377
240	6.877965	374.480666	64.915291
240	6.880198999999999	402.374061	64.43119
240	6.848942999999999	369.38956199999996	65.19163499999999
240	6.8650519999999995	401.622703	65.783383
240	6.691425	391.748156	65.058906
240	6.8457669999999995	307.21952799999997	65.658906
240	6.865336999999999	407.529163	63.015207999999994
240	6.897912	398.98313099999996	56.828862
240	6.854114999999999	393.98439199999996	64.766415
270	9.444305	337.860793	61.610628999999996
270	9.417525	375.75287399999996	60.804159
270	9.410874	351.18598099999997	60.920967
270	9.417563	365.23952299999996	66.47645299999999
270	9.443379	349.530155	60.617647
270	9.435191999999999	304.416786	36.204302
270	9.426648	366.46416899999997	60.442547999999995
270	9.444595	367.309098	60.683659
270	9.409911	368.786144	55.769067
270	9.534616999999999	252.97037699999998	54.934551
270	9.445045	369.193061	60.549608
270	9.434246	375.302013	54.820732
270	9.433038	266.11698	59.483973
270	9.267246	346.553654	57.939924999999995
270	9.442929	363.140653	57.996945999999994
270	9.268843	342.93688499999996	59.083526
270	9.435519	357.854873	52.822157999999995
270	9.436129	367.688905	56.841561
270	9.431773	360.28772699999996	57.807099
270	9.437621	361.657761	54.204045
270	9.529093999999999	364.028219	59.597158
270	9.443023	354.047491	58.520118
270	9.445367	324.66138	59.27995
270	9.435312999999999	368.086676	46.087936
270	9.418842999999999	367.737977	59.045505999999996
270	9.416793	379.127191	58.318076
270	9.41818	300.86019899999997	58.306717
270	9.426466999999999	364.80242799999996	59.952695999999996
270	9.453833999999999	360.641276	57.953305
270	9.439186	362.68676999999997	57.110060999999995
270	9.446354999999999	323.730713	59.262614
270	9.443596	300.73968199999996	58.673716
270	9.544338999999999	338.68279	50.232381
270	9.448307999999999	363.39437699999996	58.357282
270	9.543771	365.646457	51.653845
270	9.423846	352.689129	48.010484
270	9.424327	345.62681599999996	57.950233999999995
270	9.46876	360.659173	48.857011
270	9.430887	358.352259	50.837711999999996
270	9.454032999999999	370.63125399999996	57.62883
270	9.446892	372.618931	59.869346
270	9.456166999999999	360.338829	58.818863
270	9.455041999999999	366.462546	58.175701999999994
270	9.435796999999999	328.955868	57.246111
270	9.420767999999999	332.177019	52.592698
270	9.466743	347.855553	51.415335999999996
270	9.433853	361.09709	59.237848
270	9.444944	345.16990999999996	51.714999
270	9.430781	349.841722	56.750189999999996
270	9.450057	319.493388	58.120934
270	9.420276	325.026887	59.667013
270	9.447815	376.91855899999996	56.466305999999996
270	9.443886	374.529198	58.319655
270	9.270704	336.01086699999996	59.038805999999994
270	9.45082	316.001195	59.000592
270	9.273655999999999	359.530266	56.824723999999996
270	9.447989999999999	368.199189	59.992244
270	9.442434	366.807455	48.706745
270	9.452487	341.203537	57.149245
270	9.449696	314.01667	58.591288999999996
270	9.428931	358.596324	59.852773
270	9.438229	345.40270899999996	58.434076
270	9.268289	364.595639	57.650161
270	9.441848	363.496714	59.640516999999996
270	9.254161	361.36927099999997	58.370442999999995
270	9.452364	332.86760599999997	58.97327
270	9.426862	334.63969399999996	54.773623
270	9.432986999999999	369.707199	57.170367999999996
270	9.438464	329.10666699999996	58.491794999999996
270	9.439783	355.007755	55.017284
270	9.447491	352.964679	47.788179
270	9.43529	340.880117	57.689629999999994
270	9.449242	370.759938	49.189564
270	9.437669	341.19850099999996	55.502250999999994
270	9.424329	361.663229	59.350486
270	9.459285999999999	361.773258	59.227945999999996
270	9.431614999999999	379.59723099999997	54.390063
270	9.444376	343.319071	47.958766
270	9.45157	360.26602299999996	48.940464999999996
270	9.438626	365.057055	59.953252
270	9.552698999999999	360.56987	58.401317
270	9.450471	250.509617	60.658787
270	9.553709	354.765215	55.405508999999995
270	9.453824	321.74197399999997	55.934112999999996
270	9.438239	320.61630199999996	56.862646
270	9.450054999999999	354.060245	53.71199
270	9.431645	372.925792	60.956737999999994
270	9.452897	364.959907	58.637141
270	9.443035	309.290131	58.743165
270	9.413878	337.176644	56.464087
270	9.448435	320.667798	55.486021
270	9.441707	310.173424	58.192356
270	9.452297	368.781843	56.083527999999994
270	9.455006	327.61803299999997	49.089689
270	9.450599	359.021728	55.215745999999996
270	9.278032	363.21285	52.340818
270	9.427999999999999	363.882027	48.834525
270	9.44938	351.662078	55.740770999999995
270	9.43746	308.355052	52.790945
270	9.43186	360.715828	56.832076
270	9.444332	367.76340799999997	59.430284
270	9.431830999999999	316.747669	50.267748999999995
270	9.427385	362.245791	58.884828999999996
270	9.457801	363.40907799999997	58.964749999999995
270	9.547093	399.026756	63.410174
270	9.445374	321.10398499999997	63.571169
270	9.440401999999999	300.578662	53.992425999999995
270	9.453343	376.15991199999996	46.342473999999996
270	9.543961999999999	365.04727299999996	59.096736
270	9.447851	361.665582	57.436223
270	9.476992	350.412733	54.7532
270	9.428386999999999	328.47229999999996	58.315203999999994
270	9.44887	324.286859	47.40042
270	9.485140999999999	360.567733	58.873174
270	9.445846999999999	359.41292599999997	58.626872999999996
270	9.438645	318.845575	56.339005
270	9.454175	325.57687	58.271029999999996
270	9.411798	362.086972	57.345772999999994
270	9.262889999999999	354.052055	57.501734
270	9.449584	349.13063	58.180862
270	9.422013999999999	346.221366	53.406351
270	9.428908999999999	346.45502999999997	56.930822
270	9.441836	354.98442	62.303777999999994
270	9.44717	360.601491	57.569432
270	9.423039	321.40743299999997	59.457527
270	9.439142	401.778514	58.464191
270	9.441780999999999	356.035583	58.981761999999996
270	9.424037	354.739778	58.174240999999995
270	9.550286	404.71225899999996	44.033237
270	9.451822	370.97774	51.613828
270	9.447438	336.501369	53.221871
270	9.442995	344.194577	61.36969
270	9.446157999999999	331.244577	53.881557
270	9.429352999999999	358.875857	61.373461
270	9.553314	350.393917	53.585457
270	9.274356	290.040212	60.923885999999996
270	9.449055	351.762919	61.39198
270	9.443092	367.579747	60.014056999999994
270	9.449344	374.97707199999996	60.135394999999995
270	9.428678	360.97382	61.203098999999995
270	9.428364	369.273169	55.394011
270	9.439179	366.60999999999996	60.205147
270	9.268517	345.27607	59.578333
270	9.423117	357.100553	59.805755999999995
270	9.428249	346.17974499999997	60.961686
270	9.42207	258.701818	60.51556
270	9.442368	356.829518	59.819722
270	9.440978	328.78698299999996	55.920246999999996
270	9.444785999999999	322.335551	60.083285999999994
270	9.431125999999999	364.82621	61.135237
270	9.234283	310.674469	55.78499
270	9.447631999999999	339.728957	60.424498
270	9.42845	409.01254	61.577656
270	9.285597	361.020138	60.779377
270	9.549064	354.517818	60.112448
270	9.435804	400.669625	61.548041
270	9.432291	365.15529599999996	51.313953999999995
270	9.460581999999999	322.241555	44.690335
270	9.430575	366.57590899999997	60.376315999999996
270	9.455541	347.341158	61.831336
270	9.4613	336.53005099999996	55.918426
270	9.452945	337.529522	61.582431
270	9.430928	350.129305	59.72495
270	9.441449	365.52262199999996	56.086316999999994
270	9.46316	340.217764	62.421018999999994
270	9.426788	325.643463	67.550738
270	9.446682	336.12426999999997	62.02493
270	9.434796	362.02270999999996	60.682677999999996
270	9.422321	359.942776	37.554216
270	9.451759	324.217983	60.054047999999995
270	9.430935	369.99091699999997	60.591680999999994
270	9.440813	352.82298	59.402324
270	9.433422	364.147859	59.817941
270	9.440042	294.881073	60.949937
270	9.403827999999999	357.577704	60.082032
270	9.425676	343.310386	60.171682999999994
270	9.453533	334.941825	62.51813
270	9.430049	288.840469	66.36242399999999
270	9.550165	341.582138	60.683777
270	9.437852	341.160035	54.18833
270	9.438841	340.439618	59.993213999999995
270	9.459341	371.707856	52.934644999999996
270	9.443413999999999	377.187462	63.210440999999996
270	9.433322	278.247557	62.937104
270	9.4285	347.000495	61.560916
270	9.421211	357.31548	54.915295
270	9.440085	354.131057	63.159943
270	9.419063999999999	370.40394799999996	55.796986999999994
270	9.459214	346.079999	63.468954999999994
270	9.421173999999999	282.148598	55.906714
270	9.431854999999999	334.380293	62.301815
270	9.447405	364.955226	60.424051
270	9.429485999999999	363.606837	48.961403999999995
270	9.282226999999999	302.999795	58.733909999999995
270	9.457588	350.13948899999997	62.943236999999996
270	9.443859999999999	309.39071	59.631142
270	9.450377999999999	359.552277	60.368438999999995
270	9.422779	339.308301	60.173893
270	9.434312	361.655372	52.370442
270	9.269188999999999	287.58572	64.59119199999999
270	9.447154	357.213327	56.197388
270	9.459394	346.64996099999996	61.460012
270	9.446114	348.469525	53.189921999999996
270	9.452817999999999	358.71955099999997	64.96556
270	9.429947	364.409375	63.873825
270	9.452724	370.848172	60.590022999999995
270	9.456586999999999	325.63314299999996	56.396133999999996
270	9.442216	358.692946	59.347457999999996
270	9.447030999999999	368.80518	61.709250999999995
270	9.490112	362.06332599999996	62.452014
270	9.449918	327.586817	60.244293
270	9.453935	376.608341	61.306107999999995
270	9.538561	382.99620899999996	60.466978999999995
270	9.434747	359.82025899999996	58.607448
270	9.272548	349.926113	53.114456
270	9.424823	357.763676	54.441337
270	9.446721	339.305436	60.772819999999996
270	9.472242	364.37442	60.189791
270	9.42968	362.386734	58.121697999999995
270	9.437502	335.43679199999997	54.14657
270	9.435436	359.645282	60.237899
270	9.273199	354.99909399999996	59.475857
270	9.441438999999999	309.219608	58.933887
270	9.424328	360.38590999999997	60.837139
270	9.421251	336.288102	48.714254
270	9.449392999999999	359.36400499999996	60.234593
270	9.446949	338.829453	43.055217999999996
270	9.435796999999999	292.705597	45.670761999999996
270	9.436672999999999	375.922008	59.699931
270	9.425951999999999	345.167958	51.30712
270	9.464924	358.673336	60.024797
270	9.427992999999999	314.199752	61.535056999999995
270	9.429568	341.569445	62.076212
270	9.439479	361.746777	63.905719
270	9.441998	318.852249	58.633938
270	9.436283999999999	344.759707	60.370421
270	9.44672	321.180749	58.803253999999995
270	9.448837	346.29128099999997	58.4843
270	9.44309	350.62127799999996	51.337182
270	9.539660999999999	372.109776	64.263367
270	9.291888	362.19483099999997	55.911393999999994
270	9.431417999999999	361.75041999999996	58.926883999999994
270	9.431186	320.585935	60.970633
270	9.439551999999999	322.309526	60.413961
270	9.442046	343.482934	59.899763
270	9.434225	358.471864	59.743561
270	9.459493	356.997145	60.385244
270	9.457571	374.31611699999996	61.979476
270	9.450403	316.747396	60.760051
270	9.444263	356.586434	63.868528999999995
270	9.446119999999999	366.677478	60.841953999999994
270	9.428913	364.60652699999997	60.551412
270	9.42799	364.155575	60.873154
270	9.440109	360.389791	60.883516
270	9.402951999999999	358.613342	60.225535
270	9.268849	331.203368	59.970676999999995
270	9.422525	336.778215	59.654346999999994
270	9.460479	364.423524	56.687599999999996
270	9.444887999999999	314.88811999999996	57.343723999999995
270	9.423732	373.78500099999997	60.839935
270	9.434159	339.14766099999997	39.036127
270	9.433349999999999	345.28225399999997	56.768955
270	9.459816	371.614009	61.991915
270	9.457761999999999	329.175428	59.166058
270	9.459244	308.057566	59.718948999999995
270	9.421732	328.81218	48.120812
270	9.430992999999999	361.72371499999997	49.763124999999995
270	9.438169	361.077475	56.455563
270	9.422271	340.196513	59.860152
270	9.442928	323.444938	60.140304
300	6.46632	367.825249	61.895239999999994
300	6.524869	356.23263299999996	58.680872
300	6.5473989999999995	357.315365	55.280133
300	6.464157999999999	353.12809	56.273818999999996
300	6.4478349999999995	366.51674099999997	56.964265
300	6.469745	368.9882	62.159935
300	6.691536999999999	352.95673899999997	56.082079
300	6.452144	368.098091	54.356469
300	6.459935	371.80369099999996	60.475299
300	6.457186999999999	359.40450999999996	56.99669
300	6.57944	350.473421	57.450019999999995
300	6.485729999999999	370.699781	56.139854
300	6.581462	354.25122999999996	56.551054
300	6.454223	363.306358	59.970724999999995
300	6.522167	355.69253799999996	56.877264999999994
300	6.507682	350.882884	56.940425999999995
300	6.511423	353.02511	58.570988
300	6.563028	367.55251799999996	55.887370999999995
300	6.636823	348.98623499999997	56.917767999999995
300	6.461666999999999	348.090866	54.562996
300	6.582672	355.885204	56.459303999999996
300	6.463502	353.151568	57.062132999999996
300	6.445380999999999	351.495876	62.079775999999995
300	6.457249	350.68713199999996	58.147121999999996
300	6.473928	354.34898599999997	57.589082999999995
300	6.456652	365.786777	57.735946
300	6.45984	369.128465	56.691491
300	6.523508	350.840744	57.395982
300	6.446101	363.317723	58.442135
300	6.449377	355.797269	56.31516
300	6.452961999999999	351.048033	58.103294
300	6.473637999999999	351.368432	61.139976
300	6.4395929999999995	346.461187	57.722221
300	6.641363999999999	343.393351	53.948864
300	6.472716999999999	347.487695	62.130046
300	6.4663829999999995	330.641391	54.070605
300	6.514073	350.837967	59.999522
300	6.4676599999999995	345.93755899999996	58.658421
300	6.449701999999999	331.734045	32.49783
300	6.4540999999999995	350.590086	54.600348999999994
300	6.475324	344.690042	58.952614
300	6.508693999999999	348.63012	57.125414
300	6.456998	345.568015	60.999278999999994
300	6.531819	352.696088	57.720788999999996
300	6.449965	350.792537	52.687709999999996
300	6.506365	348.457477	54.561701
300	6.406772	342.06134199999997	54.209731999999995
300	6.469138	350.020356	42.553757999999995
300	6.444855	326.904714	53.662788
300	6.4449179999999995	333.71763599999997	51.542069
300	6.320075	325.86918199999997	55.874826999999996
300	6.452961999999999	351.226761	59.451789
300	6.425421999999999	327.043272	35.098535
300	6.452572	347.800998	60.434788999999995
300	6.455327	340.92798999999997	54.907135
300	6.449326	343.153962	59.29148
300	6.441679	308.32554799999997	52.235827
300	6.477186	343.86213	64.064255
300	6.465215	333.818373	46.281515
300	6.516763999999999	351.54968299999996	56.800467999999995
300	6.455787	318.353033	54.883033999999995
300	6.451219	340.11582799999996	54.914218999999996
300	6.4687339999999995	336.09429	49.814775
300	6.457305	326.225682	56.013532999999995
300	6.440023	321.381006	33.250042
300	6.442915999999999	342.10200499999996	46.452543
300	6.556861	309.846864	51.128057999999996
300	6.448251	333.806961	53.88109
300	6.441574999999999	326.522602	54.148616999999994
300	6.458043	323.885967	54.188676
300	6.4406099999999995	332.85110199999997	55.409202
300	6.283645	344.245143	36.711616
300	6.458387	297.704733	55.254813999999996
300	6.439233	352.208448	52.275543
300	6.466368	344.823107	55.959616
300	6.449084999999999	323.10049799999996	53.807947
300	6.466936	335.32842	55.042722
300	6.448697	336.724716	55.086923
300	6.557064	325.308765	54.576547
300	6.450613	345.52437399999997	54.099553
300	6.44159	335.992737	54.962103
300	6.453888	335.062544	53.846351999999996
300	6.445475999999999	340.94403	54.732408
300	6.442305999999999	330.04758599999997	54.592696
300	6.462071	345.502554	54.512408
300	6.446478	340.654897	54.125408
300	6.458701	312.030642	53.561026999999996
300	6.443616	338.60810299999997	50.932697
300	6.278307	327.985893	46.73529
300	6.474283	335.99427199999997	54.648016999999996
300	6.459963	317.54501799999997	60.202994
300	6.470126	311.636172	52.770469
300	6.279794	289.287555	55.478207
300	6.481122	322.258596	54.995804
300	6.443206	308.951579	55.494535
300	6.444921	317.605873	52.677313999999996
300	6.4623729999999995	327.790207	43.269023999999995
300	6.291544	326.78668	53.832004999999995
300	6.438591	330.440333	49.220171
300	6.448664	330.91405199999997	49.654275999999996
300	6.44456	311.360837	58.692364
300	6.553754	352.011392	55.289806
300	6.45566	296.677545	42.176887
300	6.4337729999999995	315.362955	47.772006
300	6.554120999999999	328.218026	53.167822
300	6.467085	292.37382099999996	53.581897999999995
300	6.481856	310.51440199999996	33.822362999999996
300	6.4581409999999995	303.438456	52.312075
300	6.438511	313.26187899999996	53.952729
300	6.463045	309.392692	52.891248999999995
300	6.443003	299.826501	52.971928999999996
300	6.442622999999999	331.688682	42.632497
300	6.453856	288.490697	53.904374
300	6.4380049999999995	325.928182	52.457305999999996
300	6.46782	321.733412	48.455253
300	6.438454	317.045252	53.179342
300	6.454948	320.048297	54.825762
300	6.470459	326.16373	51.821715
300	6.450366	324.61208999999997	54.24552
300	6.466568	325.339336	54.392199
300	6.458730999999999	319.37392	54.952034999999995
300	6.439328	371.380568	40.499327
300	6.4441939999999995	289.52284599999996	51.20239
300	6.460312999999999	308.469288	52.014491
300	6.430047	278.472397	53.751672
300	6.460135999999999	328.259252	53.693433999999996
300	6.283748999999999	311.71831399999996	53.384190999999994
300	6.460679	288.941009	53.684708
300	6.438721	328.12962699999997	51.04164
300	6.318439	346.976986	55.094046
300	6.471457999999999	328.808176	47.823713
300	6.438387	271.70149499999997	54.919315
300	6.445602999999999	320.794821	45.425351
300	6.440097	330.680024	53.901106
300	6.440811	311.557342	54.091687
300	6.425724	329.161858	53.27739
300	6.427547	328.824527	53.084973
300	6.444465	283.197473	54.172833
300	6.453144	333.501189	52.562979
300	6.453905	314.32944	54.364221
300	6.437156	334.032181	53.133489999999995
300	6.432878	299.65255099999996	52.821397
300	6.453189999999999	313.07113499999997	52.022963
300	6.451688	330.959481	44.810006
300	6.4664079999999995	327.496014	52.965404
300	6.461169	325.952819	53.849782999999995
300	6.438072	287.706731	50.679880999999995
300	6.4499889999999995	319.725207	44.166745
300	6.439049	305.894949	45.059371
300	6.443594	331.06732	48.571371
300	6.283187	318.48657099999997	44.572527
300	6.464097	306.1558	52.782939
300	6.447386	322.365546	53.594947999999995
300	6.450263	304.13080099999996	42.81279
300	6.552449999999999	330.996264	54.866215999999994
300	6.4595839999999995	302.519313	51.665897
300	6.441831	309.576048	52.129219
300	6.461402	312.021453	50.712097
300	6.441237	325.598005	52.563736999999996
300	6.467334999999999	317.999884	60.231507
300	6.452217	327.226494	52.689242
300	6.449164	301.81480799999997	53.871973
300	6.43797	341.596897	48.729385
300	6.452824	270.89533	39.762437
300	6.308217	305.232559	32.897991999999995
300	6.443834	324.173301	53.575624999999995
300	6.439914	342.186307	54.845991
300	6.447838	326.42440999999997	49.067972999999995
300	6.458660999999999	317.88584299999997	49.716832
300	6.553592999999999	364.074464	53.747436
300	6.436293	313.549915	61.199282999999994
300	6.447693	328.178861	52.195946
300	6.459375	307.34809	42.959917999999995
300	6.4396439999999995	330.860879	53.35087
300	6.455868	252.70583	54.677603
300	6.457539	300.996859	55.018207999999994
300	6.455210999999999	313.46098	53.010231999999995
300	6.4373819999999995	274.101775	52.143896
300	6.46571	324.245927	53.837717
300	6.454483	320.23119199999996	54.190605
300	6.452362	325.062959	54.699008
300	6.455095999999999	310.396935	54.120858999999996
300	6.451981	306.964067	53.955695
300	6.466177999999999	329.253938	34.171254
300	6.464058	296.16537	52.468376
300	6.438928	309.268417	46.428622999999995
300	6.474498	317.418719	54.190615
300	6.568567	319.204111	50.49931
300	6.473483	334.255408	53.170525
300	6.458025999999999	287.820991	53.766732999999995
300	6.469952	336.312217	49.455593
300	6.4557139999999995	326.42895899999996	54.105823
300	6.456066	334.77549999999997	55.813449999999996
300	6.451581	265.44574	41.107332
300	6.445227	300.63413299999996	44.830039
300	6.460799	292.07104699999996	49.389122
300	6.458683	315.41225099999997	52.528386
300	6.463025	278.089613	48.042696
300	6.443947	307.267276	53.940473999999995
300	6.468258	324.32285099999996	53.030632999999995
300	6.441381	309.605184	53.884541
300	6.564782	335.733607	55.980532
300	6.286690999999999	301.93037799999996	53.904882
300	6.449519	324.791992	54.321447
300	6.522031	326.264661	54.588274
300	6.4577599999999995	322.259317	53.088972
300	6.298769	335.5276	35.888259
300	6.514482	331.275919	54.624511999999996
300	6.460938	305.375785	54.164190999999995
300	6.466918	326.022162	53.537842999999995
300	6.41536	308.94672199999997	52.781371
300	6.4428019999999995	305.201846	51.672152
300	6.464799999999999	320.999323	51.626107999999995
300	6.568162	340.055688	58.237418
300	6.4624	283.858654	52.648008
300	6.481357	300.087087	53.074777999999995
300	6.477881	325.09068099999996	53.938111
300	6.464886	333.793295	52.246044999999995
300	6.469062	315.44399999999996	54.14125
300	6.464001	341.216381	53.327099999999994
300	6.438415	327.122839	44.159347
300	6.437454	306.22316	49.265519
300	6.445455	329.203323	53.198018999999995
300	6.569545	323.41856	58.538219
300	6.443766999999999	332.940092	49.981981999999995
300	6.2870989999999995	307.901958	52.327565
300	6.442222	313.962813	54.168169
300	6.443931	304.983843	53.862362
300	6.467009	312.387005	37.80274
300	6.43466	332.960316	32.019231
300	6.430784999999999	315.970007	50.62011
300	6.454848	324.98112499999996	46.473074
300	6.284394	278.012635	54.653399
300	6.43511	251.808987	54.15605
300	6.446059	309.801498	53.096903
300	6.451326	313.676312	54.349145
300	6.448576	333.022902	54.24561
300	6.448313	324.14541099999997	49.724098
300	6.461866	308.13587	54.381902
300	6.480112	311.365298	53.59809
300	6.447711	317.379978	53.499672
300	6.459251999999999	325.401481	54.098242
300	6.433945	328.445154	52.273167
300	6.460229	308.600149	54.759999
300	6.456042	300.862331	53.408755
300	6.4462079999999995	281.611433	47.237232999999996
300	6.458894	337.900845	52.65314
300	6.430695999999999	309.332271	53.027429999999995
300	6.2650879999999995	298.942485	28.412826
300	6.29273	331.12737	53.85483
300	6.5412099999999995	330.353686	53.020827999999995
300	6.5470619999999995	330.708391	53.438055999999996
300	6.4358889999999995	327.037235	60.357808999999996
300	6.442703	311.699218	30.988657999999997
300	6.447144	330.847743	51.693203
300	6.448784	299.35495	53.982298
300	6.441644999999999	281.476922	53.876203999999994
300	6.466806999999999	323.078263	54.184461999999996
300	6.465337	330.09515799999997	52.662797
300	6.449139	311.858094	53.747375999999996
300	6.4621889999999995	270.281392	54.933854999999994
300	6.448884	305.651396	54.899255999999994
300	6.458512	324.18159199999997	60.919864
300	6.452662	289.96168	53.38147
300	6.456564999999999	324.785456	53.623515999999995
300	6.463206	332.63865599999997	53.113558
300	6.4447339999999995	333.06926899999996	53.567617
300	6.466435	324.846138	52.967347999999994
300	6.457017	314.271001	54.403168
300	6.437478	306.380256	54.203852999999995
300	6.456672999999999	352.506196	51.800669
300	6.460948	261.91076499999997	54.183701
300	6.568407	284.835215	42.479115
300	6.438148	325.077683	54.870931999999996
300	6.445723	281.93008499999996	50.950120999999996
300	6.474066	280.390295	45.697579999999995
300	6.461219	342.46439899999996	46.653284
300	6.463994	304.713443	54.09556
300	6.465667	296.61233899999996	52.183308999999994
300	6.285251	320.194097	54.283668999999996
300	6.459181	335.14235299999996	40.545418
300	6.458843	308.683562	52.340061
300	6.4520159999999995	325.241897	59.035705
300	6.455392	305.298724	48.516228999999996
300	6.285855	332.971823	53.14687
300	6.436018	324.60605899999996	54.598594999999996
300	6.448576999999999	329.886807	54.371643999999996
300	6.440481999999999	284.056444	54.351904999999995
300	6.4391549999999995	294.964094	58.499072999999996
300	6.442512	327.620001	53.606759
300	6.445716	329.578731	51.603894
300	6.437818999999999	334.815605	53.576480999999994
300	6.455693	328.788173	54.077402
300	6.455623	329.05458999999996	52.563489999999994
300	6.460261999999999	300.206869	39.899229999999996
300	6.464455999999999	314.52215	52.155868999999996
300	6.451034	320.540011	54.292863
300	6.466307	339.756495	53.365628
300	6.568474999999999	342.38318699999996	44.272591999999996
300	6.457498999999999	312.467769	52.865849
330	5.5604059999999995	261.85121499999997	49.875823999999994
330	5.587339	297.284198	41.610969
330	5.553821999999999	298.545016	43.10053
330	5.593821999999999	286.520985	49.923739999999995
330	5.587197	223.614566	33.997606999999995
[truncated: 1,075 more rows]
