# Supplementary material for: The SONATA data format for efficient description of large-scale network models
Source: PLoS Comput Biol. 2020 Feb 24;16(2):e1007696. doi: 10.1371/journal.pcbi.1007696 (PMC7058350; doi:10.1371/journal.pcbi.1007696)
Supplement: S1 File — (ZIP) [file pcbi.1007696.s001.zip › fig6_performance_data.csv]

Scientific data
Circuit	#Neurons	#Synapses	#Syn/Nrn
AIBS L4	45000	39203834	871.20
Raw numbers
GPFS		Target-major	Target-major	Hybrid	Hybrid
		Random	Sequential	Random	Sequential
Target to source access	Exec	0.106437	0.096457	2.173024	1.133222
	Rows	860156	423990.6	863971.8	424599.2
	Rate	9587.598	10728.808	573.6406	883.3888
Source to target access	Exec	13.4317	5.057498	2.662496	1.397464
	Rows	858613.2	547169.8	887592.8	546782.2
	Rate	75.95338	198.021	499.2072	721.8368
