# Supplementary material for: The SONATA data format for efficient description of large-scale network models
Source: PLoS Comput Biol. 2020 Feb 24;16(2):e1007696. doi: 10.1371/journal.pcbi.1007696 (PMC7058350; doi:10.1371/journal.pcbi.1007696)
Supplement: S2 File — (ZIP) [file pcbi.1007696.s002.zip]

Archive with 442 entries (351 files):
- sonata-master/
- sonata-master/.gitignore
- sonata-master/CONTRIBUTING.md
- sonata-master/LICENSE.txt
- sonata-master/README.md
- sonata-master/docs/
- sonata-master/docs/SONATA_DEVELOPER_GUIDE.md
- sonata-master/examples/
- sonata-master/examples/300_cells/
- sonata-master/examples/300_cells/README.md
- sonata-master/examples/300_cells/analyze_output.py
- sonata-master/examples/300_cells/build_network.py
- sonata-master/examples/300_cells/circuit_config.json
- sonata-master/examples/300_cells/config.json
- sonata-master/examples/300_cells/figure5D.sh
- sonata-master/examples/300_cells/generate_spikes.py
- sonata-master/examples/300_cells/inputs/
- sonata-master/examples/300_cells/inputs/external_spike_trains.h5
- sonata-master/examples/300_cells/network/
- sonata-master/examples/300_cells/network/external_internal_edge_types.csv
- sonata-master/examples/300_cells/network/external_internal_edges.h5
- sonata-master/examples/300_cells/network/external_node_types.csv
- sonata-master/examples/300_cells/network/external_nodes.h5
- sonata-master/examples/300_cells/network/internal_internal_edge_types.csv
- sonata-master/examples/300_cells/network/internal_internal_edges.h5
- sonata-master/examples/300_cells/network/internal_node_types.csv
- sonata-master/examples/300_cells/network/internal_nodes.h5
- sonata-master/examples/300_cells/node_sets.json
- sonata-master/examples/300_cells/output/
- sonata-master/examples/300_cells/output/membrane_potential.h5
- sonata-master/examples/300_cells/output/spikes.h5
- sonata-master/examples/300_cells/plot_spikes.py
- sonata-master/examples/300_cells/run_bionet.py
- sonata-master/examples/300_cells/run_netpyne.py
- sonata-master/examples/300_cells/simulation_config.json
- sonata-master/examples/300_intfire/
- sonata-master/examples/300_intfire/build_network.py
- sonata-master/examples/300_intfire/circuit_config.json
- sonata-master/examples/300_intfire/config.json
- sonata-master/examples/300_intfire/inputs/
- sonata-master/examples/300_intfire/inputs/lgn_spikes.h5
- sonata-master/examples/300_intfire/inputs/tw_spikes.h5
- sonata-master/examples/300_intfire/network/
- sonata-master/examples/300_intfire/network/lgn_node_types.csv
- sonata-master/examples/300_intfire/network/lgn_nodes.h5
- sonata-master/examples/300_intfire/network/lgn_v1_edge_types.csv
- sonata-master/examples/300_intfire/network/lgn_v1_edges.h5
- sonata-master/examples/300_intfire/network/tw_node_types.csv
- sonata-master/examples/300_intfire/network/tw_nodes.h5
- sonata-master/examples/300_intfire/network/tw_v1_edge_types.csv
- sonata-master/examples/300_intfire/network/tw_v1_edges.h5
- sonata-master/examples/300_intfire/network/v1_node_types.csv
- sonata-master/examples/300_intfire/network/v1_nodes.h5
- sonata-master/examples/300_intfire/network/v1_v1_edge_types.csv
- sonata-master/examples/300_intfire/network/v1_v1_edges.h5
- sonata-master/examples/300_intfire/node_sets.json
- sonata-master/examples/300_intfire/output/
- sonata-master/examples/300_intfire/output/spikes.h5
- sonata-master/examples/300_intfire/plot_spikes.py
- sonata-master/examples/300_intfire/run_bionet.py
- sonata-master/examples/300_intfire/simulation_config.json
- sonata-master/examples/300_intfire/test_pynn.py
- sonata-master/examples/300_pointneurons/
- sonata-master/examples/300_pointneurons/build_network.py
- sonata-master/examples/300_pointneurons/circuit_config.json
- sonata-master/examples/300_pointneurons/config.json
- sonata-master/examples/300_pointneurons/figure5E.sh
- sonata-master/examples/300_pointneurons/generate_spikes.py
- sonata-master/examples/300_pointneurons/inputs/
- sonata-master/examples/300_pointneurons/inputs/external_spike_trains.h5
- sonata-master/examples/300_pointneurons/network/
- sonata-master/examples/300_pointneurons/network/external_internal_edge_types.csv
- sonata-master/examples/300_pointneurons/network/external_internal_edges.h5
- sonata-master/examples/300_pointneurons/network/external_node_types.csv
- sonata-master/examples/300_pointneurons/network/external_nodes.h5
- sonata-master/examples/300_pointneurons/network/internal_internal_edge_types.csv
- sonata-master/examples/300_pointneurons/network/internal_internal_edges.h5
- sonata-master/examples/300_pointneurons/network/internal_node_types.csv
- sonata-master/examples/300_pointneurons/network/internal_nodes.h5
- sonata-master/examples/300_pointneurons/node_sets.json
- sonata-master/examples/300_pointneurons/plot_potential.py
- sonata-master/examples/300_pointneurons/plot_spikes.py
- sonata-master/examples/300_pointneurons/run_PyNN.py
- sonata-master/examples/300_pointneurons/run_pointnet.py
- sonata-master/examples/300_pointneurons/run_pynml.jnmlnrn.sh
- sonata-master/examples/300_pointneurons/simulation_config.json
- sonata-master/examples/5_cells_iclamp/
- sonata-master/examples/5_cells_iclamp/README.txt
- sonata-master/examples/5_cells_iclamp/analyze_output.py
- sonata-master/examples/5_cells_iclamp/build_network.py
- sonata-master/examples/5_cells_iclamp/circuit_config.json
- sonata-master/examples/5_cells_iclamp/config.json
- sonata-master/examples/5_cells_iclamp/network/
- sonata-master/examples/5_cells_iclamp/network/biophysical_node_types.csv
- sonata-master/examples/5_cells_iclamp/network/biophysical_nodes.h5
- sonata-master/examples/5_cells_iclamp/node_sets.json
- sonata-master/examples/5_cells_iclamp/output/
- sonata-master/examples/5_cells_iclamp/output/calcium_concentration.h5
- sonata-master/examples/5_cells_iclamp/output/ecp.h5
- sonata-master/examples/5_cells_iclamp/output/membrane_potential.h5
- sonata-master/examples/5_cells_iclamp/output/spikes.h5
- sonata-master/examples/5_cells_iclamp/run_bionet.py
- sonata-master/examples/5_cells_iclamp/simulation_config.json
- sonata-master/examples/5_cells_iclamp/verification/
- sonata-master/examples/5_cells_iclamp/verification/README.md
- sonata-master/examples/5_cells_iclamp/verification/cellvar_gid0_472363762_Scnn1a.h5
- sonata-master/examples/5_cells_iclamp/verification/cellvar_gid1_473863510_Rorb.h5
- sonata-master/examples/5_cells_iclamp/verification/cellvar_gid2_473863035_Nr5a1.h5
- sonata-master/examples/5_cells_iclamp/verification/cellvar_gid3_472912177_PV1.h5
- sonata-master/examples/5_cells_iclamp/verification/cellvar_gid4_473862421_PV2.h5
- sonata-master/examples/5_cells_iclamp/verification/compare_sims.py
- sonata-master/examples/5_cells_iclamp/verification/convert_h5.py
- sonata-master/examples/5_cells_iclamp/verification/model_gid0_472363762_Scnn1a.json
- sonata-master/examples/5_cells_iclamp/verification/model_gid1_473863510_Rorb.json
- sonata-master/examples/5_cells_iclamp/verification/model_gid2_473863035_Nr5a1.json
- sonata-master/examples/5_cells_iclamp/verification/model_gid3_472912177_PV1.json
- sonata-master/examples/5_cells_iclamp/verification/model_gid4_473862421_PV2.json
- sonata-master/examples/5_cells_iclamp/verification/pure_nrn.py
- sonata-master/examples/9_cells/
- sonata-master/examples/9_cells/README.md
- sonata-master/examples/9_cells/build_network.py
- sonata-master/examples/9_cells/circuit_config.json
- sonata-master/examples/9_cells/config.json
- sonata-master/examples/9_cells/inputs/
- sonata-master/examples/9_cells/inputs/exc_spike_trains.h5
- sonata-master/examples/9_cells/inputs/inh_spike_trains.h5
- sonata-master/examples/9_cells/network/
- sonata-master/examples/9_cells/network/cortex_node_types.csv
- sonata-master/examples/9_cells/network/cortex_nodes.h5
- sonata-master/examples/9_cells/network/excvirt_cortex_edge_types.csv
- sonata-master/examples/9_cells/network/excvirt_cortex_edges.h5
- sonata-master/examples/9_cells/network/excvirt_node_types.csv
- sonata-master/examples/9_cells/network/excvirt_nodes.h5
- sonata-master/examples/9_cells/network/inhvirt_cortex_edge_types.csv
- sonata-master/examples/9_cells/network/inhvirt_cortex_edges.h5
- sonata-master/examples/9_cells/network/inhvirt_node_types.csv
- sonata-master/examples/9_cells/network/inhvirt_nodes.h5
- sonata-master/examples/9_cells/node_sets.json
- sonata-master/examples/9_cells/output/
- sonata-master/examples/9_cells/output/calcium_concentration.h5
- sonata-master/examples/9_cells/output/membrane_potential.h5
- sonata-master/examples/9_cells/output/spikes.h5
- sonata-master/examples/9_cells/plot_potential.py
- sonata-master/examples/9_cells/plot_raster.py
- sonata-master/examples/9_cells/run_bionet.py
- sonata-master/examples/9_cells/simulation_config.json
- sonata-master/examples/edges/
- sonata-master/examples/edges/edge_index_example.h5
- sonata-master/examples/edges/edge_index_example.py
- sonata-master/examples/layer4_sample/
- sonata-master/examples/layer4_sample/README.md
- sonata-master/examples/layer4_sample/build_helpers.py
- sonata-master/examples/layer4_sample/build_l4.py
- sonata-master/examples/layer4_sample/build_lgn.py
- sonata-master/examples/layer4_sample/circuit_config.json
- sonata-master/examples/layer4_sample/config.json
- sonata-master/examples/layer4_sample/generate_spikes.py
- sonata-master/examples/layer4_sample/inputs/
- sonata-master/examples/layer4_sample/inputs/lgn_spike_trains.h5
- sonata-master/examples/layer4_sample/lgn_positions.csv
- sonata-master/examples/layer4_sample/network/
- sonata-master/examples/layer4_sample/network/l4_l4_edge_types.csv
- sonata-master/examples/layer4_sample/network/l4_l4_edges.h5
- sonata-master/examples/layer4_sample/network/l4_node_types.csv
- sonata-master/examples/layer4_sample/network/l4_nodes.h5
- sonata-master/examples/layer4_sample/network/lgn_l4_edge_types.csv
- sonata-master/examples/layer4_sample/network/lgn_l4_edges.h5
- sonata-master/examples/layer4_sample/network/lgn_node_types.csv
- sonata-master/examples/layer4_sample/network/lgn_nodes.h5
- sonata-master/examples/layer4_sample/run_bionet.py
- sonata-master/examples/layer4_sample/simulation_config.json
- sonata-master/examples/shared_components/
- sonata-master/examples/shared_components/biophysical_neuron_templates/
- sonata-master/examples/shared_components/biophysical_neuron_templates/json/
- sonata-master/examples/shared_components/biophysical_neuron_templates/json/318331342_fit.json
- sonata-master/examples/shared_components/biophysical_neuron_templates/json/472363762_fit.json
- sonata-master/examples/shared_components/biophysical_neuron_templates/json/472912177_fit.json
- sonata-master/examples/shared_components/biophysical_neuron_templates/json/473862421_fit.json
- sonata-master/examples/shared_components/biophysical_neuron_templates/json/473863035_fit.json
- sonata-master/examples/shared_components/biophysical_neuron_templates/json/473863510_fit.json
- sonata-master/examples/shared_components/biophysical_neuron_templates/nml/
- sonata-master/examples/shared_components/biophysical_neuron_templates/nml/Cell_472363762.cell.nml
- sonata-master/examples/shared_components/biophysical_neuron_templates/nml/Cell_472912177.cell.nml
- sonata-master/examples/shared_components/biophysical_neuron_templates/nml/Cell_473862421.cell.nml
- sonata-master/examples/shared_components/biophysical_neuron_templates/nml/Cell_473863035.cell.nml
- sonata-master/examples/shared_components/biophysical_neuron_templates/nml/Cell_473863510.cell.nml
- sonata-master/examples/shared_components/mechanisms/
- sonata-master/examples/shared_components/mechanisms/modfiles/
- sonata-master/examples/shared_components/mechanisms/modfiles/CaDynamics.mod
- sonata-master/examples/shared_components/mechanisms/modfiles/Ca_HVA.mod
- sonata-master/examples/shared_components/mechanisms/modfiles/Ca_LVA.mod
- sonata-master/examples/shared_components/mechanisms/modfiles/Ih.mod
- sonata-master/examples/shared_components/mechanisms/modfiles/Im.mod
- sonata-master/examples/shared_components/mechanisms/modfiles/Im_v2.mod
- sonata-master/examples/shared_components/mechanisms/modfiles/K_P.mod
- sonata-master/examples/shared_components/mechanisms/modfiles/K_T.mod
- sonata-master/examples/shared_components/mechanisms/modfiles/Kd.mod
- sonata-master/examples/shared_components/mechanisms/modfiles/Kv2like.mod
- sonata-master/examples/shared_components/mechanisms/modfiles/Kv3_1.mod
- sonata-master/examples/shared_components/mechanisms/modfiles/NaTa.mod
- sonata-master/examples/shared_components/mechanisms/modfiles/NaTs.mod
- sonata-master/examples/shared_components/mechanisms/modfiles/NaV.mod
- sonata-master/examples/shared_components/mechanisms/modfiles/Nap.mod
- sonata-master/examples/shared_components/mechanisms/modfiles/SK.mod
- sonata-master/examples/shared_components/mechanisms/modfiles/vecevent.mod
- sonata-master/examples/shared_components/morphologies/
- sonata-master/examples/shared_components/morphologies/Nr5a1_471087815_m.swc
- sonata-master/examples/shared_components/morphologies/Pvalb_469628681_m.swc
- sonata-master/examples/shared_components/morphologies/Pvalb_470522102_m.swc
- sonata-master/examples/shared_components/morphologies/Rorb_325404214_m.swc
- sonata-master/examples/shared_components/morphologies/Scnn1a_473845048_m.swc
- sonata-master/examples/shared_components/nest_models/
- sonata-master/examples/shared_components/nest_models/cell_models/
- sonata-master/examples/shared_components/nest_models/cell_models/472363762_point.json
- sonata-master/examples/shared_components/nest_models/cell_models/472912177_point.json
- sonata-master/examples/shared_components/nest_models/cell_models/473862421_point.json
- sonata-master/examples/shared_components/nest_models/cell_models/473863035_point.json
- sonata-master/examples/shared_components/nest_models/cell_models/473863510_point.json
- sonata-master/examples/shared_components/nest_models/synaptic_models/
- sonata-master/examples/shared_components/nest_models/synaptic_models/ExcToExc.json
- sonata-master/examples/shared_components/nest_models/synaptic_models/ExcToInh.json
- sonata-master/examples/shared_components/nest_models/synaptic_models/InhToExc.json
- sonata-master/examples/shared_components/nest_models/synaptic_models/InhToInh.json
- sonata-master/examples/shared_components/point_neuron_models_dir/
- sonata-master/examples/shared_components/point_neuron_models_dir/IntFire1_exc_1.json
- sonata-master/examples/shared_components/point_neuron_models_dir/IntFire1_inh_1.json
- sonata-master/examples/shared_components/recXelectrodes/
- sonata-master/examples/shared_components/recXelectrodes/linear_electrode.csv
- sonata-master/examples/shared_components/synaptic_models/
- sonata-master/examples/shared_components/synaptic_models/AMPA_ExcToExc.json
- sonata-master/examples/shared_components/synaptic_models/AMPA_ExcToInh.json
- sonata-master/examples/shared_components/synaptic_models/GABA_InhToExc.json
- sonata-master/examples/shared_components/synaptic_models/GABA_InhToInh.json
- sonata-master/examples/shared_components/synaptic_models/instanteneousExc.json
- sonata-master/examples/shared_components/synaptic_models/instanteneousInh.json
- sonata-master/examples/sim_tests/
- sonata-master/examples/sim_tests/intfire/
- sonata-master/examples/sim_tests/intfire/one_cell_iclamp_nest/
- sonata-master/examples/sim_tests/intfire/one_cell_iclamp_nest/bmtk_build/
- sonata-master/examples/sim_tests/intfire/one_cell_iclamp_nest/bmtk_build/build_network.py
- sonata-master/examples/sim_tests/intfire/one_cell_iclamp_nest/input/
- sonata-master/examples/sim_tests/intfire/one_cell_iclamp_nest/input/circuit_config.json
- sonata-master/examples/sim_tests/intfire/one_cell_iclamp_nest/input/config.json
- sonata-master/examples/sim_tests/intfire/one_cell_iclamp_nest/input/network/
- sonata-master/examples/sim_tests/intfire/one_cell_iclamp_nest/input/network/one_cell_iclamp_node_types.csv
- sonata-master/examples/sim_tests/intfire/one_cell_iclamp_nest/input/network/one_cell_iclamp_nodes.h5
- sonata-master/examples/sim_tests/intfire/one_cell_iclamp_nest/input/node_sets.json
- sonata-master/examples/sim_tests/intfire/one_cell_iclamp_nest/input/simulation_config.json
- sonata-master/examples/sim_tests/intfire/one_cell_iclamp_nest/test/
- sonata-master/examples/sim_tests/intfire/one_cell_iclamp_nest/test/analyze_output.py
- sonata-master/examples/sim_tests/intfire/one_cell_iclamp_nest/test/run_bmtk.sh
- sonata-master/examples/sim_tests/intfire/one_cell_iclamp_nest/test/run_pynml.jnml.sh
- sonata-master/examples/sim_tests/intfire/one_cell_iclamp_nest/test/run_pynml.neuron.sh
- sonata-master/examples/sim_tests/intfire/one_cell_iclamp_nest/test/run_pynn.py
- sonata-master/examples/sim_tests/intfire/ten_cells_iclamp_nest/
- sonata-master/examples/sim_tests/intfire/ten_cells_iclamp_nest/bmtk_build/
- sonata-master/examples/sim_tests/intfire/ten_cells_iclamp_nest/bmtk_build/build_network.py
- sonata-master/examples/sim_tests/intfire/ten_cells_iclamp_nest/input/
- sonata-master/examples/sim_tests/intfire/ten_cells_iclamp_nest/input/circuit_config.json
- sonata-master/examples/sim_tests/intfire/ten_cells_iclamp_nest/input/config.json
- sonata-master/examples/sim_tests/intfire/ten_cells_iclamp_nest/input/network/
- sonata-master/examples/sim_tests/intfire/ten_cells_iclamp_nest/input/network/ten_cells_iclamp_node_types.csv
- sonata-master/examples/sim_tests/intfire/ten_cells_iclamp_nest/input/network/ten_cells_iclamp_nodes.h5
- sonata-master/examples/sim_tests/intfire/ten_cells_iclamp_nest/input/network/ten_cells_iclamp_ten_cells_iclamp_edge_types.csv
- sonata-master/examples/sim_tests/intfire/ten_cells_iclamp_nest/input/network/ten_cells_iclamp_ten_cells_iclamp_edges.h5
- sonata-master/examples/sim_tests/intfire/ten_cells_iclamp_nest/input/node_sets.json
- sonata-master/examples/sim_tests/intfire/ten_cells_iclamp_nest/input/simulation_config.json
- sonata-master/examples/sim_tests/intfire/ten_cells_iclamp_nest/test/
- sonata-master/examples/sim_tests/intfire/ten_cells_iclamp_nest/test/analyze_output.py
- sonata-master/examples/sim_tests/intfire/ten_cells_iclamp_nest/test/run_bmtk.sh
- sonata-master/examples/sim_tests/intfire/ten_cells_iclamp_nest/test/run_pynml.jnml.sh
- sonata-master/examples/sim_tests/intfire/ten_cells_iclamp_nest/test/run_pynml.neuron.sh
- sonata-master/examples/sim_tests/intfire/ten_cells_iclamp_nest/test/run_pynn.py
- sonata-master/examples/sim_tests/intfire/ten_cells_spikes_nest/
- sonata-master/examples/sim_tests/intfire/ten_cells_spikes_nest/bmtk_build/
- sonata-master/examples/sim_tests/intfire/ten_cells_spikes_nest/bmtk_build/build_network.py
- sonata-master/examples/sim_tests/intfire/ten_cells_spikes_nest/bmtk_build/generate_spikes.py
- sonata-master/examples/sim_tests/intfire/ten_cells_spikes_nest/input/
- sonata-master/examples/sim_tests/intfire/ten_cells_spikes_nest/input/circuit_config.json
- sonata-master/examples/sim_tests/intfire/ten_cells_spikes_nest/input/config.json
- sonata-master/examples/sim_tests/intfire/ten_cells_spikes_nest/input/external_spike_trains.h5
- sonata-master/examples/sim_tests/intfire/ten_cells_spikes_nest/input/network/
- sonata-master/examples/sim_tests/intfire/ten_cells_spikes_nest/input/network/post_node_types.csv
- sonata-master/examples/sim_tests/intfire/ten_cells_spikes_nest/input/network/post_nodes.h5
- sonata-master/examples/sim_tests/intfire/ten_cells_spikes_nest/input/network/pre_node_types.csv
- sonata-master/examples/sim_tests/intfire/ten_cells_spikes_nest/input/network/pre_nodes.h5
- sonata-master/examples/sim_tests/intfire/ten_cells_spikes_nest/input/network/pre_post_edge_types.csv
- sonata-master/examples/sim_tests/intfire/ten_cells_spikes_nest/input/network/pre_post_edges.h5
- sonata-master/examples/sim_tests/intfire/ten_cells_spikes_nest/input/node_sets.json
- sonata-master/examples/sim_tests/intfire/ten_cells_spikes_nest/input/simulation_config.json
- sonata-master/examples/sim_tests/intfire/ten_cells_spikes_nest/test/
- sonata-master/examples/sim_tests/intfire/ten_cells_spikes_nest/test/analyze_output.py
- sonata-master/examples/sim_tests/intfire/ten_cells_spikes_nest/test/run_bmtk.sh
- sonata-master/examples/sim_tests/intfire/ten_cells_spikes_nest/test/run_pynml.jnml.sh
- sonata-master/examples/sim_tests/intfire/ten_cells_spikes_nest/test/run_pynml.neuron.sh
- sonata-master/examples/sim_tests/intfire/ten_cells_spikes_nest/test/run_pynn.py
- sonata-master/examples/sim_tests/intfire/ten_cells_spikes_nrn/
- sonata-master/examples/sim_tests/intfire/ten_cells_spikes_nrn/bmtk_build/
- sonata-master/examples/sim_tests/intfire/ten_cells_spikes_nrn/bmtk_build/build_network.py
- sonata-master/examples/sim_tests/intfire/ten_cells_spikes_nrn/input/
[truncated: 142 more entries]
