# Supplementary material for: The SONATA data format for efficient description of large-scale network models
Source: PLoS Comput Biol. 2020 Feb 24;16(2):e1007696. doi: 10.1371/journal.pcbi.1007696 (PMC7058350; doi:10.1371/journal.pcbi.1007696)
Supplement: S2 File — (ZIP) [file pcbi.1007696.s002.zip › sonata-master/examples/300_cells/figure5D.sh]

set -e

rm -rf output/*

python build_network.py
python run_bionet.py

python plot_spikes.py "NEURON via BMTK" &

sleep 2

###rm -rf output/*  # script below generates output/comparison_raster.png for easy comparison...

python run_netpyne.py

cp netpyne_spikes.h5 output/spikes.h5

python plot_spikes.py "NEURON via NetPyNE" &
