# Supplementary material for: The SONATA data format for efficient description of large-scale network models
Source: PLoS Comput Biol. 2020 Feb 24;16(2):e1007696. doi: 10.1371/journal.pcbi.1007696 (PMC7058350; doi:10.1371/journal.pcbi.1007696)
Supplement: S2 File — (ZIP) [file pcbi.1007696.s002.zip › sonata-master/examples/300_cells/network/internal_node_types.csv]

node_type_id ei model_processing model_type model_template morphology model_name
104 i aibs_perisomatic biophysical nml:Cell_473862421.cell.nml Pvalb_469628681_m PV2
100 e aibs_perisomatic biophysical nml:Cell_472363762.cell.nml Scnn1a_473845048_m Scnn1a
101 e aibs_perisomatic biophysical nml:Cell_473863510.cell.nml Rorb_325404214_m Rorb
102 e aibs_perisomatic biophysical nml:Cell_473863035.cell.nml Nr5a1_471087815_m Nr5a1
103 i aibs_perisomatic biophysical nml:Cell_472912177.cell.nml Pvalb_470522102_m PV1
