# Supplementary material for: The SONATA data format for efficient description of large-scale network models
Source: PLoS Comput Biol. 2020 Feb 24;16(2):e1007696. doi: 10.1371/journal.pcbi.1007696 (PMC7058350; doi:10.1371/journal.pcbi.1007696)
Supplement: S2 File — (ZIP) [file pcbi.1007696.s002.zip › sonata-master/examples/300_cells/plot_spikes.py]

from bmtk.analyzer.visualization.spikes import plot_spikes
import sys

title = None
if len(sys.argv)>1:
    title = 'Simulator: %s'%sys.argv[1]

# Note: depends on https://github.com/AllenInstitute/bmtk/pull/73
plot_spikes('network/internal_nodes.h5', 
            'network/internal_node_types.csv', 
            'output/spikes.h5', 
            group_key='model_name', 
            legend=False,
            title=title,
            font_size=13)
