# Supplementary material for: The SONATA data format for efficient description of large-scale network models
Source: PLoS Comput Biol. 2020 Feb 24;16(2):e1007696. doi: 10.1371/journal.pcbi.1007696 (PMC7058350; doi:10.1371/journal.pcbi.1007696)
Supplement: S2 File — (ZIP) [file pcbi.1007696.s002.zip › sonata-master/examples/300_cells/run_bionet.py]

import sys, os
from bmtk.simulator import bionet


def run(config_file):
    conf = bionet.Config.from_json(config_file, validate=True)
    conf.build_env()
    net = bionet.BioNetwork.from_config(conf)
    sim = bionet.BioSimulator.from_config(conf, network=net)
    sim.run()


if __name__ == '__main__':
    if __file__ != sys.argv[-1]:
        run(sys.argv[-1])
    else:
        run('config.json')
