# Supplementary material for: The SONATA data format for efficient description of large-scale network models
Source: PLoS Comput Biol. 2020 Feb 24;16(2):e1007696. doi: 10.1371/journal.pcbi.1007696 (PMC7058350; doi:10.1371/journal.pcbi.1007696)
Supplement: S2 File — (ZIP) [file pcbi.1007696.s002.zip › sonata-master/examples/300_intfire/circuit_config.json]

{
  "manifest": {
    "$NETWORK_DIR": "./network",
    "$COMPONENT_DIR": "../shared_components"
  },

  "components": {
    "morphologies_dir": "$COMPONENT_DIR/morphologies",
    "synaptic_models_dir": "$COMPONENT_DIR/synaptic_models",
    "mechanisms_dir":"$COMPONENT_DIR/mechanisms",
    "point_neuron_models_dir": "$COMPONENT_DIR/point_neuron_models_dir"
  },

  "networks": {
    "nodes": [
      {
        "nodes_file": "$NETWORK_DIR/v1_nodes.h5",
        "node_types_file": "$NETWORK_DIR/v1_node_types.csv"
      },
      {
        "nodes_file": "$NETWORK_DIR/lgn_nodes.h5",
        "node_types_file": "$NETWORK_DIR/lgn_node_types.csv"
      },
      {
        "nodes_file": "$NETWORK_DIR/tw_nodes.h5",
        "node_types_file": "$NETWORK_DIR/tw_node_types.csv"
      }
    ],

    "edges": [
      {
        "edges_file": "$NETWORK_DIR/v1_v1_edges.h5",
        "edge_types_file": "$NETWORK_DIR/v1_v1_edge_types.csv"
      },
      {
        "edges_file": "$NETWORK_DIR/lgn_v1_edges.h5",
        "edge_types_file": "$NETWORK_DIR/lgn_v1_edge_types.csv"
      },
      {
        "edges_file": "$NETWORK_DIR/tw_v1_edges.h5",
        "edge_types_file": "$NETWORK_DIR/tw_v1_edge_types.csv"
      }
    ]
  }
}
