# Supplementary material for: The SONATA data format for efficient description of large-scale network models
Source: PLoS Comput Biol. 2020 Feb 24;16(2):e1007696. doi: 10.1371/journal.pcbi.1007696 (PMC7058350; doi:10.1371/journal.pcbi.1007696)
Supplement: S2 File — (ZIP) [file pcbi.1007696.s002.zip › sonata-master/examples/300_intfire/network/lgn_node_types.csv]

node_type_id model_type ei location model_name
100 virtual e LGN tON
101 virtual e LGN tOFF
102 virtual e LGN tONOFF
