# Supplementary material for: The SONATA data format for efficient description of large-scale network models
Source: PLoS Comput Biol. 2020 Feb 24;16(2):e1007696. doi: 10.1371/journal.pcbi.1007696 (PMC7058350; doi:10.1371/journal.pcbi.1007696)
Supplement: S2 File — (ZIP) [file pcbi.1007696.s002.zip › sonata-master/examples/300_intfire/network/v1_node_types.csv]

node_type_id ei location model_template model_type dynamics_params model_name
100 e VisL4 nrn:IntFire1 point_process IntFire1_exc_1.json LIF_exc
101 i VisL4 nrn:IntFire1 point_process IntFire1_inh_1.json LIF_inh
