# Supplementary material for: The SONATA data format for efficient description of large-scale network models
Source: PLoS Comput Biol. 2020 Feb 24;16(2):e1007696. doi: 10.1371/journal.pcbi.1007696 (PMC7058350; doi:10.1371/journal.pcbi.1007696)
Supplement: S2 File — (ZIP) [file pcbi.1007696.s002.zip › sonata-master/examples/300_intfire/network/v1_v1_edge_types.csv]

edge_type_id target_query source_query delay weight_function syn_weight dynamics_params
100 model_type=='point_process'&ei=='i' ei=='i' 2.0 wmax 0.01 instanteneousInh.json
101 model_type=='point_process'&ei=='e' ei=='i' 2.0 wmax 0.15 instanteneousInh.json
102 model_name=='LIF_inh' ei=='e' 2.0 wmax 0.3 instanteneousExc.json
103 model_name=='LIF_exc' ei=='e' 2.0 wmax 0.002 instanteneousExc.json
