# Supplementary material for: The SONATA data format for efficient description of large-scale network models
Source: PLoS Comput Biol. 2020 Feb 24;16(2):e1007696. doi: 10.1371/journal.pcbi.1007696 (PMC7058350; doi:10.1371/journal.pcbi.1007696)
Supplement: S2 File — (ZIP) [file pcbi.1007696.s002.zip › sonata-master/examples/300_intfire/test_pynn.py]

from pyNN.serialization import import_from_sonata, load_sonata_simulation_plan
import pyNN.neuron as sim

simulation_plan = load_sonata_simulation_plan("simulation_config.json")
simulation_plan.setup(sim)
net = import_from_sonata("circuit_config.json", sim)
simulation_plan.execute(net)
