# Supplementary material for: The SONATA data format for efficient description of large-scale network models
Source: PLoS Comput Biol. 2020 Feb 24;16(2):e1007696. doi: 10.1371/journal.pcbi.1007696 (PMC7058350; doi:10.1371/journal.pcbi.1007696)
Supplement: S2 File — (ZIP) [file pcbi.1007696.s002.zip › sonata-master/examples/300_pointneurons/figure5E.sh]

set -e

rm -rf output/*

python run_pointnet.py

python plot_spikes.py "NEST via BMTK" &

sleep 2

rm -rf output/*

python run_PyNN.py

python plot_spikes.py "NEST via PyNN" &

sleep 2

rm -rf output/*

./run_pynml.jnmlnrn.sh

python plot_spikes.py "NEURON via pyNeuroML" &

sleep 2
