# Supplementary material for: The SONATA data format for efficient description of large-scale network models
Source: PLoS Comput Biol. 2020 Feb 24;16(2):e1007696. doi: 10.1371/journal.pcbi.1007696 (PMC7058350; doi:10.1371/journal.pcbi.1007696)
Supplement: S2 File — (ZIP) [file pcbi.1007696.s002.zip › sonata-master/examples/300_pointneurons/network/external_internal_edge_types.csv]

edge_type_id target_query source_query dynamics_params model_template
100 ei=='e' * ExcToExc.json static_synapse
101 ei=='i' * ExcToInh.json static_synapse
