# Supplementary material for: The SONATA data format for efficient description of large-scale network models
Source: PLoS Comput Biol. 2020 Feb 24;16(2):e1007696. doi: 10.1371/journal.pcbi.1007696 (PMC7058350; doi:10.1371/journal.pcbi.1007696)
Supplement: S2 File — (ZIP) [file pcbi.1007696.s002.zip › sonata-master/examples/300_pointneurons/network/internal_node_types.csv]

node_type_id ei model_template model_type dynamics_params model_name
104 i nest:iaf_psc_alpha point_process 473862421_point.json PV2
100 e nest:iaf_psc_alpha point_process 472363762_point.json Scnn1a
101 e nest:iaf_psc_alpha point_process 473863510_point.json Rorb
102 e nest:iaf_psc_alpha point_process 473863035_point.json Nr5a1
103 i nest:iaf_psc_alpha point_process 472912177_point.json PV1
