# Supplementary material for: The SONATA data format for efficient description of large-scale network models
Source: PLoS Comput Biol. 2020 Feb 24;16(2):e1007696. doi: 10.1371/journal.pcbi.1007696 (PMC7058350; doi:10.1371/journal.pcbi.1007696)
Supplement: S2 File — (ZIP) [file pcbi.1007696.s002.zip › sonata-master/examples/300_pointneurons/node_sets.json]

{
  "external": {
    "population": "external"
  },

  "recorded_cells": {
      "population": "internal",
      "node_id": [0, 80, 160, 240, 270]
  }
}
