# Supplementary material for: The SONATA data format for efficient description of large-scale network models
Source: PLoS Comput Biol. 2020 Feb 24;16(2):e1007696. doi: 10.1371/journal.pcbi.1007696 (PMC7058350; doi:10.1371/journal.pcbi.1007696)
Supplement: S2 File — (ZIP) [file pcbi.1007696.s002.zip › sonata-master/examples/300_pointneurons/run_pointnet.py]

import os, sys
from bmtk.simulator import pointnet
from bmtk.analyzer.visualization.spikes import plot_spikes


def main(config_file):
    configure = pointnet.Config.from_json(config_file)
    configure.build_env()

    graph = pointnet.PointNetwork.from_config(configure)
    sim = pointnet.PointSimulator.from_config(configure, graph)
    sim.run()

    # plot_spikes('network/internal_nodes.h5', 'network/internal_node_types.csv', 'output/spikes.h5', group_key='model_name')


if __name__ == '__main__':
    main('config.json')
