# Supplementary material for: The SONATA data format for efficient description of large-scale network models
Source: PLoS Comput Biol. 2020 Feb 24;16(2):e1007696. doi: 10.1371/journal.pcbi.1007696 (PMC7058350; doi:10.1371/journal.pcbi.1007696)
Supplement: S2 File — (ZIP) [file pcbi.1007696.s002.zip › sonata-master/examples/5_cells_iclamp/README.txt]

NETWORK
=======
Sonata network of 5 biophysical cells (each a different model). No synaptic connections, no virtual cells.

./network/* - nodes file.


SIMULATION
==========
Simulated with input from current clamp injected at the soma. Uses a series of three increasing step currents, each with 
a 500 ms injection followed by another 500 ms rest.

./config - sonata circuit and simulation json configuration.
./output/* - Output from bmtk.BioNet simulator.
