# Supplementary material for: The SONATA data format for efficient description of large-scale network models
Source: PLoS Comput Biol. 2020 Feb 24;16(2):e1007696. doi: 10.1371/journal.pcbi.1007696 (PMC7058350; doi:10.1371/journal.pcbi.1007696)
Supplement: S2 File — (ZIP) [file pcbi.1007696.s002.zip › sonata-master/examples/5_cells_iclamp/build_network.py]

import numpy as np
from neuron import h
from bmtk.builder import NetworkBuilder

cell_models = [
    {
        'model_name': 'Scnn1a', 'x': [0.0], 'y': [0.0], 'z': [0.0], 'ei': 'e', 'morphology': 'Scnn1a_473845048_m',
        'model_template': 'nml:Cell_472363762.cell.nml'
    },
    {
        'model_name': 'Rorb', 'x': [200.0], 'y': [0.0], 'z': [0.0], 'ei': 'e', 'morphology': 'Rorb_325404214_m',
        'model_template': 'nml:Cell_473863510.cell.nml'
    },
    {
        'model_name': 'Nr5a1', 'x': [-200.0], 'y': [0.0], 'z': [0.0], 'ei': 'e', 'morphology': 'Nr5a1_471087815_m',
        'model_template': 'nml:Cell_473863035.cell.nml'
    },
    {
        'model_name': 'PV1', 'x': [0.0], 'y': [200.0], 'z': [0.0], 'ei': 'i', 'morphology': 'Pvalb_470522102_m',
        'model_template': 'nml:Cell_472912177.cell.nml'
    },
    {
        'model_name': 'PV2', 'x': [0.0], 'y': [-200.0], 'z': [0.0], 'ei': 'i', 'morphology': 'Pvalb_469628681_m',
        'model_template': 'nml:Cell_473862421.cell.nml'
    }
]

bio_cells = NetworkBuilder("biophysical")
for model_props in cell_models:
    bio_cells.add_nodes(model_type='biophysical', model_processing='aibs_perisomatic', **model_props)

bio_cells.build()
bio_cells.save_nodes(output_dir='network')
