# Supplementary material for: The SONATA data format for efficient description of large-scale network models
Source: PLoS Comput Biol. 2020 Feb 24;16(2):e1007696. doi: 10.1371/journal.pcbi.1007696 (PMC7058350; doi:10.1371/journal.pcbi.1007696)
Supplement: S2 File — (ZIP) [file pcbi.1007696.s002.zip › sonata-master/examples/5_cells_iclamp/simulation_config.json]

{
  "manifest": {
    "$BASE_DIR": ".",
    "$OUTPUT_DIR": "$BASE_DIR/output",
    "$INPUT_DIR": "$BASE_DIR/inputs",
    "$COMPONENTS_DIR": "$BASE_DIR/../shared_components"
  },

  "run": {
    "tstop": 4000.0,
    "dt": 0.1,
    "dL": 20.0,
    "spike_threshold": -15,
    "nsteps_block": 10000
  },

  "target_simulator":"NEURON",

  "network": "$BASE_DIR/circuit_config.json",

  "conditions": {
    "celsius": 34.0,
    "v_init": -80
  },

  "node_sets_file": "$BASE_DIR/node_sets.json",

  "inputs": {
 	"current_clamp_1": {
      "input_type": "current_clamp",
      "module": "IClamp",
      "node_set": "biophys_cells",
      "amp": 0.1500,
      "delay": 500.0,
      "duration": 500.0
    },
    "current_clamp_2": {
      "input_type": "current_clamp",
      "module": "IClamp",
      "node_set": "biophys_cells",
      "amp": 0.1750,
      "delay": 1500.0,
      "duration": 500.0
    },
    "current_clamp_3": {
      "input_type": "current_clamp",
      "module": "IClamp",
      "node_set": "biophys_cells",
      "amp": 0.2000,
      "delay": 2500.0,
      "duration": 500.0
    }
  },

  "output": {
    "output_dir": "$OUTPUT_DIR",
    "log_file": "log.txt",
    "spikes_file": "spikes.h5",
    "spikes_sort_order": "time"
  },

  "reports": {
    "calcium_concentration": {
      "cells": "biophys_cells",
      "variable_name": "cai",
      "module": "membrane_report",
      "sections": "soma"
    },

    "membrane_potential": {
      "cells": "biophys_cells",
      "variable_name": "v",
      "module": "membrane_report",
      "sections": "soma"
    },

    "ecp": {
      "cells": "biophys_cells",
      "variable_name": "v",
      "module": "extracellular",
      "electrode_positions": "$COMPONENTS_DIR/recXelectrodes/linear_electrode.csv",
      "electrode_channels": "all"
    }
  }
}
