# Supplementary material for: The SONATA data format for efficient description of large-scale network models
Source: PLoS Comput Biol. 2020 Feb 24;16(2):e1007696. doi: 10.1371/journal.pcbi.1007696 (PMC7058350; doi:10.1371/journal.pcbi.1007696)
Supplement: S2 File — (ZIP) [file pcbi.1007696.s002.zip › sonata-master/examples/5_cells_iclamp/verification/README.md]

Runs the simulation in python NEURON

```bash
$ python pure_nrn.py <gid> 
```

The NML files have been converted to a simplier to parse model_gid*.json format. You can use the convert_h5.py. 
