# Supplementary material for: The SONATA data format for efficient description of large-scale network models
Source: PLoS Comput Biol. 2020 Feb 24;16(2):e1007696. doi: 10.1371/journal.pcbi.1007696 (PMC7058350; doi:10.1371/journal.pcbi.1007696)
Supplement: S2 File — (ZIP) [file pcbi.1007696.s002.zip › sonata-master/examples/5_cells_iclamp/verification/model_gid0_472363762_Scnn1a.json]

{
  "soma": [
    {
      "name": "decay_CaDynamics", 
      "value": 717.9166004289999, 
      "mechanism": "CaDynamics"
    }, 
    {
      "name": "gamma_CaDynamics", 
      "value": 0.00125107755106, 
      "mechanism": "CaDynamics"
    }, 
    {
      "name": "gbar_Im", 
      "value": 0.00120211549788, 
      "mechanism": "Im"
    }, 
    {
      "name": "gbar_Ih", 
      "value": 4.12225901169e-05, 
      "mechanism": "Ih"
    }, 
    {
      "name": "gbar_NaTs", 
      "value": 0.98228995893, 
      "mechanism": "NaTs"
    }, 
    {
      "name": "gbar_Nap", 
      "value": 0.000209348990528, 
      "mechanism": "Nap"
    }, 
    {
      "name": "gbar_K_P", 
      "value": 0.0517583609208, 
      "mechanism": "K_P"
    }, 
    {
      "name": "gbar_K_T", 
      "value": 0.000731607145298, 
      "mechanism": "K_T"
    }, 
    {
      "name": "gbar_SK", 
      "value": 0.000192220048789, 
      "mechanism": "SK"
    }, 
    {
      "name": "gbar_Kv3_1", 
      "value": 0.0572648034027, 
      "mechanism": "Kv3_1"
    }, 
    {
      "name": "g_pas", 
      "value": 5.71880766722e-06
    }, 
    {
      "name": "gbar_Ca_HVA", 
      "value": 0.000535997318392, 
      "mechanism": "Ca_HVA"
    }, 
    {
      "name": "gbar_Ca_LVA", 
      "value": 0.00700612943581, 
      "mechanism": "Ca_LVA"
    }, 
    {
      "name": "cm", 
      "value": 1.0
    }, 
    {
      "name": "Ra", 
      "value": 138.28
    }, 
    {
      "name": "ek", 
      "value": -107.0
    }, 
    {
      "name": "ena", 
      "value": 53.0
    }
  ], 
  "axon": [
    {
      "name": "g_pas", 
      "value": 0.000457387600765
    }, 
    {
      "name": "cm", 
      "value": 1.0
    }, 
    {
      "name": "Ra", 
      "value": 138.28
    }
  ], 
  "e_pas": {
    "soma": -92.4991149902, 
    "axon": -92.4991149902, 
    "apic": -92.4991149902, 
    "dend": -92.4991149902
  }, 
  "apic": [
    {
      "name": "g_pas", 
      "value": 9.58618554762e-05
    }, 
    {
      "name": "cm", 
      "value": 2.12
    }, 
    {
      "name": "Ra", 
      "value": 138.28
    }
  ], 
  "dend": [
    {
      "name": "g_pas", 
      "value": 3.23932732744e-06
    }, 
    {
      "name": "cm", 
      "value": 2.12
    }, 
    {
      "name": "Ra", 
      "value": 138.28
    }
  ]
}
