# Supplementary material for: The SONATA data format for efficient description of large-scale network models
Source: PLoS Comput Biol. 2020 Feb 24;16(2):e1007696. doi: 10.1371/journal.pcbi.1007696 (PMC7058350; doi:10.1371/journal.pcbi.1007696)
Supplement: S2 File — (ZIP) [file pcbi.1007696.s002.zip › sonata-master/examples/5_cells_iclamp/verification/model_gid1_473863510_Rorb.json]

{
  "soma": [
    {
      "name": "decay_CaDynamics", 
      "value": 991.140696832, 
      "mechanism": "CaDynamics"
    }, 
    {
      "name": "gamma_CaDynamics", 
      "value": 0.00402188169812, 
      "mechanism": "CaDynamics"
    }, 
    {
      "name": "gbar_Im", 
      "value": 0.000437883642477, 
      "mechanism": "Im"
    }, 
    {
      "name": "gbar_Ih", 
      "value": 0.00199220752466, 
      "mechanism": "Ih"
    }, 
    {
      "name": "gbar_NaTs", 
      "value": 0.712821891948, 
      "mechanism": "NaTs"
    }, 
    {
      "name": "gbar_Nap", 
      "value": 0.0012493753876800001, 
      "mechanism": "Nap"
    }, 
    {
      "name": "gbar_K_P", 
      "value": 0.0348363772634, 
      "mechanism": "K_P"
    }, 
    {
      "name": "gbar_K_T", 
      "value": 0.0166428509042, 
      "mechanism": "K_T"
    }, 
    {
      "name": "gbar_SK", 
      "value": 0.000249722090543, 
      "mechanism": "SK"
    }, 
    {
      "name": "gbar_Kv3_1", 
      "value": 0.28059766435600003, 
      "mechanism": "Kv3_1"
    }, 
    {
      "name": "g_pas", 
      "value": 0.0009286566645469999
    }, 
    {
      "name": "gbar_Ca_HVA", 
      "value": 0.000153390317132, 
      "mechanism": "Ca_HVA"
    }, 
    {
      "name": "gbar_Ca_LVA", 
      "value": 0.0033469316039000004, 
      "mechanism": "Ca_LVA"
    }, 
    {
      "name": "cm", 
      "value": 1.0
    }, 
    {
      "name": "Ra", 
      "value": 35.64
    }, 
    {
      "name": "ek", 
      "value": -107.0
    }, 
    {
      "name": "ena", 
      "value": 53.0
    }
  ], 
  "axon": [
    {
      "name": "g_pas", 
      "value": 0.0009142309335489999
    }, 
    {
      "name": "cm", 
      "value": 1.0
    }, 
    {
      "name": "Ra", 
      "value": 35.64
    }
  ], 
  "e_pas": {
    "soma": -85.07815551757812, 
    "axon": -85.07815551757812, 
    "apic": -85.07815551757812, 
    "dend": -85.07815551757812
  }, 
  "apic": [
    {
      "name": "g_pas", 
      "value": 2.11145615996e-06
    }, 
    {
      "name": "cm", 
      "value": 2.19
    }, 
    {
      "name": "Ra", 
      "value": 35.64
    }
  ], 
  "dend": [
    {
      "name": "g_pas", 
      "value": 3.8264043188599994e-06
    }, 
    {
      "name": "cm", 
      "value": 2.19
    }, 
    {
      "name": "Ra", 
      "value": 35.64
    }
  ]
}
