# Supplementary material for: The SONATA data format for efficient description of large-scale network models
Source: PLoS Comput Biol. 2020 Feb 24;16(2):e1007696. doi: 10.1371/journal.pcbi.1007696 (PMC7058350; doi:10.1371/journal.pcbi.1007696)
Supplement: S2 File — (ZIP) [file pcbi.1007696.s002.zip › sonata-master/examples/5_cells_iclamp/verification/model_gid2_473863035_Nr5a1.json]

{
  "soma": [
    {
      "name": "decay_CaDynamics", 
      "value": 798.679992403, 
      "mechanism": "CaDynamics"
    }, 
    {
      "name": "gamma_CaDynamics", 
      "value": 0.000711520048948, 
      "mechanism": "CaDynamics"
    }, 
    {
      "name": "gbar_Im", 
      "value": 0.00204889965055, 
      "mechanism": "Im"
    }, 
    {
      "name": "gbar_Ih", 
      "value": 3.7269252292e-05, 
      "mechanism": "Ih"
    }, 
    {
      "name": "gbar_NaTs", 
      "value": 0.609270805023, 
      "mechanism": "NaTs"
    }, 
    {
      "name": "gbar_Nap", 
      "value": 6.21618683651e-05, 
      "mechanism": "Nap"
    }, 
    {
      "name": "gbar_K_P", 
      "value": 0.0181474244506, 
      "mechanism": "K_P"
    }, 
    {
      "name": "gbar_K_T", 
      "value": 0.000555828337834, 
      "mechanism": "K_T"
    }, 
    {
      "name": "gbar_SK", 
      "value": 0.000417431711433, 
      "mechanism": "SK"
    }, 
    {
      "name": "gbar_Kv3_1", 
      "value": 0.124684879699, 
      "mechanism": "Kv3_1"
    }, 
    {
      "name": "g_pas", 
      "value": 0.000545891512808
    }, 
    {
      "name": "gbar_Ca_HVA", 
      "value": 0.000972721896658, 
      "mechanism": "Ca_HVA"
    }, 
    {
      "name": "gbar_Ca_LVA", 
      "value": 0.00662965095681, 
      "mechanism": "Ca_LVA"
    }, 
    {
      "name": "cm", 
      "value": 1.0
    }, 
    {
      "name": "Ra", 
      "value": 122.88
    }, 
    {
      "name": "ek", 
      "value": -107.0
    }, 
    {
      "name": "ena", 
      "value": 53.0
    }
  ], 
  "axon": [
    {
      "name": "g_pas", 
      "value": 0.000215421618129
    }, 
    {
      "name": "cm", 
      "value": 1.0
    }, 
    {
      "name": "Ra", 
      "value": 122.88
    }
  ], 
  "e_pas": {
    "soma": -89.4614028931, 
    "axon": -89.4614028931, 
    "apic": -89.4614028931, 
    "dend": -89.4614028931
  }, 
  "apic": [
    {
      "name": "g_pas", 
      "value": 5.93189984977e-06
    }, 
    {
      "name": "cm", 
      "value": 2.28
    }, 
    {
      "name": "Ra", 
      "value": 122.88
    }
  ], 
  "dend": [
    {
      "name": "g_pas", 
      "value": 6.28272496237e-06
    }, 
    {
      "name": "cm", 
      "value": 2.28
    }, 
    {
      "name": "Ra", 
      "value": 122.88
    }
  ]
}
