# Supplementary material for: The SONATA data format for efficient description of large-scale network models
Source: PLoS Comput Biol. 2020 Feb 24;16(2):e1007696. doi: 10.1371/journal.pcbi.1007696 (PMC7058350; doi:10.1371/journal.pcbi.1007696)
Supplement: S2 File — (ZIP) [file pcbi.1007696.s002.zip › sonata-master/examples/5_cells_iclamp/verification/model_gid3_472912177_PV1.json]

{
  "soma": [
    {
      "name": "decay_CaDynamics", 
      "value": 20.3002467886, 
      "mechanism": "CaDynamics"
    }, 
    {
      "name": "gamma_CaDynamics", 
      "value": 0.00772044334117, 
      "mechanism": "CaDynamics"
    }, 
    {
      "name": "gbar_Ih", 
      "value": 5.11628604301e-05, 
      "mechanism": "Ih"
    }, 
    {
      "name": "gbar_NaV", 
      "value": 0.0585201851293, 
      "mechanism": "NaV"
    }, 
    {
      "name": "gbar_Kd", 
      "value": 0.000311925293274, 
      "mechanism": "Kd"
    }, 
    {
      "name": "gbar_Kv2like", 
      "value": 0.0510602382643, 
      "mechanism": "Kv2like"
    }, 
    {
      "name": "gbar_Kv3_1", 
      "value": 0.650760553897, 
      "mechanism": "Kv3_1"
    }, 
    {
      "name": "gbar_K_T", 
      "value": 0.0333859464163, 
      "mechanism": "K_T"
    }, 
    {
      "name": "gbar_Im_v2", 
      "value": 0.00775048605222, 
      "mechanism": "Im_v2"
    }, 
    {
      "name": "gbar_SK", 
      "value": 0.00273400919959, 
      "mechanism": "SK"
    }, 
    {
      "name": "g_pas", 
      "value": 0.000267055343513
    }, 
    {
      "name": "gbar_Ca_HVA", 
      "value": 0.000564789720542, 
      "mechanism": "Ca_HVA"
    }, 
    {
      "name": "gbar_Ca_LVA", 
      "value": 0.00321147794875, 
      "mechanism": "Ca_LVA"
    }, 
    {
      "name": "cm", 
      "value": 2.16
    }, 
    {
      "name": "Ra", 
      "value": 143.65
    }, 
    {
      "name": "ek", 
      "value": -107.0
    }, 
    {
      "name": "ena", 
      "value": 53.0
    }
  ], 
  "axon": [
    {
      "name": "g_pas", 
      "value": 0.000662463571112
    }, 
    {
      "name": "cm", 
      "value": 2.16
    }, 
    {
      "name": "Ra", 
      "value": 143.65
    }
  ], 
  "e_pas": {
    "soma": -95.5370941162, 
    "axon": -95.5370941162, 
    "dend": -95.5370941162
  }, 
  "apic": [
    {
      "name": "Ra", 
      "value": 143.65
    }
  ], 
  "dend": [
    {
      "name": "g_pas", 
      "value": 9.80198332219e-06
    }, 
    {
      "name": "cm", 
      "value": 2.16
    }, 
    {
      "name": "Ra", 
      "value": 143.65
    }
  ]
}
