# Supplementary material for: The SONATA data format for efficient description of large-scale network models
Source: PLoS Comput Biol. 2020 Feb 24;16(2):e1007696. doi: 10.1371/journal.pcbi.1007696 (PMC7058350; doi:10.1371/journal.pcbi.1007696)
Supplement: S2 File — (ZIP) [file pcbi.1007696.s002.zip › sonata-master/examples/5_cells_iclamp/verification/model_gid4_473862421_PV2.json]

{
  "soma": [
    {
      "name": "decay_CaDynamics", 
      "value": 574.749357419, 
      "mechanism": "CaDynamics"
    }, 
    {
      "name": "gamma_CaDynamics", 
      "value": 0.046090335451600004, 
      "mechanism": "CaDynamics"
    }, 
    {
      "name": "gbar_Ih", 
      "value": 0.00030357031297, 
      "mechanism": "Ih"
    }, 
    {
      "name": "gbar_NaV", 
      "value": 0.0521614722893, 
      "mechanism": "NaV"
    }, 
    {
      "name": "gbar_Kd", 
      "value": 0.00331264767399, 
      "mechanism": "Kd"
    }, 
    {
      "name": "gbar_Kv2like", 
      "value": 0.0192062767176, 
      "mechanism": "Kv2like"
    }, 
    {
      "name": "gbar_Kv3_1", 
      "value": 1.21288933751, 
      "mechanism": "Kv3_1"
    }, 
    {
      "name": "gbar_K_T", 
      "value": 1.40160106503e-05, 
      "mechanism": "K_T"
    }, 
    {
      "name": "gbar_Im_v2", 
      "value": 0.00111536681512, 
      "mechanism": "Im_v2"
    }, 
    {
      "name": "gbar_SK", 
      "value": 0.048152669736, 
      "mechanism": "SK"
    }, 
    {
      "name": "g_pas", 
      "value": 0.000586894074287
    }, 
    {
      "name": "gbar_Ca_HVA", 
      "value": 0.0, 
      "mechanism": "Ca_HVA"
    }, 
    {
      "name": "gbar_Ca_LVA", 
      "value": 0.0, 
      "mechanism": "Ca_LVA"
    }, 
    {
      "name": "cm", 
      "value": 1.94
    }, 
    {
      "name": "Ra", 
      "value": 138.99
    }, 
    {
      "name": "ek", 
      "value": -107.0
    }, 
    {
      "name": "ena", 
      "value": 53.0
    }
  ], 
  "axon": [
    {
      "name": "g_pas", 
      "value": 0.000961798232139
    }, 
    {
      "name": "cm", 
      "value": 1.94
    }, 
    {
      "name": "Ra", 
      "value": 138.99
    }
  ], 
  "e_pas": {
    "soma": -88.2336349487, 
    "axon": -88.2336349487, 
    "dend": -88.2336349487
  }, 
  "apic": [
    {
      "name": "Ra", 
      "value": 138.99
    }
  ], 
  "dend": [
    {
      "name": "g_pas", 
      "value": 4.16908384089e-07
    }, 
    {
      "name": "cm", 
      "value": 1.94
    }, 
    {
      "name": "Ra", 
      "value": 138.99
    }
  ]
}
