# Supplementary material for: The SONATA data format for efficient description of large-scale network models
Source: PLoS Comput Biol. 2020 Feb 24;16(2):e1007696. doi: 10.1371/journal.pcbi.1007696 (PMC7058350; doi:10.1371/journal.pcbi.1007696)
Supplement: S2 File — (ZIP) [file pcbi.1007696.s002.zip › sonata-master/examples/9_cells/network/cortex_node_types.csv]

node_type_id ei model_processing model_type model_template morphology dynamics_params model_name
100 e aibs_perisomatic biophysical nml:nml/Cell_472363762.cell.nml Scnn1a_473845048_m NONE Scnn1a
101 e aibs_perisomatic biophysical nml:nml/Cell_473863510.cell.nml Rorb_325404214_m NONE Rorb
102 e aibs_perisomatic biophysical nml:nml/Cell_473863035.cell.nml Nr5a1_471087815_m NONE Nr5a1
