# Supplementary material for: The SONATA data format for efficient description of large-scale network models
Source: PLoS Comput Biol. 2020 Feb 24;16(2):e1007696. doi: 10.1371/journal.pcbi.1007696 (PMC7058350; doi:10.1371/journal.pcbi.1007696)
Supplement: S2 File — (ZIP) [file pcbi.1007696.s002.zip › sonata-master/examples/9_cells/network/inhvirt_cortex_edge_types.csv]

edge_type_id target_query source_query delay dynamics_params model_template
100 * ei=='i' 2.0 GABA_InhToExc.json Exp2Syn
