# Supplementary material for: The SONATA data format for efficient description of large-scale network models
Source: PLoS Comput Biol. 2020 Feb 24;16(2):e1007696. doi: 10.1371/journal.pcbi.1007696 (PMC7058350; doi:10.1371/journal.pcbi.1007696)
Supplement: S2 File — (ZIP) [file pcbi.1007696.s002.zip › sonata-master/examples/9_cells/plot_potential.py]

from bmtk.analyzer.cell_vars import plot_report


node_ids = [0, 4, 8]
plot_report(config_file='config.json', node_ids=node_ids)
