# Supplementary material for: The SONATA data format for efficient description of large-scale network models
Source: PLoS Comput Biol. 2020 Feb 24;16(2):e1007696. doi: 10.1371/journal.pcbi.1007696 (PMC7058350; doi:10.1371/journal.pcbi.1007696)
Supplement: S2 File — (ZIP) [file pcbi.1007696.s002.zip › sonata-master/examples/layer4_sample/build_l4.py]

import os
import numpy as np
from build_helpers import *

from bmtk.builder.bionet import SWCReader
from bmtk.builder.networks import NetworkBuilder


# Percentage of 45,000 network to build, default to 1 percent (~ 450 cells)
PERCENTAGE_CELLS = 0.01
WEIGHT_ADJ = np.sqrt(1.0/PERCENTAGE_CELLS)  # A general rule for adjust weight based on change in cell pop

# Build the layer as a cylinder, the radius will be calculated based on cylinder height, density and Num of cells
# NOTE: Due to the way recurrent and lgn --> l4 synaptic connections are made it's a good idea to adjust the height
#   based on the number of cells to ensure we have a flat disk of about the same radius
CYL_CENTER = np.array([0, -370.0, 0])
CYL_HEIGHT = 100.0*PERCENTAGE_CELLS
CYL_DENSITY = 0.0002


cell_models = [
    {
        'model_name': 'Scnn1a',
        'N': int(PERCENTAGE_CELLS*3700),
        'ei': 'e',
        'model_type': 'biophysical',
        'morphology': 'Scnn1a_473845048_m',
        'electrophysiology': '472363762_fit.json',
        'rotation_angle_zaxis': -3.646878266,
        'model_template': 'nml:Cell_472363762.cell.nml'
    },
    {
        'model_name': 'Rorb',
        'N': int(PERCENTAGE_CELLS*3300),
        'ei': 'e',
        'model_type': 'biophysical',
        'morphology': 'Rorb_325404214_m',
        'electrophysiology': '473863510_fit.json',
        'rotation_angle_zaxis': -4.159763785,
        'model_template': 'nml:Cell_473863510.cell.nml'
    },
    {
        'model_name': 'Nr5a1',
        'N': int(PERCENTAGE_CELLS*1500),
        'ei': 'e',
        'model_type': 'biophysical',
        'morphology': 'Nr5a1_471087815_m',
        'electrophysiology': '473863035_fit.json',
        'rotation_angle_zaxis': -2.639275277,
        'model_template': 'nml:Cell_473863035.cell.nml'
    },
    {
        'model_name': 'PV1',
        'N': int(PERCENTAGE_CELLS*800),
        'ei': 'i',
        'model_type': 'biophysical',
        'morphology': 'Pvalb_470522102_m',
        'electrophysiology': '472912177_fit.json',
        'rotation_angle_zaxis': -2.539551891,
        'model_template': 'nml:Cell_472912177.cell.nml'
    },
    {
        'model_name': 'PV2',
        'N': int(PERCENTAGE_CELLS*700),
        'ei': 'i',
        'model_type': 'biophysical',
        'morphology': 'Pvalb_469628681_m',
        'electrophysiology': '473862421_fit.json',
        'rotation_angle_zaxis': -3.684439949,
        'model_template': 'nml:Cell_473862421.cell.nml'
    },
    {
        'model_name': 'LIF_exc',
        'N': int(PERCENTAGE_CELLS*29750),
        'ei': 'e',
        'model_type': 'point_process',
        'model_template': 'nrn:IntFire1',
        'dynamics_params': 'IntFire1_exc_1.json'
    },
    {
        'model_name': 'LIF_inh',
        'N': int(PERCENTAGE_CELLS*5250),
        'ei': 'i',
        'model_type': 'point_process',
        'model_template': 'nrn:IntFire1',
        'dynamics_params': 'IntFire1_inh_1.json'
    }
]

# Cacluated dimensions of column
n_nodes = sum(v['N'] for v in cell_models)
n_point_nodes = sum(v['N'] for v in cell_models if v['model_type'] == 'point_process')
cyl_center, cyl_height, cyl_radius = cylinder_from_density(n_nodes, density=CYL_DENSITY, height=CYL_HEIGHT,
                                                           center=CYL_CENTER)
radius_biophys = ((n_nodes - n_point_nodes) / (n_nodes * 1.0))**0.5 * cyl_radius

net = NetworkBuilder('l4')
for model_params in cell_models:
    N = model_params['N']

    # get positions
    r_outer = radius_biophys
    r_inner = 0.0
    if model_params['model_type'] == 'point_process':
        # place point-neurons on the outer ring
        r_outer = cyl_radius
        r_inner = radius_biophys
    positions = generate_random_positions(N, center=cyl_center, height=cyl_height, radius_outer=r_outer,
                                          radius_inner=r_inner)
    rotation_angle_yaxis = np.random.uniform(0.0, 2*np.pi, (N,))
    tuning_angle = np.linspace(0, 360.0, N, endpoint=False) if model_params['ei'] == 'e' else [np.NaN]*N
    net.add_nodes(x=positions[:, 0],
                  y=positions[:, 1],
                  z=positions[:, 2],
                  rotation_angle_yaxis=rotation_angle_yaxis,
                  tuning_angle=tuning_angle,
                  **model_params)


morphologies = {p['model_name']: SWCReader(os.path.join('../shared_components/morphologies', p['morphology']))
                for p in cell_models if 'morphology' in p}
def build_edges(src, trg, sections=['basal', 'apical'], dist_range=[50.0, 150.0]):
    """Function used to randomly assign a synaptic location based on the section (soma, basal, apical) and an
    arc-length dist_range from the soma. This function should be passed into the network and called during the build
    process.

    :param src: source cell (dict)
    :param trg: target cell (dict)
    :param sections: list of target cell sections to synapse onto
    :param dist_range: range (distance from soma center) to place
    :return:
    """
    # Get morphology and soma center for the target cell
    swc_reader = morphologies[trg['model_name']]
    target_coords = [trg['x'], trg['y'], trg['z']]

    sec_ids, sec_xs = swc_reader.choose_sections(sections, dist_range)  # randomly choose sec_ids
    coords = swc_reader.get_coord(sec_ids, sec_xs, soma_center=target_coords)  # get coords of sec_ids
    dist = swc_reader.get_dist(sec_ids)
    swctype = swc_reader.get_type(sec_ids)
    return sec_ids, sec_xs, coords[0][0], coords[0][1], coords[0][2], dist[0], swctype[0]


cparameters = {'d_weight_min': 0.0, 'd_weight_max': 1.0, 'd_max': 160.0, 'nsyn_min': 3, 'nsyn_max': 7}

# inh --> bio inh
cm = net.add_edges(source={'ei': 'i'}, target={'ei': 'i', 'model_type': 'biophysical'},
                   connection_rule=distance_connection_handler,
                   connection_params=cparameters,
                   delay=2.0,
                   dynamics_params='GABA_InhToInh.json',
                   model_template='exp2syn')
cm.add_properties('syn_weight', rule=0.0002*WEIGHT_ADJ, dtypes=np.float)
cm.add_properties(['sec_id', 'sec_x', 'pos_x', 'pos_y', 'pos_z', 'dist', 'type'],
                  rule=build_edges,
                  rule_params={'sections': ['somatic', 'basal'], 'dist_range': [0.0, 1e+20]},
                  dtypes=[np.int32, np.float, np.float, np.float, np.float, np.float, np.uint8])

# inh --> point inh
cm = net.add_edges(source={'ei': 'i'}, target={'ei': 'i', 'model_type': 'point_process'},
                   connection_rule=distance_connection_handler,
                   connection_params=cparameters,
                   delay=2.0,
                   dynamics_params='instanteneousInh.json',
                   model_template='exp2syn')
cm.add_properties('syn_weight', rule=0.00225, dtypes=np.float)

# inh --> bio exc
cparameters = {'d_weight_min': 0.0, 'd_weight_max': 1.0, 'd_max': 160.0, 'nsyn_min': 3, 'nsyn_max': 7}
cm = net.add_edges(source={'ei': 'i'}, target={'ei': 'e', 'model_type': 'biophysical'},
                   connection_rule=distance_connection_handler,
                   connection_params=cparameters,
                   delay=2.0,
                   dynamics_params='GABA_InhToExc.json',
                   model_template='exp2syn')
cm.add_properties('syn_weight', rule=0.00018*WEIGHT_ADJ, dtypes=np.float)
cm.add_properties(['sec_id', 'sec_x', 'pos_x', 'pos_y', 'pos_z', 'dist', 'type'],
                  rule=build_edges,
                  rule_params={'sections': ['somatic', 'basal', 'apical'], 'dist_range': [0.0, 50.0]},
                  dtypes=[np.int32, np.float, np.float, np.float, np.float, np.float, np.uint8])

# inh --> point exc
cm = net.add_edges(source={'ei': 'i'}, target={'ei': 'e', 'model_type': 'intfire'},
                   connection_rule=distance_connection_handler,
                   connection_params=cparameters,
                   delay=2.0,
                   dynamics_params='instanteneousInh.json',
                   model_template='exp2syn')
cm.add_properties('syn_weight', rule=0.009*WEIGHT_ADJ, dtypes=np.float)

# exc --> PV1
cparameters = {'d_weight_min': 0.0, 'd_weight_max': 0.26, 'd_max': 300.0, 'nsyn_min': 3, 'nsyn_max': 7}
cm = net.add_edges(source={'ei': 'e'}, target={'model_name': 'PV1'},
                   connection_rule=distance_connection_handler,
                   connection_params=cparameters,
                   delay=2.0,
                   dynamics_params='AMPA_ExcToInh.json',
                   model_template='exp2syn')
cm.add_properties('syn_weight', rule=0.00035*WEIGHT_ADJ, dtypes=np.float)
cm.add_properties(['sec_id', 'sec_x', 'pos_x', 'pos_y', 'pos_z', 'dist', 'type'],
                  rule=build_edges,
                  rule_params={'sections': ['somatic', 'basal'], 'dist_range': [0.0, 1e+20]},
                  dtypes=[np.int32, np.float, np.float, np.float, np.float, np.float, np.uint8])

# exc --> PV2
cm = net.add_edges(source={'ei': 'e'}, target={'model_name': 'PV2'},
                   connection_rule=distance_connection_handler,
                   connection_params=cparameters,
                   delay=2.0,
                   dynamics_params='AMPA_ExcToInh.json',
                   model_template='exp2syn')
cm.add_properties('syn_weight', rule=0.00027*WEIGHT_ADJ, dtypes=np.float)
cm.add_properties(['sec_id', 'sec_x', 'pos_x', 'pos_y', 'pos_z', 'dist', 'type'],
                  rule=build_edges,
                  rule_params={'sections': ['somatic', 'basal'], 'dist_range': [0.0, 1e+20]},
                  dtypes=[np.int32, np.float, np.float, np.float, np.float, np.float, np.uint8])

# exc --> LIF_inh
cm = net.add_edges(source={'ei': 'e'}, target={'model_name': 'LIF_inh'},
                   connection_rule=distance_connection_handler,
                   connection_params=cparameters,
                   delay=2.0,
                   dynamics_params='instanteneousExc.json',
                   model_template='exp2syn')
cm.add_properties('syn_weight', rule=0.0043*WEIGHT_ADJ, dtypes=np.float)


cparameters = {'d_weight_min': 0.0, 'd_weight_max': 0.34, 'd_max': 300.0, 't_weight_min': 0.5,
               't_weight_max': 1.0, 'nsyn_min': 3, 'nsyn_max': 7}

# exc --> Scnn1a
cm = net.add_edges(source={'ei': 'e'}, target={'model_name': 'Scnn1a'},
                   connection_rule=distance_tuning_connection_handler,
                   connection_params=cparameters,
                   delay=2.0,
                   dynamics_params='AMPA_ExcToExc.json',
                   model_template='exp2syn')
cm.add_properties('syn_weight', rule=gaussianLL, rule_params={'weight': 6.4e-05*WEIGHT_ADJ}, dtypes=np.float)
cm.add_properties(['sec_id', 'sec_x', 'pos_x', 'pos_y', 'pos_z', 'dist', 'type'],
                  rule=build_edges,
                  rule_params={'sections': ['basal', 'apical'], 'dist_range': [30.0, 150.0]},
                  dtypes=[np.int32, np.float, np.float, np.float, np.float, np.float, np.uint8])

# exc --> Rorb
cm = net.add_edges(source={'ei': 'e'}, target={'model_name': 'Rorb'},
                   connection_rule=distance_tuning_connection_handler,
                   connection_params=cparameters,
                   delay=2.0,
                   dynamics_params='AMPA_ExcToExc.json',
                   model_template='exp2syn')
cm.add_properties('syn_weight', rule=gaussianLL, rule_params={'weight': 5.5e-05*WEIGHT_ADJ}, dtypes=np.float)
cm.add_properties(['sec_id', 'sec_x', 'pos_x', 'pos_y', 'pos_z', 'dist', 'type'],
                  rule=build_edges,
                  rule_params={'sections': ['basal', 'apical'], 'dist_range': [30.0, 150.0]},
                  dtypes=[np.int32, np.float, np.float, np.float, np.float, np.float, np.uint8])

# exc --> Nr5a1
cm = net.add_edges(source={'ei': 'e'}, target={'model_name': 'Nr5a1'},
                   connection_rule=distance_tuning_connection_handler,
                   connection_params=cparameters,
                   delay=2.0,
                   dynamics_params='AMPA_ExcToExc.json',
                   model_template='exp2syn')
cm.add_properties('syn_weight', rule=gaussianLL, rule_params={'weight': 7.2e-05*WEIGHT_ADJ}, dtypes=np.float)
cm.add_properties(['sec_id', 'sec_x', 'pos_x', 'pos_y', 'pos_z', 'dist', 'type'],
                  rule=build_edges,
                  rule_params={'sections': ['basal', 'apical'], 'dist_range': [30.0, 150.0]},
                  dtypes=[np.int32, np.float, np.float, np.float, np.float, np.float, np.uint8])

# exc --> LIF_exc
cm = net.add_edges(source={'ei': 'e'}, target={'model_name': 'LIF_exc'},
                   connection_rule=distance_tuning_connection_handler,
                   connection_params=cparameters,
                   delay=2.0,
                   dynamics_params='instanteneousExc.json',
                   model_template='exp2syn')
cm.add_properties('syn_weight', rule=0.0019*WEIGHT_ADJ, dtypes=np.float)

print('Building Network')
net.build()

print('Saving Network')
net.save(output_dir='network')
