# Supplementary material for: The SONATA data format for efficient description of large-scale network models
Source: PLoS Comput Biol. 2020 Feb 24;16(2):e1007696. doi: 10.1371/journal.pcbi.1007696 (PMC7058350; doi:10.1371/journal.pcbi.1007696)
Supplement: S2 File — (ZIP) [file pcbi.1007696.s002.zip › sonata-master/examples/layer4_sample/lgn_positions.csv]

model_type x y x_offset y_offset
transient_ON 149.496406774 89.0144387113 0.0 0.0
transient_ON 6.96125478807 55.8747185254 0.0 0.0
transient_ON 112.576571468 29.5887399144 0.0 0.0
transient_ON 67.0757678427 109.961444617 0.0 0.0
transient_ON 148.188604912 15.203907906 0.0 0.0
transient_ON 235.781066118 104.688931852 0.0 0.0
transient_ON 49.1470834881 112.917120131 0.0 0.0
transient_ON 86.6855843334 19.9147268556 0.0 0.0
transient_ON 0.811948649846 81.3521099457 0.0 0.0
transient_ON 75.7903454031 57.7462063484 0.0 0.0
transient_ON 179.95080535 101.385706727 0.0 0.0
transient_ON 2.17881283669 5.60725424387 0.0 0.0
transient_ON 223.117276703 113.045259531 0.0 0.0
transient_ON 25.9326885756 89.8077667782 0.0 0.0
transient_ON 21.8831674012 40.8888642605 0.0 0.0
transient_ON 130.834568904 37.4940443211 0.0 0.0
transient_ON 165.401900964 119.607217744 0.0 0.0
transient_ON 97.4131250951 28.4803924625 0.0 0.0
transient_ON 13.3697354419 109.928321813 0.0 0.0
transient_ON 175.59946161 113.975827515 0.0 0.0
transient_ON 35.8188826897 101.368067641 0.0 0.0
transient_ON 234.241816739 54.424798751 0.0 0.0
transient_ON 96.9094596538 17.5807635002 0.0 0.0
transient_ON 119.83738816 40.6174512328 0.0 0.0
transient_ON 86.7182959255 94.3227095561 0.0 0.0
transient_ON 87.223623203 84.5363488808 0.0 0.0
transient_ON 70.5244909946 113.465706414 0.0 0.0
transient_ON 60.1661491261 80.5971508685 0.0 0.0
transient_ON 83.4922819266 77.2875687589 0.0 0.0
transient_ON 208.778700591 82.6004348246 0.0 0.0
transient_ON 39.8814282393 100.394433762 0.0 0.0
transient_ON 175.284822136 20.6192105563 0.0 0.0
transient_ON 149.69690243 92.9645695094 0.0 0.0
transient_ON 105.856419726 78.0140476055 0.0 0.0
transient_ON 113.180521094 27.1491114787 0.0 0.0
transient_ON 46.40642443 4.27890606119 0.0 0.0
transient_ON 57.0831383193 108.38187877 0.0 0.0
transient_ON 27.6178652445 99.7644071703 0.0 0.0
transient_ON 130.85300716 40.7247975031 0.0 0.0
transient_ON 195.117564018 77.0755850122 0.0 0.0
transient_ON 229.73102188 116.159630239 0.0 0.0
transient_ON 25.90040146 67.8974416105 0.0 0.0
transient_ON 90.2035929487 51.8020552188 0.0 0.0
transient_ON 230.673383215 109.649672054 0.0 0.0
transient_ON 99.7180116528 38.2983058201 0.0 0.0
transient_ON 29.2526429773 74.602394665 0.0 0.0
transient_ON 3.16879119926 63.9077582005 0.0 0.0
transient_ON 64.2452427934 18.5718787206 0.0 0.0
transient_ON 154.770390743 72.4624468809 0.0 0.0
transient_ON 128.039500787 40.3345974805 0.0 0.0
transient_ON 178.804124259 70.8965636484 0.0 0.0
transient_ON 213.1057382 65.4710744541 0.0 0.0
transient_ON 169.963492072 75.868241473 0.0 0.0
transient_ON 204.456333017 23.5761790564 0.0 0.0
transient_ON 166.709156833 51.9384121139 0.0 0.0
transient_ON 114.81902664 65.8914407093 0.0 0.0
transient_ON 194.837529746 8.21031755146 0.0 0.0
transient_ON 6.13280177066 86.7118302846 0.0 0.0
transient_ON 202.095033149 26.3078531157 0.0 0.0
transient_ON 70.1982981666 110.159739051 0.0 0.0
transient_ON 149.377211117 5.22754629449 0.0 0.0
transient_ON 138.061369869 89.0805149661 0.0 0.0
transient_ON 144.052230995 58.7495714605 0.0 0.0
transient_ON 36.2662099039 75.761511932 0.0 0.0
transient_ON 63.1792135176 66.2010358891 0.0 0.0
transient_ON 56.2608752194 44.5456949949 0.0 0.0
transient_ON 20.4584054468 80.1543858969 0.0 0.0
transient_ON 210.46239578 57.6561516195 0.0 0.0
transient_ON 12.8782061009 18.0961274606 0.0 0.0
transient_ON 233.447391828 79.8075301869 0.0 0.0
transient_ON 56.4045225796 39.9918096637 0.0 0.0
transient_ON 199.464124486 77.746763792 0.0 0.0
transient_ON 142.230434405 68.7910144462 0.0 0.0
transient_ON 48.5778043191 4.73437382879 0.0 0.0
transient_ON 112.84477526 106.773226203 0.0 0.0
transient_ON 37.1215826035 19.084923033 0.0 0.0
transient_ON 60.9761043374 33.2917989657 0.0 0.0
transient_ON 7.70292224461 110.942380207 0.0 0.0
transient_ON 113.215618459 113.448524913 0.0 0.0
transient_ON 175.031520713 19.5874330701 0.0 0.0
transient_ON 96.2569837183 116.831297016 0.0 0.0
transient_ON 175.763449061 86.1514077795 0.0 0.0
transient_ON 155.009670154 51.6777551708 0.0 0.0
transient_ON 98.4405133183 5.39379897708 0.0 0.0
transient_ON 22.5155187545 8.54620388478 0.0 0.0
transient_ON 58.4312682943 6.05492904551 0.0 0.0
transient_ON 73.4277331361 6.16094458856 0.0 0.0
transient_ON 96.5658048178 63.7570901815 0.0 0.0
transient_ON 221.112605027 71.794381209 0.0 0.0
transient_ON 116.769607228 68.5706446482 0.0 0.0
transient_ON 73.826633135 53.8850345238 0.0 0.0
transient_ON 21.0323216556 92.6885955901 0.0 0.0
transient_ON 58.7638927052 10.1189659227 0.0 0.0
transient_ON 168.144574014 5.76373342002 0.0 0.0
transient_ON 100.938714926 37.6715374409 0.0 0.0
transient_ON 182.332490322 68.9674714461 0.0 0.0
transient_ON 174.724844182 84.1412074217 0.0 0.0
transient_ON 15.822930884 20.3235305583 0.0 0.0
transient_ON 183.309060464 66.8670022737 0.0 0.0
transient_ON 206.351556048 113.906369762 0.0 0.0
transient_ON 79.2892909495 1.49350955781 0.0 0.0
transient_ON 127.274949442 20.5434506809 0.0 0.0
transient_ON 28.3686739209 38.0489815287 0.0 0.0
transient_ON 184.200226071 112.355552459 0.0 0.0
transient_ON 195.422127576 50.3348741104 0.0 0.0
transient_ON 115.678629944 105.814703424 0.0 0.0
transient_ON 134.983807532 42.8387088459 0.0 0.0
transient_ON 235.780941838 100.825189866 0.0 0.0
transient_ON 199.602962562 58.8135609462 0.0 0.0
transient_ON 216.043605067 23.9180417029 0.0 0.0
transient_ON 149.544811412 96.0444788924 0.0 0.0
transient_ON 44.3374958275 46.6913089355 0.0 0.0
transient_ON 114.264610193 84.401635847 0.0 0.0
transient_ON 166.273533507 80.4210949491 0.0 0.0
transient_ON 163.070808238 62.6649867357 0.0 0.0
transient_ON 139.295096152 91.153521485 0.0 0.0
transient_ON 171.856196942 8.64396217864 0.0 0.0
transient_ON 165.041956546 100.590552925 0.0 0.0
transient_ON 215.071383335 28.6902767497 0.0 0.0
transient_ON 93.6400622928 21.376012937 0.0 0.0
transient_ON 92.7994239167 13.068551877 0.0 0.0
transient_ON 212.824536145 25.5249955897 0.0 0.0
transient_ON 40.1812417686 75.9368986604 0.0 0.0
transient_ON 199.264790368 105.430169594 0.0 0.0
transient_ON 217.13599964 36.2788084909 0.0 0.0
transient_ON 7.31492426843 13.871559169 0.0 0.0
transient_ON 142.685077969 77.5630320192 0.0 0.0
transient_ON 200.312189196 114.86521936 0.0 0.0
transient_ON 54.976599622 83.6161186832 0.0 0.0
transient_ON 37.5950737803 11.1395835898 0.0 0.0
transient_ON 176.691894512 97.9641533818 0.0 0.0
transient_ON 150.024028783 115.811512354 0.0 0.0
transient_ON 89.8650458566 55.0408609726 0.0 0.0
transient_ON 130.431885957 45.0218313983 0.0 0.0
transient_ON 118.922446455 115.523738571 0.0 0.0
transient_ON 71.0226828143 14.021682867 0.0 0.0
transient_ON 91.7024340778 34.8710890762 0.0 0.0
transient_ON 71.0327274944 40.4335811225 0.0 0.0
transient_ON 57.0809917529 79.9434772611 0.0 0.0
transient_ON 236.313947761 64.963164786 0.0 0.0
transient_ON 194.58720997 0.614812211376 0.0 0.0
transient_ON 109.975418967 45.9381409301 0.0 0.0
transient_ON 106.234286449 56.6266970508 0.0 0.0
transient_ON 121.87515382 6.35945513249 0.0 0.0
transient_ON 216.565927257 77.4160262509 0.0 0.0
transient_ON 99.181295894 104.904940567 0.0 0.0
transient_ON 181.499069035 107.013514941 0.0 0.0
transient_ON 238.60139138 26.0036582293 0.0 0.0
transient_ON 159.961578786 14.8002726757 0.0 0.0
transient_ON 215.376717585 106.239289775 0.0 0.0
transient_ON 143.738711103 16.3602389111 0.0 0.0
transient_ON 44.3527111037 51.482302027 0.0 0.0
transient_ON 36.4749210366 62.1984761026 0.0 0.0
transient_ON 154.44201064 44.9986591669 0.0 0.0
transient_ON 57.8197341532 68.2405043904 0.0 0.0
transient_ON 115.476677415 84.6910536789 0.0 0.0
transient_ON 146.521114533 95.147366798 0.0 0.0
transient_ON 82.9808320579 2.56775786676 0.0 0.0
transient_ON 88.9086065925 63.6078807196 0.0 0.0
transient_ON 72.4253991486 19.9973457374 0.0 0.0
transient_ON 126.897775446 46.6493360088 0.0 0.0
transient_ON 33.121205192 42.1158832876 0.0 0.0
transient_ON 14.3579913534 10.5509502741 0.0 0.0
transient_ON 66.1783531021 94.0429805015 0.0 0.0
transient_ON 93.2668861739 75.457283368 0.0 0.0
transient_ON 215.347773736 21.2317635958 0.0 0.0
transient_ON 2.31529436569 5.19517036713 0.0 0.0
transient_ON 141.325239679 14.0944490545 0.0 0.0
transient_ON 227.765101247 13.3229941479 0.0 0.0
transient_ON 110.470283575 77.8647758286 0.0 0.0
transient_ON 202.471368802 14.4628289984 0.0 0.0
transient_ON 181.970823388 61.8903508701 0.0 0.0
transient_ON 63.2062863969 113.61283655 0.0 0.0
transient_ON 102.048546263 74.5939444168 0.0 0.0
transient_ON 164.926817719 53.6582663077 0.0 0.0
transient_ON 118.502886598 64.3337818541 0.0 0.0
transient_ON 188.227111551 100.311591011 0.0 0.0
transient_ON 213.52459523 31.7517055452 0.0 0.0
transient_ON 184.77163573 40.3693280482 0.0 0.0
transient_ON 11.9620474156 116.654662677 0.0 0.0
transient_ON 98.0036810478 39.5174502276 0.0 0.0
transient_ON 208.722659484 7.52593344406 0.0 0.0
transient_ON 215.122352168 60.765163964 0.0 0.0
transient_ON 135.593498721 34.7974917157 0.0 0.0
transient_ON 111.869275654 12.3301489682 0.0 0.0
transient_ON 236.934057469 65.1270097917 0.0 0.0
transient_ON 102.689629267 25.1105295556 0.0 0.0
transient_ON 220.495416269 39.0822466148 0.0 0.0
transient_ON 225.358857467 55.9193116186 0.0 0.0
transient_ON 68.1931188691 89.2993181603 0.0 0.0
transient_ON 32.2071050333 24.326586536 0.0 0.0
transient_ON 32.0121543105 20.1243099355 0.0 0.0
transient_ON 39.1610487734 83.8475404517 0.0 0.0
transient_ON 12.5979325936 86.4725728829 0.0 0.0
transient_ON 153.381725268 58.6451052501 0.0 0.0
transient_ON 210.466501037 15.9390007173 0.0 0.0
transient_ON 157.216070642 90.8431434198 0.0 0.0
transient_ON 204.735446723 79.3607714314 0.0 0.0
transient_ON 175.640570863 60.6183540772 0.0 0.0
transient_ON 118.689640138 0.145302896821 0.0 0.0
transient_ON 128.456139568 57.4314415198 0.0 0.0
transient_ON 57.1624636637 99.4945106501 0.0 0.0
transient_ON 65.701981044 1.21092725249 0.0 0.0
transient_ON 104.36761841 36.7697500196 0.0 0.0
transient_ON 106.687808248 82.3369938671 0.0 0.0
transient_ON 13.6401262227 1.73719095248 0.0 0.0
transient_ON 192.698341851 57.1943989001 0.0 0.0
transient_ON 149.641382334 100.177656965 0.0 0.0
transient_ON 4.86641165867 106.141705016 0.0 0.0
transient_ON 24.0325651182 44.3223496267 0.0 0.0
transient_ON 72.0016840473 87.4545880003 0.0 0.0
transient_ON 165.414231756 26.0432840573 0.0 0.0
transient_ON 109.369848713 92.1200548422 0.0 0.0
transient_ON 208.97572559 110.057790955 0.0 0.0
transient_ON 211.853293465 85.6321117894 0.0 0.0
transient_ON 163.658559084 92.3271704133 0.0 0.0
transient_ON 22.7297503505 72.6722578105 0.0 0.0
transient_ON 35.7317513921 51.0404768123 0.0 0.0
transient_ON 200.16230267 39.1385728655 0.0 0.0
transient_ON 14.0360350423 72.2177163091 0.0 0.0
transient_ON 220.494055741 72.961711558 0.0 0.0
transient_ON 197.471060186 27.5543890718 0.0 0.0
transient_ON 52.7098686992 79.8209959164 0.0 0.0
transient_ON 76.9646346874 102.78632799 0.0 0.0
transient_ON 124.531345171 9.90061262062 0.0 0.0
transient_ON 123.151770615 56.3411291389 0.0 0.0
transient_ON 17.0683139025 80.9259827584 0.0 0.0
transient_ON 223.47262569 35.0188595775 0.0 0.0
transient_ON 82.192747362 25.0819725003 0.0 0.0
transient_ON 78.7441349663 82.32836005 0.0 0.0
transient_ON 68.5499369672 31.7207581937 0.0 0.0
transient_ON 202.993352134 68.3684759284 0.0 0.0
transient_ON 102.3171439 15.8039975733 0.0 0.0
transient_ON 144.790896069 70.8551234974 0.0 0.0
transient_ON 26.104587775 90.6483549176 0.0 0.0
transient_ON 68.2856805896 78.7824522542 0.0 0.0
transient_ON 166.449592704 61.2059252536 0.0 0.0
transient_ON 42.5736028531 56.9407439203 0.0 0.0
transient_ON 88.9174871214 94.0505954683 0.0 0.0
transient_ON 239.279414292 15.6205417018 0.0 0.0
transient_ON 41.6108929822 49.4007244791 0.0 0.0
transient_ON 104.96777757 73.626611098 0.0 0.0
transient_ON 158.15736724 29.2429712634 0.0 0.0
transient_ON 186.871582665 36.7710176997 0.0 0.0
transient_ON 10.9027115038 59.9426892695 0.0 0.0
transient_ON 237.37095117 94.5657700131 0.0 0.0
transient_ON 46.0410084283 118.114947701 0.0 0.0
transient_ON 238.881650976 88.8231580715 0.0 0.0
transient_ON 40.5832203216 32.3950636145 0.0 0.0
transient_ON 2.51695233665 36.5666971831 0.0 0.0
transient_ON 218.822827834 66.8602155611 0.0 0.0
transient_ON 62.3908120457 54.9115831977 0.0 0.0
transient_ON 229.701854493 58.4372797667 0.0 0.0
transient_ON 94.238786733 38.0591451536 0.0 0.0
transient_ON 35.8901554686 1.07095473278 0.0 0.0
transient_ON 54.8207317059 24.6332389559 0.0 0.0
transient_ON 49.5514847511 110.548937174 0.0 0.0
transient_ON 116.923764149 104.583587443 0.0 0.0
transient_ON 111.782092095 65.4300951809 0.0 0.0
transient_ON 125.277226552 100.656168772 0.0 0.0
transient_ON 74.9288112741 33.4919615133 0.0 0.0
transient_ON 107.072322156 67.2320970574 0.0 0.0
transient_ON 119.676307763 35.3604264971 0.0 0.0
transient_ON 218.352842815 9.52797499876 0.0 0.0
transient_ON 54.9069087685 33.7314675505 0.0 0.0
transient_ON 116.432461701 17.9340679104 0.0 0.0
transient_ON 184.928988198 114.761618434 0.0 0.0
transient_ON 79.4172325785 82.1115742701 0.0 0.0
transient_ON 222.111733645 84.9356467955 0.0 0.0
transient_ON 148.904150713 7.31881435192 0.0 0.0
transient_ON 173.331792669 91.8311796886 0.0 0.0
transient_ON 237.972338026 38.8528398072 0.0 0.0
transient_ON 156.446339729 64.7661912298 0.0 0.0
transient_ON 147.707756781 83.8609020176 0.0 0.0
transient_ON 102.320359542 109.607620403 0.0 0.0
transient_ON 127.608268242 80.0977318166 0.0 0.0
transient_ON 118.449575029 59.2207546661 0.0 0.0
transient_ON 76.498414294 59.9550363324 0.0 0.0
transient_ON 71.666642243 97.4280771638 0.0 0.0
transient_ON 114.43590802 39.4368109831 0.0 0.0
transient_ON 35.7108668757 37.7501564803 0.0 0.0
transient_ON 70.3870048003 75.4811789622 0.0 0.0
transient_ON 34.5689904701 94.2289798242 0.0 0.0
transient_ON 209.664534726 38.0687707597 0.0 0.0
transient_ON 0.741112436725 31.1355058859 0.0 0.0
transient_ON 1.53335150594 36.8272479418 0.0 0.0
transient_ON 236.96415239 66.5164079064 0.0 0.0
transient_ON 108.825188541 37.2531784223 0.0 0.0
transient_ON 58.6315065477 50.7339076189 0.0 0.0
transient_ON 125.671475873 80.795132225 0.0 0.0
transient_ON 7.06596497999 14.5123105803 0.0 0.0
transient_ON 56.054243262 37.6373996491 0.0 0.0
transient_ON 16.470053076 10.2256568803 0.0 0.0
transient_ON 11.0370266525 106.668534697 0.0 0.0
transient_ON 200.842326648 71.2146253738 0.0 0.0
transient_ON 43.5310278348 53.4621235239 0.0 0.0
transient_ON 32.1701904142 113.730675426 0.0 0.0
transient_ON 235.310033194 38.7425589575 0.0 0.0
transient_ON 17.5986555495 33.5490637949 0.0 0.0
transient_ON 83.4310401169 41.4089358916 0.0 0.0
transient_ON 64.0891499894 49.4467760647 0.0 0.0
transient_ON 7.42816032503 105.651065151 0.0 0.0
transient_ON 147.554336586 57.128078048 0.0 0.0
transient_ON 27.0472071714 4.40678838919 0.0 0.0
transient_ON 66.9140926103 93.7559833921 0.0 0.0
transient_ON 11.1562796073 55.0977250887 0.0 0.0
transient_ON 72.5769176744 72.8796121435 0.0 0.0
transient_ON 227.243901003 52.6376429058 0.0 0.0
transient_ON 189.535032748 85.4271900041 0.0 0.0
transient_ON 164.947047068 39.453930884 0.0 0.0
transient_ON 85.8890156913 52.3260593596 0.0 0.0
transient_ON 237.379467047 22.0414483764 0.0 0.0
transient_ON 146.399372927 85.1979671368 0.0 0.0
transient_ON 176.87238238 38.6641151172 0.0 0.0
transient_ON 113.101568714 67.4332574985 0.0 0.0
transient_ON 139.703995772 71.8466318317 0.0 0.0
transient_ON 119.143729588 50.6020036667 0.0 0.0
transient_ON 29.4142052772 114.652177683 0.0 0.0
transient_ON 138.272256928 13.7614412573 0.0 0.0
transient_ON 195.713888874 89.752825708 0.0 0.0
transient_ON 51.7422775782 80.1797241929 0.0 0.0
transient_ON 189.679043072 70.6095820113 0.0 0.0
transient_ON 139.267901474 36.2644056464 0.0 0.0
transient_ON 144.952869137 59.9628684086 0.0 0.0
transient_ON 163.75849849 46.423920172 0.0 0.0
transient_ON 157.476429605 58.8248664924 0.0 0.0
transient_ON 163.02676671 51.1031378389 0.0 0.0
transient_ON 210.972188154 23.171904687 0.0 0.0
transient_ON 159.464040214 77.0247570379 0.0 0.0
transient_ON 164.092928896 8.44544619804 0.0 0.0
transient_ON 119.626808948 90.573960396 0.0 0.0
transient_ON 46.0720594239 108.586569126 0.0 0.0
transient_ON 217.209500327 71.1484537006 0.0 0.0
transient_ON 35.8500391458 24.2926583659 0.0 0.0
transient_ON 61.7790189309 59.2272542355 0.0 0.0
transient_ON 139.606727612 63.2517886537 0.0 0.0
transient_ON 197.498359651 11.5783737512 0.0 0.0
transient_ON 214.58951754 73.074803765 0.0 0.0
transient_ON 183.529926738 85.2049462755 0.0 0.0
transient_ON 111.177494982 25.2026422941 0.0 0.0
transient_ON 175.142327412 46.4242589104 0.0 0.0
transient_ON 48.9860379963 26.5602448755 0.0 0.0
transient_ON 219.895289314 31.4234511618 0.0 0.0
transient_ON 86.893759937 100.310444123 0.0 0.0
transient_ON 40.0991883694 29.954371875 0.0 0.0
transient_ON 69.8185676259 30.5553324223 0.0 0.0
transient_ON 125.421177373 30.6389126823 0.0 0.0
transient_ON 223.109577262 27.3092433741 0.0 0.0
transient_ON 129.838695219 31.0475848677 0.0 0.0
transient_ON 102.94729819 3.7353963066 0.0 0.0
transient_ON 1.25485666806 56.1061779263 0.0 0.0
transient_ON 144.675902946 119.911281772 0.0 0.0
transient_ON 132.421113395 71.7954725513 0.0 0.0
transient_ON 239.92897408 119.52844106 0.0 0.0
transient_ON 198.429528538 66.9904401877 0.0 0.0
transient_ON 34.4605993725 89.387051831 0.0 0.0
transient_ON 200.007197065 78.0209993764 0.0 0.0
transient_ON 101.471545311 45.5824732345 0.0 0.0
transient_ON 151.38392493 9.92567014302 0.0 0.0
transient_ON 59.9333636747 45.2434892918 0.0 0.0
transient_ON 66.7627531771 41.2914446707 0.0 0.0
transient_ON 157.538113532 104.068390684 0.0 0.0
transient_ON 133.331634334 21.1799633753 0.0 0.0
transient_ON 200.676081893 76.9732183206 0.0 0.0
transient_ON 71.5096220211 56.5346870718 0.0 0.0
transient_ON 129.130318431 67.4382500798 0.0 0.0
transient_ON 34.8889691274 81.721875231 0.0 0.0
transient_ON 42.2731508264 114.883281762 0.0 0.0
transient_ON 46.8264001631 93.1588217271 0.0 0.0
transient_ON 239.456064066 71.6089391251 0.0 0.0
transient_ON 169.289304333 18.3512099691 0.0 0.0
transient_ON 15.2415052779 84.1247729595 0.0 0.0
transient_ON 151.710463792 111.166676006 0.0 0.0
transient_ON 170.282287114 112.233592084 0.0 0.0
transient_ON 111.101224826 27.9200398314 0.0 0.0
transient_ON 117.801177029 47.4659468386 0.0 0.0
transient_ON 192.372414681 16.2267941492 0.0 0.0
transient_ON 225.691100813 8.47372631617 0.0 0.0
transient_ON 206.300855759 75.6961054993 0.0 0.0
transient_ON 43.7923342303 96.3733383914 0.0 0.0
transient_ON 161.750219598 118.248452199 0.0 0.0
transient_ON 128.171897409 115.922842678 0.0 0.0
transient_ON 88.4937003678 80.5450970391 0.0 0.0
transient_ON 71.3278106665 20.6107968204 0.0 0.0
transient_ON 99.8832424445 28.8170218503 0.0 0.0
transient_ON 119.383138397 15.8533148708 0.0 0.0
transient_ON 145.12419553 36.0845021269 0.0 0.0
transient_ON 182.326745845 40.6469957396 0.0 0.0
transient_ON 168.617374544 90.3163548891 0.0 0.0
transient_ON 8.84443969131 33.8615673278 0.0 0.0
transient_ON 25.0090385943 2.12814781833 0.0 0.0
transient_ON 123.064728843 43.2530516966 0.0 0.0
transient_ON 23.4132066359 24.3486878699 0.0 0.0
transient_ON 34.9205831922 98.6992926199 0.0 0.0
transient_ON 72.6630482394 46.2449034492 0.0 0.0
transient_ON 31.1244522742 113.204272204 0.0 0.0
transient_ON 105.002009341 20.5252399224 0.0 0.0
transient_ON 119.666555828 114.701391483 0.0 0.0
transient_ON 187.681251421 119.407894068 0.0 0.0
transient_ON 52.5681100436 39.0252136031 0.0 0.0
transient_ON 238.47012626 75.1230179982 0.0 0.0
transient_ON 117.204738209 108.414791503 0.0 0.0
transient_ON 47.3763499057 58.8679208395 0.0 0.0
transient_ON 195.601164099 100.073644983 0.0 0.0
transient_ON 170.243215494 42.5825336864 0.0 0.0
transient_ON 187.83213599 67.5477187609 0.0 0.0
transient_ON 17.3764117294 8.81823165031 0.0 0.0
transient_ON 208.524098637 76.1940559369 0.0 0.0
transient_ON 36.4495238912 98.2015768746 0.0 0.0
transient_ON 178.944030954 67.0746556833 0.0 0.0
transient_ON 182.659505638 35.1981937842 0.0 0.0
transient_ON 113.08467851 34.7512017626 0.0 0.0
transient_ON 79.5545281602 14.9448484369 0.0 0.0
transient_ON 100.741569933 14.4682851455 0.0 0.0
transient_ON 1.76389043755 35.8365005602 0.0 0.0
transient_ON 227.378909488 37.8106716477 0.0 0.0
transient_ON 159.717211297 112.532048102 0.0 0.0
transient_ON 115.047736679 73.8122207625 0.0 0.0
transient_ON 121.701145652 23.1878138446 0.0 0.0
transient_ON 116.359987806 3.8689061714 0.0 0.0
transient_ON 109.645372502 83.8027765641 0.0 0.0
transient_ON 163.845923258 50.8759077392 0.0 0.0
transient_ON 116.438986049 59.0797835914 0.0 0.0
transient_ON 194.754528525 101.26938173 0.0 0.0
transient_ON 33.274123252 95.1108827874 0.0 0.0
transient_ON 50.2602601423 28.2558536808 0.0 0.0
transient_ON 127.177075763 66.5064923787 0.0 0.0
transient_ON 79.4048235086 5.00805846269 0.0 0.0
transient_ON 179.213901107 99.9919444762 0.0 0.0
transient_ON 153.453565598 26.2830779828 0.0 0.0
transient_ON 199.478984466 56.8504193181 0.0 0.0
transient_ON 111.205305766 28.5163900402 0.0 0.0
transient_ON 112.765039388 9.58562261278 0.0 0.0
transient_ON 139.579344845 110.602043132 0.0 0.0
transient_ON 102.692018094 22.320867293 0.0 0.0
transient_ON 202.681848528 100.052248537 0.0 0.0
transient_ON 95.9169335624 22.6457346968 0.0 0.0
transient_ON 164.816096563 77.5739529818 0.0 0.0
transient_ON 33.2628538203 70.6870924336 0.0 0.0
transient_ON 6.57405070562 87.8812579054 0.0 0.0
transient_ON 73.5752769231 31.6620125468 0.0 0.0
transient_ON 108.604547845 63.7277517148 0.0 0.0
transient_ON 69.0580983964 64.6404848662 0.0 0.0
transient_ON 22.5693063765 44.5861514042 0.0 0.0
transient_ON 14.7778854539 48.4268750857 0.0 0.0
transient_ON 171.040036153 50.0279911157 0.0 0.0
transient_ON 154.096595118 88.5792954624 0.0 0.0
transient_ON 97.7211268165 15.6173981978 0.0 0.0
transient_ON 232.442659628 48.9012302531 0.0 0.0
transient_ON 19.5456989609 109.318735627 0.0 0.0
transient_ON 40.0168682387 36.1949456743 0.0 0.0
transient_ON 186.162001279 8.53710179942 0.0 0.0
transient_ON 209.977635812 64.0330125416 0.0 0.0
transient_ON 71.9127665586 107.069126446 0.0 0.0
transient_ON 117.886705327 51.6666495149 0.0 0.0
transient_ON 81.5060768048 73.7586483929 0.0 0.0
transient_ON 45.808474209 34.91743194 0.0 0.0
transient_ON 29.0055323688 107.200943862 0.0 0.0
transient_ON 179.177266487 108.314726125 0.0 0.0
transient_ON 163.780480758 100.664795499 0.0 0.0
transient_ON 69.9447861362 67.4549743843 0.0 0.0
transient_ON 236.208328936 74.4288703312 0.0 0.0
transient_ON 210.658433084 37.9087648193 0.0 0.0
transient_ON 114.486038502 24.0376115168 0.0 0.0
transient_ON 191.263019453 101.805785617 0.0 0.0
transient_ON 216.8600244 31.0284611509 0.0 0.0
transient_ON 191.316425451 106.672377094 0.0 0.0
transient_ON 163.383355586 97.2613732207 0.0 0.0
transient_ON 44.0054350107 90.3793343084 0.0 0.0
transient_ON 74.6093091472 101.167565032 0.0 0.0
transient_ON 230.88766102 17.7036731527 0.0 0.0
transient_ON 37.2280002456 112.922908624 0.0 0.0
transient_ON 1.69520616136 14.6361558234 0.0 0.0
transient_ON 153.965553649 37.940334338 0.0 0.0
transient_ON 134.705120616 22.6093359334 0.0 0.0
transient_ON 138.193973016 56.8526720641 0.0 0.0
transient_ON 106.352477766 47.9988887946 0.0 0.0
transient_ON 49.4125999845 103.606827093 0.0 0.0
transient_ON 112.49229793 89.2841439784 0.0 0.0
transient_ON 22.3144634953 45.9566211412 0.0 0.0
transient_ON 219.723536487 34.6381956584 0.0 0.0
transient_ON 167.233500271 90.1341896395 0.0 0.0
transient_ON 189.30708038 62.6450714585 0.0 0.0
transient_ON 121.552330416 107.168678345 0.0 0.0
transient_ON 32.3197650589 40.1758352018 0.0 0.0
transient_ON 227.626940805 37.2404980067 0.0 0.0
transient_ON 234.189914129 60.8504049943 0.0 0.0
transient_ON 225.201569262 2.44235282717 0.0 0.0
transient_ON 190.367599744 53.2628882201 0.0 0.0
transient_ON 118.896456766 1.34271896202 0.0 0.0
transient_ON 225.050079227 82.5572229459 0.0 0.0
transient_ON 188.50875215 66.3328695336 0.0 0.0
transient_ON 22.827937412 75.5358807358 0.0 0.0
transient_ON 62.3916141796 57.8470785338 0.0 0.0
transient_ON 35.8795499027 26.2194457646 0.0 0.0
transient_ON 231.152848128 4.69518988419 0.0 0.0
transient_ON 27.8828098903 76.8218430509 0.0 0.0
transient_ON 151.439660505 35.2550506512 0.0 0.0
transient_ON 234.948375555 48.3896408371 0.0 0.0
transient_ON 23.9781079927 60.3330077643 0.0 0.0
transient_ON 128.280912047 46.6679635782 0.0 0.0
transient_ON 61.6310782837 54.3930405508 0.0 0.0
transient_ON 234.809583626 56.6698175488 0.0 0.0
transient_ON 122.055920382 4.18380670863 0.0 0.0
transient_ON 41.8064582094 42.0482163534 0.0 0.0
transient_ON 172.3718886 83.9447690946 0.0 0.0
transient_ON 166.265697826 94.6614913546 0.0 0.0
transient_ON 219.768890867 49.7252731546 0.0 0.0
transient_ON 231.60099596 40.9469796083 0.0 0.0
transient_ON 159.448867414 118.603108465 0.0 0.0
transient_ON 34.2469173348 60.8423451356 0.0 0.0
transient_ON 39.7915163186 74.5805997062 0.0 0.0
transient_ON 13.0633522985 50.5400858148 0.0 0.0
transient_ON 147.788608696 77.0582436349 0.0 0.0
transient_ON 131.217224596 62.1538772759 0.0 0.0
transient_ON 108.236863815 101.506602684 0.0 0.0
transient_ON 56.3243864574 72.9054965122 0.0 0.0
transient_ON 58.9338023516 94.1063788124 0.0 0.0
transient_ON 128.948428387 32.0096091517 0.0 0.0
transient_ON 28.5370622081 103.785211059 0.0 0.0
transient_ON 217.446465604 18.4320688777 0.0 0.0
transient_ON 123.572996663 96.2919301555 0.0 0.0
transient_ON 137.721017484 70.8972183739 0.0 0.0
transient_ON 190.658895279 8.5557503543 0.0 0.0
transient_ON 71.3372606499 10.7502681294 0.0 0.0
transient_ON 41.2329218448 74.4462510168 0.0 0.0
transient_ON 38.2429888284 4.533696468 0.0 0.0
transient_ON 122.643254784 30.2019774596 0.0 0.0
transient_ON 207.314966436 11.6682840972 0.0 0.0
transient_ON 106.917914994 114.413230068 0.0 0.0
transient_ON 168.083100633 22.0131008737 0.0 0.0
transient_ON 163.368774782 105.784288984 0.0 0.0
transient_ON 86.9100438123 28.8266567132 0.0 0.0
transient_ON 48.9247321199 38.6320462815 0.0 0.0
transient_ON 101.754289311 74.0928343162 0.0 0.0
transient_ON 209.20063471 88.5724028294 0.0 0.0
transient_ON 222.117129117 32.1396266326 0.0 0.0
transient_ON 137.248966515 25.7486656173 0.0 0.0
transient_ON 200.953940217 58.2940337934 0.0 0.0
transient_ON 160.303544684 47.213664244 0.0 0.0
transient_ON 182.820740145 103.658785172 0.0 0.0
transient_ON 234.235828593 30.3316865239 0.0 0.0
transient_ON 40.2972120568 2.01514464476 0.0 0.0
transient_ON 106.214440988 105.441649481 0.0 0.0
transient_ON 226.319878957 19.2069038109 0.0 0.0
transient_ON 47.7356919088 81.4052894748 0.0 0.0
transient_ON 214.077437126 80.7619849673 0.0 0.0
transient_ON 153.232378145 3.06734197241 0.0 0.0
transient_ON 91.8588191318 2.28709182873 0.0 0.0
transient_ON 160.795055057 89.2463041095 0.0 0.0
transient_ON 116.052058121 116.380447142 0.0 0.0
transient_ON 46.6175233826 22.4191124613 0.0 0.0
transient_ON 117.533714348 67.4205790421 0.0 0.0
transient_ON 5.28715092343 0.0280317507068 0.0 0.0
transient_ON 124.405527722 44.4759083844 0.0 0.0
transient_ON 128.930622601 114.228554826 0.0 0.0
transient_ON 24.9204842242 46.7680573532 0.0 0.0
transient_ON 109.846553854 105.541289892 0.0 0.0
transient_ON 67.3952203383 70.2404163703 0.0 0.0
transient_ON 191.177657858 28.2122777257 0.0 0.0
transient_ON 211.606372015 76.2115510643 0.0 0.0
transient_ON 69.1572992618 20.131496431 0.0 0.0
transient_ON 79.7510267537 66.473617406 0.0 0.0
transient_ON 43.8005227889 20.3015377111 0.0 0.0
transient_ON 57.2031938007 103.866416238 0.0 0.0
transient_ON 172.695627644 7.96013098622 0.0 0.0
transient_ON 57.7962796802 52.5794416193 0.0 0.0
transient_ON 129.793847285 23.4163840402 0.0 0.0
transient_ON 161.342818757 111.891000842 0.0 0.0
transient_ON 24.4678377683 40.0029940142 0.0 0.0
transient_ON 103.1368805 119.627435165 0.0 0.0
transient_ON 25.2706421837 77.2691610728 0.0 0.0
transient_ON 149.254933158 82.6722667834 0.0 0.0
transient_ON 227.116425078 9.61646505349 0.0 0.0
transient_ON 187.426963761 41.5507157804 0.0 0.0
transient_ON 40.6836815603 98.4034522579 0.0 0.0
transient_ON 42.3937126882 107.570949682 0.0 0.0
transient_ON 64.3328900874 78.1796119879 0.0 0.0
transient_ON 186.617154691 16.7420669773 0.0 0.0
transient_ON 109.71372984 5.16169763143 0.0 0.0
transient_ON 98.7121369571 50.329413337 0.0 0.0
transient_ON 186.751086821 7.81992194779 0.0 0.0
transient_ON 19.78674181 77.0888880666 0.0 0.0
transient_ON 102.250874886 114.85798896 0.0 0.0
transient_ON 136.250936815 64.0518498775 0.0 0.0
transient_ON 189.710098008 95.8711342526 0.0 0.0
transient_ON 46.8997158399 44.596406693 0.0 0.0
transient_ON 99.3477410579 92.8017185283 0.0 0.0
transient_ON 122.882661703 74.2563092124 0.0 0.0
transient_ON 146.327463086 11.5543671716 0.0 0.0
transient_ON 208.92313835 114.379129603 0.0 0.0
transient_ON 148.683533507 101.551271381 0.0 0.0
transient_ON 150.040661944 45.1349354959 0.0 0.0
transient_ON 113.933568587 103.986724148 0.0 0.0
transient_ON 9.0357102636 100.576243583 0.0 0.0
transient_ON 52.9148928287 119.913176386 0.0 0.0
transient_ON 225.984196634 52.5067192988 0.0 0.0
transient_ON 206.113069955 91.3171721945 0.0 0.0
transient_ON 19.4535725929 100.395653526 0.0 0.0
transient_ON 19.9346146365 13.3264550282 0.0 0.0
transient_ON 115.842368071 50.6915531627 0.0 0.0
transient_ON 107.084397401 5.46034292133 0.0 0.0
transient_ON 64.7811566558 52.7792791992 0.0 0.0
transient_ON 170.623445706 102.086671539 0.0 0.0
transient_ON 176.187320126 13.8993227423 0.0 0.0
transient_ON 227.247213878 50.3532649384 0.0 0.0
transient_ON 149.581181028 31.0853072024 0.0 0.0
transient_ON 12.9394807687 98.807302256 0.0 0.0
transient_ON 126.123922334 55.0062398923 0.0 0.0
transient_ON 50.6476356045 50.2385220317 0.0 0.0
transient_ON 223.998070344 18.0098222973 0.0 0.0
transient_ON 88.2548808603 60.6319561572 0.0 0.0
transient_ON 236.996621935 54.6016972758 0.0 0.0
transient_ON 184.091133649 78.0705814591 0.0 0.0
transient_ON 146.264684209 60.186959184 0.0 0.0
transient_ON 50.8701155772 42.9186901862 0.0 0.0
transient_ON 183.912616349 16.5047908758 0.0 0.0
transient_ON 105.525464361 56.126686547 0.0 0.0
transient_ON 225.144367799 47.8969553355 0.0 0.0
transient_ON 73.4553112839 23.0128304597 0.0 0.0
transient_ON 219.996907431 11.8957634075 0.0 0.0
transient_ON 209.150057546 102.16583699 0.0 0.0
transient_ON 138.369821244 37.0130677322 0.0 0.0
transient_ON 138.132173406 86.6826180309 0.0 0.0
transient_ON 213.986888268 3.51946249743 0.0 0.0
transient_ON 78.7315918684 19.1344696938 0.0 0.0
transient_ON 213.347386279 48.774032732 0.0 0.0
transient_ON 179.09448415 22.007364249 0.0 0.0
transient_ON 196.446841105 18.430267753 0.0 0.0
transient_ON 102.568596328 86.0943516701 0.0 0.0
transient_ON 84.4433007015 83.1721428725 0.0 0.0
transient_ON 180.491852812 83.1508562143 0.0 0.0
transient_ON 170.939985427 10.0237645083 0.0 0.0
transient_ON 172.33977997 16.8034159274 0.0 0.0
transient_ON 163.176454013 74.954048885 0.0 0.0
transient_ON 231.621302171 102.072902289 0.0 0.0
transient_ON 160.122572571 10.5968022694 0.0 0.0
transient_ON 129.870276053 94.9394976778 0.0 0.0
transient_ON 80.2382314125 38.8607159779 0.0 0.0
transient_ON 119.147007261 91.7690584439 0.0 0.0
transient_ON 237.472413379 8.47905837333 0.0 0.0
transient_ON 190.302102851 116.393914498 0.0 0.0
transient_ON 16.5414218381 78.7339373139 0.0 0.0
transient_ON 107.815851443 27.6872292833 0.0 0.0
transient_ON 86.4846274324 73.2702923772 0.0 0.0
transient_ON 146.082094702 88.9169685542 0.0 0.0
transient_ON 181.593594229 66.5792469297 0.0 0.0
transient_ON 156.566333102 119.568920414 0.0 0.0
transient_ON 214.430649126 34.323933239 0.0 0.0
transient_ON 163.574297169 81.5736310679 0.0 0.0
transient_ON 193.320395458 105.109385098 0.0 0.0
transient_ON 210.379592943 71.6868253801 0.0 0.0
transient_ON 88.9195901606 79.9375083895 0.0 0.0
transient_ON 122.950657173 13.4409515313 0.0 0.0
transient_ON 188.528862575 3.95074928643 0.0 0.0
transient_ON 148.335285053 95.5088832452 0.0 0.0
transient_ON 108.295496916 28.1838607246 0.0 0.0
transient_ON 148.98611779 94.4873811652 0.0 0.0
transient_ON 42.086231332 34.2739865068 0.0 0.0
transient_ON 49.7811637513 113.814182542 0.0 0.0
transient_ON 16.9821050221 109.436244966 0.0 0.0
transient_ON 9.35856985761 40.8995097142 0.0 0.0
transient_ON 121.315084255 106.561840574 0.0 0.0
transient_ON 23.8085380028 98.2803250556 0.0 0.0
transient_ON 115.056215727 95.950710218 0.0 0.0
transient_ON 147.219708034 47.5112106362 0.0 0.0
transient_ON 147.320291229 45.4197129649 0.0 0.0
transient_ON 75.8891126292 49.9562913289 0.0 0.0
transient_ON 72.9808032689 3.10168701404 0.0 0.0
transient_ON 237.72755271 94.4316425837 0.0 0.0
transient_ON 1.59870551831 57.4321503722 0.0 0.0
transient_ON 111.691140721 52.5804533808 0.0 0.0
transient_ON 191.322008913 30.0326039589 0.0 0.0
transient_ON 151.387968223 46.5686998799 0.0 0.0
transient_ON 93.7916646307 66.7040619387 0.0 0.0
transient_ON 74.1291244849 8.71889954254 0.0 0.0
transient_ON 2.44340496853 113.836116443 0.0 0.0
transient_ON 122.278208797 36.7566422556 0.0 0.0
transient_ON 209.580187866 26.0702705107 0.0 0.0
transient_ON 162.432900962 81.0045715278 0.0 0.0
transient_ON 218.784965959 7.55893042577 0.0 0.0
transient_ON 170.465957871 47.7426598618 0.0 0.0
transient_ON 174.015623475 68.9703306057 0.0 0.0
transient_ON 123.770656298 83.2853685166 0.0 0.0
transient_ON 118.702272211 58.64104474 0.0 0.0
transient_ON 239.160065985 90.2314474081 0.0 0.0
transient_ON 68.2077731462 23.4960111508 0.0 0.0
transient_ON 151.549610722 116.958942157 0.0 0.0
transient_ON 5.49574239544 111.831614263 0.0 0.0
transient_ON 140.363394337 103.957902955 0.0 0.0
transient_ON 37.6539738552 18.5928219793 0.0 0.0
transient_ON 45.8176072918 98.7642573989 0.0 0.0
transient_ON 139.753286543 10.6354784035 0.0 0.0
transient_ON 95.2164719031 2.58634321064 0.0 0.0
transient_ON 214.587010811 47.4099844997 0.0 0.0
transient_ON 168.088482383 107.610719895 0.0 0.0
transient_ON 143.442833091 4.92649622223 0.0 0.0
transient_ON 24.3227587824 100.19070626 0.0 0.0
transient_ON 51.5027632876 25.3098325074 0.0 0.0
transient_ON 159.893557824 81.2857053016 0.0 0.0
transient_ON 144.573003547 7.24694202287 0.0 0.0
transient_ON 40.4177991052 52.7838370852 0.0 0.0
transient_ON 173.30716189 33.9177167564 0.0 0.0
transient_ON 39.3847251921 118.646174602 0.0 0.0
transient_ON 182.325820293 56.109874121 0.0 0.0
transient_ON 60.8601062208 110.388726074 0.0 0.0
transient_ON 152.462607132 88.4419884306 0.0 0.0
transient_ON 182.167679499 89.2182381758 0.0 0.0
transient_ON 68.2577602148 36.8270257039 0.0 0.0
transient_ON 69.1819472939 65.1321021944 0.0 0.0
transient_ON 165.527517397 107.072372651 0.0 0.0
transient_ON 157.885276809 29.3797377417 0.0 0.0
transient_ON 24.8329557908 60.7590737951 0.0 0.0
transient_ON 220.142109372 56.9529087575 0.0 0.0
transient_ON 143.195083145 94.1002638565 0.0 0.0
transient_ON 84.2853002566 89.9252749347 0.0 0.0
transient_ON 141.341386823 116.681114125 0.0 0.0
transient_ON 84.3396461845 102.427289057 0.0 0.0
transient_ON 135.84870281 55.1278911538 0.0 0.0
transient_ON 111.529729198 115.123243082 0.0 0.0
transient_ON 9.73194831194 30.0327502093 0.0 0.0
transient_ON 73.3986743146 65.1475537342 0.0 0.0
transient_ON 184.775287793 118.858671748 0.0 0.0
transient_ON 96.6186197092 115.580804506 0.0 0.0
transient_ON 201.392020448 56.0603619072 0.0 0.0
transient_ON 178.132962947 89.0779707505 0.0 0.0
transient_ON 84.2453541259 74.6168386625 0.0 0.0
transient_ON 39.6821307029 34.0768768539 0.0 0.0
transient_ON 93.5308070224 44.9654039127 0.0 0.0
transient_ON 59.3625493623 81.8644196046 0.0 0.0
transient_ON 142.281576171 65.4385518696 0.0 0.0
transient_ON 100.202928647 24.7478071999 0.0 0.0
transient_ON 214.769326869 19.5024491871 0.0 0.0
transient_ON 147.618659494 84.1148199894 0.0 0.0
transient_ON 164.250676365 90.7986545698 0.0 0.0
transient_ON 169.978453626 87.282827622 0.0 0.0
transient_ON 160.836890319 57.8543711765 0.0 0.0
transient_ON 235.295927085 22.8467368976 0.0 0.0
transient_ON 114.674202809 42.8823232252 0.0 0.0
transient_ON 35.2380656721 61.2196811413 0.0 0.0
transient_ON 56.4349740237 63.2635955213 0.0 0.0
transient_ON 119.357104111 93.7449780362 0.0 0.0
transient_ON 109.755727274 76.4585518165 0.0 0.0
transient_ON 75.4808099264 35.8719867909 0.0 0.0
transient_ON 152.177778605 72.2318512867 0.0 0.0
transient_ON 135.680108432 80.2684929864 0.0 0.0
transient_ON 178.594683118 64.8208956317 0.0 0.0
transient_ON 135.568162928 37.0068195687 0.0 0.0
transient_ON 49.3613379873 118.738981891 0.0 0.0
transient_ON 167.514315937 20.642262487 0.0 0.0
transient_ON 45.0592559153 71.241596455 0.0 0.0
transient_ON 54.6196638791 33.0636381833 0.0 0.0
transient_ON 149.644903756 25.2987258539 0.0 0.0
transient_ON 222.471087886 16.7519319084 0.0 0.0
transient_ON 86.4420205052 71.5734518199 0.0 0.0
transient_ON 177.801855999 100.628771582 0.0 0.0
transient_ON 160.640983967 84.7534120515 0.0 0.0
transient_ON 226.946760462 51.0640271995 0.0 0.0
transient_ON 72.328031736 28.0304084914 0.0 0.0
transient_ON 215.075457043 88.2844039381 0.0 0.0
transient_ON 197.286861459 116.915499291 0.0 0.0
transient_ON 162.355928836 104.959697479 0.0 0.0
transient_ON 165.645887064 25.6997451023 0.0 0.0
transient_ON 237.278426896 20.8887919114 0.0 0.0
transient_ON 174.812762281 59.5010619387 0.0 0.0
transient_ON 145.140817683 64.7797030952 0.0 0.0
transient_ON 61.1972361341 78.2818477371 0.0 0.0
transient_ON 90.6647267065 35.5968167757 0.0 0.0
transient_ON 18.4145435743 78.4517862642 0.0 0.0
transient_ON 31.0155681436 86.227476034 0.0 0.0
transient_ON 167.664308676 72.8723299495 0.0 0.0
transient_ON 178.707344892 48.3769634087 0.0 0.0
transient_ON 13.9522558792 41.8433896196 0.0 0.0
transient_ON 226.229770037 109.327163208 0.0 0.0
transient_ON 55.1790076372 40.4131081624 0.0 0.0
transient_ON 232.916745142 78.7522256479 0.0 0.0
transient_ON 216.716801947 6.46486387869 0.0 0.0
transient_ON 171.938568328 43.5830402953 0.0 0.0
transient_ON 222.111525451 89.6811509606 0.0 0.0
transient_ON 30.7874718852 6.03823794907 0.0 0.0
transient_ON 104.364931618 72.9022854 0.0 0.0
transient_ON 65.2201282819 80.977059855 0.0 0.0
transient_ON 225.902010528 105.651151512 0.0 0.0
transient_ON 16.3649383057 113.195281351 0.0 0.0
transient_ON 85.8041139849 25.3339689831 0.0 0.0
transient_ON 130.324017589 14.61763412 0.0 0.0
transient_ON 46.8185401479 63.9791498227 0.0 0.0
transient_ON 214.495097358 26.008380216 0.0 0.0
transient_ON 13.5415164305 118.49777212 0.0 0.0
transient_ON 199.691476776 116.018782157 0.0 0.0
transient_ON 113.880081132 15.6801464196 0.0 0.0
transient_ON 185.749438837 53.6187736187 0.0 0.0
transient_ON 76.2460132152 33.3451254878 0.0 0.0
transient_ON 32.8234564261 1.9728260389 0.0 0.0
transient_ON 23.1136373366 74.7041793979 0.0 0.0
transient_ON 114.740524714 58.0389193915 0.0 0.0
transient_ON 196.971949967 96.7488651521 0.0 0.0
transient_ON 130.879349089 85.4231198844 0.0 0.0
transient_ON 10.3878603824 34.1464176071 0.0 0.0
transient_ON 204.573961991 73.9393730629 0.0 0.0
transient_ON 233.829978413 60.9430466679 0.0 0.0
transient_ON 58.6628434596 63.1522912032 0.0 0.0
transient_ON 237.652973956 67.8636703701 0.0 0.0
transient_ON 147.114770349 32.4625066984 0.0 0.0
transient_ON 119.635797781 86.6808380669 0.0 0.0
transient_ON 190.802879624 77.7158650179 0.0 0.0
transient_ON 35.9627670356 64.9444057698 0.0 0.0
transient_ON 144.56862305 106.095988803 0.0 0.0
transient_ON 179.455675006 94.7507439144 0.0 0.0
transient_ON 236.570877554 113.048951386 0.0 0.0
transient_ON 72.2940334374 74.1708460512 0.0 0.0
transient_ON 41.2758313114 89.7311636289 0.0 0.0
transient_ON 59.6947963902 4.81081384332 0.0 0.0
transient_ON 130.246714582 32.6455892417 0.0 0.0
transient_ON 129.827227183 5.76234741745 0.0 0.0
transient_ON 10.4548785929 87.6331990932 0.0 0.0
transient_ON 97.1633921093 64.3048915481 0.0 0.0
transient_ON 13.3081767954 115.904943232 0.0 0.0
transient_ON 30.8000637882 108.958466388 0.0 0.0
transient_ON 197.750395953 16.0598735794 0.0 0.0
transient_ON 146.260504137 86.6624960486 0.0 0.0
transient_ON 204.07379595 83.6403872427 0.0 0.0
transient_ON 196.701242535 22.3248658278 0.0 0.0
transient_ON 191.552096436 117.578383315 0.0 0.0
transient_ON 156.365021597 73.6631785904 0.0 0.0
transient_ON 237.094903267 59.5307935507 0.0 0.0
transient_ON 26.4361365334 26.8813152853 0.0 0.0
transient_ON 22.4989780677 7.14789139395 0.0 0.0
transient_ON 93.8852049591 60.0532881653 0.0 0.0
transient_ON 108.470384861 46.1325952249 0.0 0.0
transient_ON 38.6682881909 10.0794184084 0.0 0.0
transient_ON 232.628837112 25.7358265788 0.0 0.0
transient_ON 82.9380128661 115.126169916 0.0 0.0
transient_ON 173.962632664 119.23922784 0.0 0.0
transient_ON 29.8990021712 111.949286135 0.0 0.0
transient_ON 152.384176305 93.7984106019 0.0 0.0
transient_ON 236.056406417 58.0311805561 0.0 0.0
transient_ON 156.303014593 41.0959772012 0.0 0.0
transient_ON 90.9874429598 116.835676881 0.0 0.0
transient_ON 55.759944649 19.1962217507 0.0 0.0
transient_ON 119.545763172 55.442051916 0.0 0.0
transient_ON 20.1317516209 106.556913714 0.0 0.0
transient_ON 63.1535705538 44.7580807438 0.0 0.0
transient_ON 203.031915617 8.13007480047 0.0 0.0
transient_ON 70.3305458181 73.5390963743 0.0 0.0
transient_ON 132.104445613 76.6945796883 0.0 0.0
transient_ON 147.250372193 105.970909928 0.0 0.0
transient_ON 186.594535059 70.7707262732 0.0 0.0
transient_ON 184.367733806 56.1214230505 0.0 0.0
transient_ON 166.886732587 12.7759854278 0.0 0.0
transient_ON 26.9618680695 25.8091253067 0.0 0.0
transient_ON 151.801942836 75.7908380759 0.0 0.0
transient_ON 117.601441368 70.5638756398 0.0 0.0
transient_ON 45.6803796427 113.071128023 0.0 0.0
transient_ON 58.9680522416 70.8496627843 0.0 0.0
transient_ON 230.793808204 23.1282512973 0.0 0.0
transient_ON 193.835781306 26.9995573749 0.0 0.0
transient_ON 186.185420698 60.5587317766 0.0 0.0
transient_ON 180.418293376 89.8674420289 0.0 0.0
transient_ON 146.591295505 6.33328680518 0.0 0.0
transient_ON 67.0720389802 89.5689770633 0.0 0.0
transient_ON 234.290977239 10.2754132088 0.0 0.0
transient_ON 201.016578693 60.9114198788 0.0 0.0
transient_ON 138.940052991 12.670624062 0.0 0.0
transient_ON 11.7553882604 57.6358647283 0.0 0.0
transient_ON 52.937821903 8.94727511463 0.0 0.0
transient_ON 24.1111618953 21.1731711377 0.0 0.0
transient_ON 58.0372253764 8.04699111945 0.0 0.0
transient_ON 105.420329801 116.713376229 0.0 0.0
transient_ON 81.8121647199 4.6413345244 0.0 0.0
transient_ON 146.548374608 91.4812375731 0.0 0.0
transient_ON 188.26134912 70.2738393218 0.0 0.0
transient_ON 236.372239492 105.764454389 0.0 0.0
transient_ON 34.9153735836 52.7723262 0.0 0.0
transient_ON 0.335119163187 108.215667884 0.0 0.0
transient_ON 128.374385826 76.5142594875 0.0 0.0
transient_ON 89.9777286101 68.7369024736 0.0 0.0
transient_ON 145.797084937 39.740625119 0.0 0.0
transient_ON 78.3315688213 102.983113493 0.0 0.0
transient_ON 57.9866632882 76.641223613 0.0 0.0
transient_ON 49.814013764 99.7298960481 0.0 0.0
transient_ON 184.2049339 102.589755301 0.0 0.0
transient_ON 77.9466829963 11.2797846446 0.0 0.0
transient_ON 139.40211142 41.9987936535 0.0 0.0
transient_ON 6.99301444776 51.5249579665 0.0 0.0
transient_ON 21.7326704326 15.5110713669 0.0 0.0
transient_ON 130.503172267 61.3779503511 0.0 0.0
transient_ON 158.276039067 2.58958009438 0.0 0.0
transient_ON 76.0345929075 36.7565993745 0.0 0.0
transient_ON 10.1459644043 87.1964190806 0.0 0.0
transient_ON 11.2461895443 30.6157330307 0.0 0.0
transient_ON 5.27532198549 22.2204071375 0.0 0.0
transient_ON 185.595273675 73.2413161089 0.0 0.0
transient_ON 239.880510168 0.853403844261 0.0 0.0
transient_ON 108.967332026 64.1615637366 0.0 0.0
transient_ON 43.9274746987 103.36146462 0.0 0.0
transient_ON 207.987328112 49.7658556298 0.0 0.0
transient_ON 165.077497345 112.570451005 0.0 0.0
transient_ON 84.5514471305 1.92356758628 0.0 0.0
transient_ON 202.631713525 0.933657704007 0.0 0.0
transient_ON 223.155775687 23.8325422412 0.0 0.0
transient_ON 105.951479634 110.229387152 0.0 0.0
transient_ON 36.694605672 99.6047810994 0.0 0.0
transient_ON 65.1411151629 14.8398059874 0.0 0.0
transient_ON 193.762099934 31.2457420827 0.0 0.0
transient_ON 165.262458548 68.9720593854 0.0 0.0
transient_ON 36.5030581437 119.984893443 0.0 0.0
transient_ON 94.3138722129 50.2357982382 0.0 0.0
transient_ON 52.1155510468 89.4900336661 0.0 0.0
transient_ON 154.89958449 6.26708063438 0.0 0.0
transient_ON 29.4791098384 65.3133193987 0.0 0.0
transient_ON 175.886157573 70.9134078302 0.0 0.0
transient_ON 158.465211709 81.8555567216 0.0 0.0
transient_ON 144.357647301 33.1796317673 0.0 0.0
transient_ON 201.478436606 53.1380534483 0.0 0.0
transient_ON 21.748327733 51.0249415511 0.0 0.0
transient_ON 166.759042995 27.1186894362 0.0 0.0
transient_ON 216.460552375 116.914281639 0.0 0.0
transient_ON 56.4647878393 52.9448540091 0.0 0.0
transient_ON 107.556461933 5.42660034108 0.0 0.0
transient_ON 70.1563446914 40.6456655641 0.0 0.0
transient_ON 113.717868777 50.5795737038 0.0 0.0
transient_ON 193.78957636 101.372316838 0.0 0.0
transient_ON 108.087897122 97.5849090531 0.0 0.0
transient_ON 90.9893818826 97.5400299727 0.0 0.0
transient_ON 204.550212969 15.2983592313 0.0 0.0
transient_ON 162.486724788 26.7748220142 0.0 0.0
transient_ON 186.921663007 36.7837746356 0.0 0.0
transient_ON 225.816878016 83.0993375602 0.0 0.0
transient_ON 32.7516667842 43.8572977772 0.0 0.0
transient_ON 41.3712433576 61.5182314678 0.0 0.0
transient_ON 200.037466926 85.5020513766 0.0 0.0
transient_ON 129.880527104 11.5636225378 0.0 0.0
transient_ON 226.184812267 50.0418283426 0.0 0.0
transient_ON 200.684772688 84.3121691436 0.0 0.0
transient_ON 161.837366889 49.8673745803 0.0 0.0
transient_ON 39.8393964053 43.8196489159 0.0 0.0
transient_ON 204.929806099 68.4810518797 0.0 0.0
transient_ON 177.738881104 59.2840778679 0.0 0.0
transient_ON 84.5207912251 84.1562009803 0.0 0.0
transient_ON 235.06074958 95.1680222728 0.0 0.0
transient_ON 171.415412269 64.5963796669 0.0 0.0
transient_ON 69.3154133257 22.9922036071 0.0 0.0
transient_ON 132.30487486 98.5325608243 0.0 0.0
transient_ON 40.9145656461 92.8448948498 0.0 0.0
transient_ON 79.9529290802 103.239411326 0.0 0.0
transient_ON 84.9916646509 81.796297627 0.0 0.0
transient_ON 165.59439228 19.1205574765 0.0 0.0
transient_ON 197.259926146 42.5630360901 0.0 0.0
transient_ON 75.666632948 2.33061791923 0.0 0.0
transient_ON 200.89610995 60.8783271037 0.0 0.0
transient_ON 167.72246766 25.7144274015 0.0 0.0
transient_ON 104.26067931 100.488008466 0.0 0.0
transient_ON 79.2331948184 115.391118938 0.0 0.0
transient_ON 7.01476278689 9.92780391764 0.0 0.0
transient_ON 153.921979632 67.5494659126 0.0 0.0
transient_ON 71.0465802047 54.934986409 0.0 0.0
transient_ON 19.2107071716 103.94559723 0.0 0.0
transient_ON 118.024092793 84.0877605 0.0 0.0
transient_ON 191.192454916 51.8231635889 0.0 0.0
transient_ON 126.008086216 109.553889668 0.0 0.0
transient_ON 102.859493795 78.2102062606 0.0 0.0
transient_ON 105.393723661 92.2678467549 0.0 0.0
transient_ON 16.6923129496 79.5576847702 0.0 0.0
transient_ON 219.377895008 34.9315317302 0.0 0.0
transient_ON 89.607064825 21.9311183816 0.0 0.0
transient_ON 122.115755271 29.7646939489 0.0 0.0
transient_ON 149.428485232 98.6247902175 0.0 0.0
transient_ON 7.1501815467 35.3685478877 0.0 0.0
transient_ON 115.492404576 118.084217681 0.0 0.0
transient_ON 205.388079533 25.1719493358 0.0 0.0
transient_ON 159.149946214 110.853188328 0.0 0.0
transient_ON 148.701514986 30.3882967029 0.0 0.0
transient_ON 83.4754018422 18.2357504933 0.0 0.0
transient_ON 40.3967134317 22.7081389523 0.0 0.0
transient_ON 116.264030392 53.1110213258 0.0 0.0
transient_ON 47.0837442806 0.840324798272 0.0 0.0
transient_ON 198.833114401 104.550880448 0.0 0.0
transient_ON 65.8744531684 45.9439271585 0.0 0.0
transient_ON 192.3809891 8.71803113994 0.0 0.0
transient_ON 112.039418103 104.385422247 0.0 0.0
transient_ON 149.119605193 79.791892189 0.0 0.0
transient_ON 218.143670358 75.1865157115 0.0 0.0
transient_ON 39.8706013656 91.9454191841 0.0 0.0
transient_ON 54.1223122085 2.20314165652 0.0 0.0
transient_ON 230.694635308 8.85801290977 0.0 0.0
transient_ON 175.206850362 42.4320407924 0.0 0.0
transient_ON 236.990941863 5.98392267945 0.0 0.0
transient_ON 27.276396257 35.6157358761 0.0 0.0
transient_ON 79.9695775153 20.5512749394 0.0 0.0
transient_ON 85.5881753715 13.9616778181 0.0 0.0
transient_ON 193.925895084 19.8489426321 0.0 0.0
transient_ON 182.378754709 81.6832283554 0.0 0.0
transient_ON 225.238760643 91.7700694445 0.0 0.0
transient_ON 131.867841765 38.9686194815 0.0 0.0
transient_ON 152.012108035 18.2246613278 0.0 0.0
transient_ON 11.9282339485 8.20640323751 0.0 0.0
transient_ON 213.044756917 111.828722166 0.0 0.0
transient_ON 228.752495696 4.18240053634 0.0 0.0
transient_ON 76.034814093 12.5362542884 0.0 0.0
transient_ON 170.279577555 52.7462676513 0.0 0.0
transient_ON 108.467800305 3.08297413674 0.0 0.0
transient_ON 202.335392425 27.5193203995 0.0 0.0
transient_ON 171.395350907 24.0440148459 0.0 0.0
transient_ON 232.863058474 16.9383810011 0.0 0.0
transient_ON 179.23816674 108.767832736 0.0 0.0
transient_ON 36.6942197454 48.7797146929 0.0 0.0
transient_ON 220.205668122 86.441211989 0.0 0.0
transient_ON 48.1535394606 79.4005434893 0.0 0.0
transient_ON 233.62045605 80.1323922424 0.0 0.0
transient_ON 76.1935560117 86.4292174827 0.0 0.0
transient_ON 38.481966836 67.5122633904 0.0 0.0
transient_ON 92.7014050639 104.5240852 0.0 0.0
transient_ON 137.3967054 73.3318726878 0.0 0.0
transient_ON 231.330843007 109.489411868 0.0 0.0
transient_ON 0.185878540665 7.32580734015 0.0 0.0
transient_ON 59.910532141 16.2225678129 0.0 0.0
transient_ON 5.48586669447 40.8160909408 0.0 0.0
transient_ON 201.550928146 20.5941939314 0.0 0.0
transient_ON 152.778737066 111.427069516 0.0 0.0
transient_ON 108.607175687 51.3871335412 0.0 0.0
transient_ON 99.0643688241 23.0295837777 0.0 0.0
transient_ON 217.437579686 27.3380711474 0.0 0.0
transient_ON 62.9864717325 57.2635763357 0.0 0.0
transient_ON 172.13142625 24.0617462122 0.0 0.0
transient_ON 44.8517466759 47.1652127104 0.0 0.0
transient_ON 44.8718735073 117.995137273 0.0 0.0
transient_ON 200.423878811 12.5231716827 0.0 0.0
transient_ON 191.736859689 43.5930712428 0.0 0.0
transient_ON 178.488149157 93.1067221881 0.0 0.0
transient_ON 237.371660642 48.9620551611 0.0 0.0
transient_ON 201.23301326 30.6655108663 0.0 0.0
transient_ON 23.9549810224 52.8899640528 0.0 0.0
transient_ON 161.330675437 97.1672601108 0.0 0.0
transient_ON 5.19564619076 98.2977508389 0.0 0.0
transient_ON 189.302931522 82.7178911445 0.0 0.0
transient_ON 122.100446284 33.5081781306 0.0 0.0
transient_ON 222.200193672 4.01631880854 0.0 0.0
transient_ON 118.061060645 48.8294662387 0.0 0.0
transient_ON 27.4858810294 92.3083070081 0.0 0.0
transient_ON 118.359255406 107.079052617 0.0 0.0
transient_ON 239.527152253 10.5792566082 0.0 0.0
transient_ON 151.522103416 75.7948031662 0.0 0.0
transient_ON 223.233068428 63.8174130316 0.0 0.0
transient_ON 100.618164745 4.8787954538 0.0 0.0
transient_ON 216.172433752 17.7012601729 0.0 0.0
transient_ON 34.3625156554 59.565493447 0.0 0.0
transient_ON 59.9492460847 4.57758569927 0.0 0.0
transient_ON 198.352125861 68.9719865118 0.0 0.0
transient_ON 8.8490033109 25.8532958626 0.0 0.0
transient_ON 176.888600218 54.2375648266 0.0 0.0
transient_ON 138.04112899 27.5203877235 0.0 0.0
transient_ON 11.5829055165 1.74860837072 0.0 0.0
transient_ON 49.3313080874 86.7620874733 0.0 0.0
transient_ON 91.9503051467 75.266431595 0.0 0.0
transient_ON 195.609229332 72.84985675 0.0 0.0
transient_ON 64.6301216253 12.1557714982 0.0 0.0
transient_ON 34.3984039602 52.6476478733 0.0 0.0
transient_ON 135.788243937 67.757122778 0.0 0.0
transient_ON 106.670556332 72.9041300564 0.0 0.0
transient_ON 186.061272313 112.31224492 0.0 0.0
transient_ON 23.2125617588 12.652155121 0.0 0.0
transient_ON 46.800463391 12.109798956 0.0 0.0
transient_ON 92.5880525987 41.6662555415 0.0 0.0
transient_ON 136.822065823 39.5901869092 0.0 0.0
transient_ON 89.1890988455 58.9590121002 0.0 0.0
transient_ON 69.7212016124 41.1063374771 0.0 0.0
transient_ON 39.0337192643 29.1862192178 0.0 0.0
transient_ON 92.1377597592 75.2675590351 0.0 0.0
transient_ON 116.873032017 22.9194600833 0.0 0.0
transient_ON 49.8255900391 91.1164149049 0.0 0.0
transient_ON 40.6974900267 61.2358377842 0.0 0.0
transient_ON 24.7748836977 107.651220735 0.0 0.0
transient_ON 225.054972122 26.0366655303 0.0 0.0
transient_ON 46.437916388 1.50030482044 0.0 0.0
transient_ON 80.9449163712 93.6203095854 0.0 0.0
transient_ON 89.7828886234 36.1203881109 0.0 0.0
transient_ON 239.189472703 59.6787874263 0.0 0.0
transient_ON 16.2521516337 29.5340879453 0.0 0.0
transient_ON 184.277312171 39.3482733022 0.0 0.0
transient_ON 194.100006526 35.1527036089 0.0 0.0
transient_ON 34.0944485227 0.281113635543 0.0 0.0
transient_ON 238.109176734 80.3038987644 0.0 0.0
transient_ON 199.846282636 80.4066310675 0.0 0.0
transient_ON 234.668214021 84.6465015278 0.0 0.0
transient_ON 122.039334981 18.1342706592 0.0 0.0
transient_ON 138.926093424 70.9802516791 0.0 0.0
transient_ON 66.828209743 84.9097353401 0.0 0.0
transient_ON 202.091141897 79.8735735389 0.0 0.0
transient_ON 207.290186813 17.9101046829 0.0 0.0
transient_ON 82.4616384614 92.6895708207 0.0 0.0
transient_ON 122.364757323 68.217753735 0.0 0.0
transient_ON 97.2239684083 61.9313994158 0.0 0.0
transient_ON 67.6004189607 12.3673169412 0.0 0.0
transient_ON 33.3930120799 102.899849615 0.0 0.0
transient_ON 12.2650810055 65.5502088409 0.0 0.0
transient_ON 223.620646794 76.2373167739 0.0 0.0
transient_ON 37.7892334497 4.80433984137 0.0 0.0
transient_ON 163.587820217 76.6201535532 0.0 0.0
transient_ON 228.007116752 40.0300329038 0.0 0.0
transient_ON 116.664284295 95.8802212301 0.0 0.0
transient_ON 204.839807967 33.0941489319 0.0 0.0
transient_ON 129.037807963 29.6940556685 0.0 0.0
transient_ON 194.314727239 74.4467774477 0.0 0.0
transient_ON 51.9326435217 24.981581871 0.0 0.0
transient_ON 190.831911787 4.99918286074 0.0 0.0
transient_ON 171.376076939 49.7192165867 0.0 0.0
transient_ON 109.446962475 3.22239511803 0.0 0.0
transient_ON 4.56453596395 106.663343905 0.0 0.0
transient_ON 117.23754415 18.9201575964 0.0 0.0
transient_ON 176.407340643 7.79816496605 0.0 0.0
transient_ON 54.5397001605 51.3626598148 0.0 0.0
transient_ON 11.6944510261 87.1425824992 0.0 0.0
transient_ON 79.7385367535 89.4552560328 0.0 0.0
transient_ON 235.494036882 62.1592756207 0.0 0.0
transient_ON 6.02764939108 88.5763838024 0.0 0.0
transient_ON 11.1550479792 56.1430620085 0.0 0.0
transient_ON 77.0719623359 8.11570162121 0.0 0.0
transient_ON 57.5398874089 68.7762640479 0.0 0.0
transient_ON 184.044207179 58.3453866455 0.0 0.0
transient_ON 52.5419572654 52.4811215909 0.0 0.0
transient_ON 106.837645927 97.2008145917 0.0 0.0
transient_ON 176.459666082 51.5265519053 0.0 0.0
transient_ON 224.915282634 43.1517390269 0.0 0.0
transient_ON 221.168393869 9.07503049047 0.0 0.0
transient_ON 191.304039611 102.40475935 0.0 0.0
transient_ON 187.605719808 46.9884742137 0.0 0.0
transient_ON 148.935484027 4.12683695722 0.0 0.0
transient_ON 26.8012284925 8.63849911632 0.0 0.0
transient_ON 26.7556560613 37.4863980167 0.0 0.0
transient_ON 5.88927701331 9.33053445722 0.0 0.0
transient_ON 186.209332792 16.8092883608 0.0 0.0
transient_ON 96.3960356587 85.283640627 0.0 0.0
transient_ON 22.0458556871 1.06201370492 0.0 0.0
transient_ON 16.9738339974 12.7456520325 0.0 0.0
transient_ON 6.81722405633 61.4794400733 0.0 0.0
transient_ON 62.0274217203 22.0744883574 0.0 0.0
transient_ON 229.466012335 105.045453866 0.0 0.0
transient_ON 66.1852989923 39.0294323123 0.0 0.0
transient_ON 124.250063008 43.9062008276 0.0 0.0
transient_ON 34.9596940675 100.843502297 0.0 0.0
transient_ON 40.7335042701 77.1195909081 0.0 0.0
transient_ON 100.918805477 8.96319307354 0.0 0.0
transient_ON 223.272044771 65.0222716171 0.0 0.0
transient_ON 237.456458498 114.926359798 0.0 0.0
transient_ON 158.924947848 1.65837362661 0.0 0.0
transient_ON 55.5716701893 66.7198431818 0.0 0.0
transient_ON 106.315856042 2.59163308226 0.0 0.0
transient_ON 203.072890975 29.5410227279 0.0 0.0
transient_ON 223.714553086 78.3051469042 0.0 0.0
transient_ON 70.6434633257 50.5089964095 0.0 0.0
transient_ON 5.86021464761 102.731140322 0.0 0.0
transient_ON 80.1380310567 44.8791479901 0.0 0.0
transient_ON 59.7985427603 71.492129134 0.0 0.0
transient_ON 229.899372909 74.6238099181 0.0 0.0
transient_ON 55.8882332419 18.523304942 0.0 0.0
transient_ON 157.66368563 90.9331857279 0.0 0.0
transient_ON 196.169419399 17.6907532817 0.0 0.0
transient_ON 113.816637145 99.5567132301 0.0 0.0
transient_ON 216.000842215 29.3956513657 0.0 0.0
transient_ON 234.280186026 87.9796251298 0.0 0.0
transient_ON 172.309743694 85.2864509722 0.0 0.0
transient_ON 185.85491565 86.688911454 0.0 0.0
transient_ON 29.0398962257 71.6981983075 0.0 0.0
transient_ON 168.081010465 2.45622511154 0.0 0.0
transient_ON 83.7046534441 92.5754235523 0.0 0.0
transient_ON 231.965722907 72.3393444088 0.0 0.0
transient_ON 98.3891086719 63.8476025612 0.0 0.0
transient_ON 95.6537728357 12.2014209121 0.0 0.0
transient_ON 24.4367802571 8.95715218113 0.0 0.0
transient_ON 201.152388183 30.283328366 0.0 0.0
transient_ON 6.08164244746 3.34816809125 0.0 0.0
transient_ON 136.385136762 24.953167119 0.0 0.0
transient_ON 85.3264823082 56.7954614602 0.0 0.0
transient_ON 75.5243249303 10.1360151629 0.0 0.0
transient_ON 238.841563775 18.3205851763 0.0 0.0
transient_ON 23.7979838972 42.9249233515 0.0 0.0
transient_ON 148.317652605 41.6526700482 0.0 0.0
transient_ON 149.142013321 59.6508290635 0.0 0.0
transient_ON 174.006970591 37.2032639521 0.0 0.0
transient_ON 115.325020825 71.8431710437 0.0 0.0
transient_ON 213.155662323 28.9608579995 0.0 0.0
transient_ON 0.55408808636 117.593177908 0.0 0.0
transient_ON 140.18578739 69.4067444706 0.0 0.0
transient_ON 99.6810046984 59.9375478243 0.0 0.0
transient_ON 75.4962451696 89.1869536945 0.0 0.0
transient_ON 135.019351427 115.064322554 0.0 0.0
transient_ON 183.151768598 100.712134285 0.0 0.0
transient_ON 197.149720137 14.5115246825 0.0 0.0
transient_ON 116.928159813 4.48386843861 0.0 0.0
transient_ON 125.508348873 106.50981624 0.0 0.0
transient_ON 165.382318093 115.155998254 0.0 0.0
transient_ON 71.8562902038 28.2784140958 0.0 0.0
transient_ON 103.489372967 79.266166189 0.0 0.0
transient_ON 168.515062036 66.6588532504 0.0 0.0
transient_ON 110.462507518 82.3048692062 0.0 0.0
transient_ON 36.3578797412 114.939174236 0.0 0.0
transient_ON 156.102329994 81.7160364578 0.0 0.0
transient_ON 102.180116784 118.112425585 0.0 0.0
transient_ON 139.422310476 2.25510142715 0.0 0.0
transient_ON 219.104455449 108.484625033 0.0 0.0
transient_ON 225.634214592 118.994604143 0.0 0.0
transient_ON 147.727217804 53.4714417925 0.0 0.0
transient_ON 86.2521101676 81.0486752047 0.0 0.0
transient_ON 31.6463341236 23.153753136 0.0 0.0
transient_ON 127.723082459 57.9985416486 0.0 0.0
transient_ON 130.274449348 104.993850057 0.0 0.0
transient_ON 179.42602076 17.0014019557 0.0 0.0
transient_ON 165.375480947 54.7757256466 0.0 0.0
transient_ON 117.838469377 0.722903457997 0.0 0.0
transient_ON 149.242711417 9.41143981388 0.0 0.0
transient_ON 154.775992239 92.1162421332 0.0 0.0
transient_ON 100.657132554 52.1904028874 0.0 0.0
transient_ON 135.629771593 22.3919872297 0.0 0.0
transient_ON 58.4584306225 97.2000878794 0.0 0.0
transient_ON 14.6896476143 41.5067255776 0.0 0.0
transient_ON 188.658824309 18.1297089189 0.0 0.0
transient_ON 51.506581556 117.686788729 0.0 0.0
transient_ON 137.455233227 36.3672042978 0.0 0.0
transient_ON 128.066639848 36.9685833942 0.0 0.0
transient_ON 94.3985989844 111.066255609 0.0 0.0
transient_ON 13.742536793 115.489690741 0.0 0.0
transient_ON 9.25394429782 32.1317181549 0.0 0.0
transient_ON 124.731049594 73.0183752722 0.0 0.0
transient_ON 46.6431383792 67.4951486973 0.0 0.0
transient_ON 43.1471909351 101.909787046 0.0 0.0
transient_ON 162.221825026 82.653372518 0.0 0.0
transient_ON 0.830373781328 23.733914743 0.0 0.0
transient_ON 136.160911752 38.1351585942 0.0 0.0
transient_ON 28.770780943 62.2734355113 0.0 0.0
transient_ON 80.6218882464 111.015483739 0.0 0.0
transient_ON 95.3034342882 39.8227612262 0.0 0.0
transient_ON 186.572225289 5.28293735958 0.0 0.0
transient_ON 49.1158347734 114.226623785 0.0 0.0
transient_ON 124.896089254 85.640893699 0.0 0.0
transient_ON 144.294707509 44.1574119684 0.0 0.0
transient_ON 198.703769715 70.522469665 0.0 0.0
transient_ON 86.246558101 45.2072830777 0.0 0.0
transient_ON 166.342129674 104.374624095 0.0 0.0
transient_ON 80.7939418396 97.7855531071 0.0 0.0
transient_ON 66.1431027661 25.668136575 0.0 0.0
transient_ON 165.867174545 64.2433957653 0.0 0.0
transient_ON 5.17571574221 54.0871630688 0.0 0.0
transient_ON 211.185255654 118.586764002 0.0 0.0
transient_ON 238.917385815 28.7151618527 0.0 0.0
transient_ON 82.6454849445 56.8198825424 0.0 0.0
transient_ON 49.8935091353 92.9430531795 0.0 0.0
transient_ON 111.027761384 13.2860673633 0.0 0.0
transient_ON 149.827892869 110.958990486 0.0 0.0
transient_ON 53.1676813914 85.0167921096 0.0 0.0
transient_ON 194.966748866 51.7644562448 0.0 0.0
transient_ON 233.248482079 90.5129423318 0.0 0.0
transient_ON 146.262682623 111.007225814 0.0 0.0
transient_ON 172.811711043 37.2297318015 0.0 0.0
transient_ON 205.91850464 84.2050647303 0.0 0.0
transient_ON 225.019574118 72.4573532426 0.0 0.0
transient_ON 203.502655403 65.5876978742 0.0 0.0
transient_ON 5.9110810837 103.709989933 0.0 0.0
transient_ON 163.11170217 99.2365000545 0.0 0.0
transient_ON 44.5714954267 33.8028709719 0.0 0.0
transient_ON 51.106716444 38.1726163338 0.0 0.0
transient_ON 51.8427023939 97.1103831862 0.0 0.0
transient_ON 38.3007178273 23.6510547728 0.0 0.0
transient_ON 101.244759222 112.753766146 0.0 0.0
transient_ON 206.205070127 93.1586219448 0.0 0.0
transient_ON 88.9830716251 85.8889090098 0.0 0.0
transient_ON 128.281491901 106.18130693 0.0 0.0
transient_ON 94.2773537374 51.3263336395 0.0 0.0
transient_ON 9.70724880292 36.5048666632 0.0 0.0
transient_ON 75.5326532317 95.8399522947 0.0 0.0
transient_ON 220.225417742 5.61222400939 0.0 0.0
transient_ON 195.262441969 107.394192934 0.0 0.0
transient_ON 111.294299011 101.821870414 0.0 0.0
transient_ON 51.4615651868 25.9510942252 0.0 0.0
transient_ON 60.1956455554 83.3294095323 0.0 0.0
transient_ON 20.3367737442 96.1748595912 0.0 0.0
transient_ON 132.183986976 39.8836685579 0.0 0.0
transient_ON 15.0362873591 0.643679680088 0.0 0.0
transient_ON 84.2093525446 33.1790478712 0.0 0.0
transient_ON 170.51033381 38.2222480499 0.0 0.0
transient_ON 208.927325912 9.90138217644 0.0 0.0
transient_ON 136.289309031 25.1386765936 0.0 0.0
transient_ON 140.895783491 106.59750119 0.0 0.0
transient_ON 182.484292273 28.7960710904 0.0 0.0
transient_ON 107.86197954 92.3851941789 0.0 0.0
transient_ON 49.3146351181 7.87261013419 0.0 0.0
transient_ON 201.19835571 49.8841955146 0.0 0.0
transient_ON 63.2262543445 105.946477604 0.0 0.0
transient_ON 79.7009872411 18.7394195533 0.0 0.0
transient_ON 131.5660189 8.32289638229 0.0 0.0
transient_ON 169.450114512 112.725664323 0.0 0.0
transient_ON 189.896225188 106.976587065 0.0 0.0
transient_ON 189.215580752 45.584173045 0.0 0.0
transient_ON 185.400842678 39.4965885692 0.0 0.0
transient_ON 40.1621532604 43.3377861297 0.0 0.0
transient_ON 148.758678669 45.7652775774 0.0 0.0
transient_ON 150.943901777 11.6361536861 0.0 0.0
transient_ON 28.8580654519 18.1427753936 0.0 0.0
transient_ON 217.714561698 91.0735031135 0.0 0.0
transient_ON 53.7727556835 53.9357942858 0.0 0.0
transient_ON 38.6634043882 84.9161924295 0.0 0.0
transient_ON 94.917509093 53.1646079623 0.0 0.0
transient_ON 231.616730331 25.6326630915 0.0 0.0
transient_ON 220.909020166 13.0942314198 0.0 0.0
transient_ON 196.961907668 95.5740125918 0.0 0.0
transient_ON 233.602501912 115.074454213 0.0 0.0
transient_ON 125.416321089 25.9033438635 0.0 0.0
transient_ON 224.818713831 74.3353160248 0.0 0.0
transient_ON 124.441010775 70.7716745578 0.0 0.0
transient_ON 81.4794640531 0.860378682036 0.0 0.0
transient_ON 66.960832198 80.1006821903 0.0 0.0
transient_ON 96.6186839178 3.0413393586 0.0 0.0
transient_ON 140.02809561 33.8597878491 0.0 0.0
transient_ON 96.9791544159 21.8780700022 0.0 0.0
transient_ON 208.617871833 65.9364770113 0.0 0.0
transient_ON 205.720202582 106.852475781 0.0 0.0
transient_ON 73.505097949 8.28592155509 0.0 0.0
transient_ON 98.7997574114 47.3789070522 0.0 0.0
transient_ON 30.5381767522 14.8602544893 0.0 0.0
transient_ON 179.591613454 111.463126624 0.0 0.0
transient_ON 82.4599588866 48.594244409 0.0 0.0
transient_ON 34.1144766988 106.072031209 0.0 0.0
transient_ON 38.3590068108 117.920234842 0.0 0.0
transient_ON 155.786821561 13.7559611188 0.0 0.0
transient_ON 10.3769930207 48.9330335497 0.0 0.0
transient_ON 195.656806089 61.2572833032 0.0 0.0
transient_ON 79.5619682311 1.27945376628 0.0 0.0
transient_ON 175.983177368 36.7071171708 0.0 0.0
transient_ON 8.60641356546 9.4712197136 0.0 0.0
transient_ON 227.892098284 69.8134836163 0.0 0.0
transient_ON 86.6983157561 8.41352736112 0.0 0.0
transient_ON 18.1366454032 56.2762294922 0.0 0.0
transient_ON 193.788595747 47.7872547581 0.0 0.0
transient_ON 43.8943505933 25.2263268193 0.0 0.0
transient_ON 110.237301738 22.1858993966 0.0 0.0
transient_ON 195.335175594 3.47445810315 0.0 0.0
transient_ON 29.0237235188 68.5182235192 0.0 0.0
transient_ON 33.8719248131 19.298480191 0.0 0.0
transient_ON 56.0208432608 34.2536462209 0.0 0.0
transient_ON 70.8421119116 42.1724756748 0.0 0.0
transient_ON 8.62046821464 0.658821402555 0.0 0.0
transient_ON 131.678553704 3.16330915568 0.0 0.0
transient_ON 166.843568001 38.9271049809 0.0 0.0
transient_ON 11.5407805794 51.4943957575 0.0 0.0
transient_ON 83.6845460798 15.3766841482 0.0 0.0
transient_ON 28.5654695378 61.8683943179 0.0 0.0
transient_ON 130.388321729 104.637987454 0.0 0.0
transient_ON 151.422133584 53.9187986001 0.0 0.0
transient_ON 139.705717891 11.632331952 0.0 0.0
transient_ON 19.2717855528 46.1158334827 0.0 0.0
transient_ON 29.01823743 25.9373632356 0.0 0.0
transient_ON 16.2749998835 110.140848372 0.0 0.0
transient_ON 61.0955313458 53.1196560688 0.0 0.0
transient_ON 196.065077398 91.8799351364 0.0 0.0
transient_ON 123.468996615 22.2747725493 0.0 0.0
transient_ON 61.1176780342 79.7117069603 0.0 0.0
transient_ON 130.716032849 98.2151510995 0.0 0.0
transient_ON 191.509939533 103.829071249 0.0 0.0
transient_ON 217.126603658 55.8317948313 0.0 0.0
transient_ON 151.69166451 3.50198161529 0.0 0.0
transient_ON 224.274956671 80.0757687274 0.0 0.0
transient_ON 235.660227145 94.1001077344 0.0 0.0
transient_ON 215.932806951 66.6931010512 0.0 0.0
transient_ON 59.9419075779 96.5787159927 0.0 0.0
transient_ON 127.628145524 37.3099067944 0.0 0.0
transient_ON 143.472618462 101.192756558 0.0 0.0
transient_ON 54.7895681985 6.07963250379 0.0 0.0
transient_ON 96.7510016088 3.9100966418 0.0 0.0
transient_ON 124.055056702 54.6852679962 0.0 0.0
transient_ON 143.552050809 12.8713128939 0.0 0.0
transient_ON 111.968552774 60.1255540411 0.0 0.0
transient_ON 9.20704841606 103.232384431 0.0 0.0
transient_ON 174.720638966 32.5291327339 0.0 0.0
transient_ON 67.1530537139 111.307666851 0.0 0.0
transient_ON 89.3962708963 70.2154028601 0.0 0.0
transient_ON 68.7787878842 27.3688480598 0.0 0.0
transient_ON 187.833890084 81.7305215975 0.0 0.0
transient_ON 221.060689263 99.7987347408 0.0 0.0
transient_ON 7.11991325382 95.7305446861 0.0 0.0
transient_ON 2.3304589055 68.1809855553 0.0 0.0
transient_ON 46.6638554507 50.4796405363 0.0 0.0
transient_ON 89.1786605345 22.6414689534 0.0 0.0
transient_ON 34.9756549918 3.21556355877 0.0 0.0
transient_ON 4.09175409881 101.529511968 0.0 0.0
transient_ON 46.6605008539 92.0910901153 0.0 0.0
transient_ON 32.1735911831 79.6571572402 0.0 0.0
transient_ON 82.2436833616 82.4966125549 0.0 0.0
transient_ON 153.718018388 19.4592714303 0.0 0.0
transient_ON 209.333774982 71.3143709398 0.0 0.0
transient_ON 91.3448743345 76.1925710047 0.0 0.0
transient_ON 49.3439585154 65.6395421533 0.0 0.0
transient_ON 193.275400485 95.1994869524 0.0 0.0
transient_ON 201.013203533 117.925319952 0.0 0.0
transient_ON 93.0196867058 113.100186486 0.0 0.0
transient_ON 182.768886614 104.794708052 0.0 0.0
transient_ON 30.6350089546 1.69375948468 0.0 0.0
transient_ON 177.386021158 15.493804286 0.0 0.0
transient_ON 179.002981566 34.8079920572 0.0 0.0
transient_ON 34.3768983638 17.1348363737 0.0 0.0
transient_ON 98.1335330171 78.1528462726 0.0 0.0
transient_ON 207.22848057 53.7036042581 0.0 0.0
transient_ON 220.157891315 119.980198817 0.0 0.0
transient_ON 222.044866336 84.2577875471 0.0 0.0
transient_ON 141.558672333 34.2690043926 0.0 0.0
transient_ON 153.937861623 12.117514182 0.0 0.0
transient_ON 144.982875869 34.5092912746 0.0 0.0
transient_ON 184.090357154 112.120930493 0.0 0.0
transient_ON 110.792352698 82.6151528882 0.0 0.0
transient_ON 162.991475369 37.7830591826 0.0 0.0
transient_ON 96.6545463511 26.2257192156 0.0 0.0
transient_ON 79.3031494537 80.2883355619 0.0 0.0
transient_ON 73.654185071 35.605569002 0.0 0.0
transient_ON 71.3561299446 68.9331131317 0.0 0.0
transient_ON 188.584288207 78.0350518049 0.0 0.0
transient_ON 163.518520621 5.0936702009 0.0 0.0
transient_ON 111.097401314 34.2637541238 0.0 0.0
transient_ON 211.93124681 53.4808470057 0.0 0.0
transient_ON 136.770404084 103.277046722 0.0 0.0
transient_ON 136.537030522 107.358329492 0.0 0.0
transient_ON 86.7294955748 96.823164189 0.0 0.0
transient_ON 134.179887615 47.0811182294 0.0 0.0
transient_ON 153.122550091 27.3112111131 0.0 0.0
transient_ON 23.1052352877 76.0952972941 0.0 0.0
transient_ON 27.0600807344 50.8675940311 0.0 0.0
transient_ON 77.7602638583 85.7041311378 0.0 0.0
transient_ON 2.49330871459 91.5132864794 0.0 0.0
transient_ON 93.8923198913 58.0573262137 0.0 0.0
transient_ON 206.331378666 75.0419846723 0.0 0.0
transient_ON 188.274745303 95.013411712 0.0 0.0
transient_ON 165.705593393 87.2613365035 0.0 0.0
transient_ON 186.015409759 35.4679293154 0.0 0.0
transient_ON 45.2345850919 111.451285775 0.0 0.0
transient_ON 122.339205714 107.448373076 0.0 0.0
transient_ON 193.494436816 77.139827664 0.0 0.0
transient_ON 19.6969598544 111.893069488 0.0 0.0
transient_ON 55.1588893489 28.2250602722 0.0 0.0
transient_ON 128.350647752 77.4964493418 0.0 0.0
transient_ON 46.4075736324 52.2656511392 0.0 0.0
transient_ON 48.5672789503 75.1208990297 0.0 0.0
transient_ON 235.270596295 113.361224485 0.0 0.0
transient_ON 121.959210182 73.8518117395 0.0 0.0
transient_ON 236.269817591 115.056940974 0.0 0.0
transient_ON 154.570958909 94.1916211615 0.0 0.0
transient_ON 85.0214948288 71.9105533428 0.0 0.0
transient_ON 160.629296823 35.6619026544 0.0 0.0
transient_ON 176.980864451 80.7539417688 0.0 0.0
transient_ON 129.385666444 44.0208848166 0.0 0.0
transient_ON 167.260099002 24.6716157638 0.0 0.0
transient_ON 160.38412266 42.4146678401 0.0 0.0
transient_ON 156.268724829 46.4178500137 0.0 0.0
transient_ON 222.024174885 75.7878141105 0.0 0.0
transient_ON 87.4047511374 10.3727811083 0.0 0.0
transient_ON 55.9798038677 85.344699543 0.0 0.0
transient_ON 56.4854707597 78.2089909448 0.0 0.0
transient_ON 77.8367977255 109.523300999 0.0 0.0
transient_ON 8.01211655646 16.5333782105 0.0 0.0
transient_ON 12.7030076509 14.5627193454 0.0 0.0
transient_ON 123.340418494 16.7279560696 0.0 0.0
transient_ON 25.7462729492 88.9633273646 0.0 0.0
transient_ON 123.095231459 1.45070557573 0.0 0.0
transient_ON 202.906836644 68.0908610285 0.0 0.0
transient_ON 163.618974567 4.22061050089 0.0 0.0
transient_ON 232.054235405 29.6335764321 0.0 0.0
transient_ON 142.44800374 60.5564971185 0.0 0.0
transient_ON 94.6565389067 36.0400807353 0.0 0.0
transient_ON 171.433361463 98.6753232295 0.0 0.0
transient_ON 38.6517458431 91.4235057789 0.0 0.0
transient_ON 20.2481902147 99.6257713168 0.0 0.0
transient_ON 65.9517816724 74.7360263031 0.0 0.0
transient_ON 148.164051197 46.8484391676 0.0 0.0
transient_ON 72.7774457421 70.2689299423 0.0 0.0
transient_ON 5.93821376287 83.8795739052 0.0 0.0
transient_ON 5.46291685973 89.9266777271 0.0 0.0
transient_ON 206.232029109 41.101734478 0.0 0.0
transient_ON 118.384805944 76.7012297768 0.0 0.0
transient_ON 104.768903662 49.7764698941 0.0 0.0
transient_ON 137.729401933 37.7072860834 0.0 0.0
transient_ON 155.871925881 105.266893027 0.0 0.0
transient_ON 221.966009664 80.1907139057 0.0 0.0
transient_ON 124.617870158 16.9485217624 0.0 0.0
transient_ON 224.343691477 119.137982468 0.0 0.0
transient_ON 211.748813616 97.315011462 0.0 0.0
transient_ON 117.41579568 60.6405524471 0.0 0.0
transient_ON 184.331572687 22.8348662641 0.0 0.0
transient_ON 185.800162301 49.809969856 0.0 0.0
transient_ON 57.9242438173 106.171497092 0.0 0.0
transient_ON 62.3778749051 27.6805685839 0.0 0.0
transient_ON 124.028428499 91.2310068156 0.0 0.0
transient_ON 162.409411277 6.22383404042 0.0 0.0
transient_ON 183.255627634 42.8296847165 0.0 0.0
transient_ON 211.201486856 39.3035189859 0.0 0.0
transient_ON 192.986242182 48.9724558317 0.0 0.0
transient_ON 51.4269886707 77.4621131471 0.0 0.0
transient_ON 163.499748402 51.414187056 0.0 0.0
transient_ON 227.474514412 58.0315218492 0.0 0.0
transient_ON 53.5538938255 29.4858598319 0.0 0.0
transient_ON 31.4423324351 61.4597012056 0.0 0.0
transient_ON 84.105742042 110.721712165 0.0 0.0
transient_ON 89.8358557146 39.6926919184 0.0 0.0
transient_ON 95.5840835433 114.063596805 0.0 0.0
transient_ON 160.223528744 8.53412663989 0.0 0.0
transient_ON 207.418320178 102.964566527 0.0 0.0
transient_ON 230.770371757 31.709906413 0.0 0.0
transient_ON 97.105057798 86.6729669819 0.0 0.0
transient_ON 95.2664436349 11.1209372461 0.0 0.0
transient_ON 109.32992099 36.9156470594 0.0 0.0
transient_ON 225.726499185 85.1123159745 0.0 0.0
transient_ON 219.145436521 46.2240477533 0.0 0.0
transient_ON 98.7660918944 75.0719891441 0.0 0.0
transient_ON 133.722253626 99.6298573733 0.0 0.0
transient_ON 220.458350007 2.15759941538 0.0 0.0
transient_ON 135.303152645 56.1311685274 0.0 0.0
transient_ON 82.5952766267 66.0628606433 0.0 0.0
transient_ON 118.175933437 67.2046834462 0.0 0.0
transient_ON 69.1292740031 44.2219357219 0.0 0.0
transient_ON 39.7649115965 67.1768527636 0.0 0.0
transient_ON 199.855890431 61.1996202433 0.0 0.0
transient_ON 213.695040175 100.809112433 0.0 0.0
transient_ON 101.860628066 76.449360524 0.0 0.0
transient_ON 130.611091965 96.0103774727 0.0 0.0
transient_ON 173.401445545 1.57214192127 0.0 0.0
transient_ON 94.7853804448 74.9610480046 0.0 0.0
transient_ON 106.891785306 9.67074590056 0.0 0.0
transient_ON 51.1585585881 46.1917301135 0.0 0.0
transient_ON 123.323772906 4.86907724303 0.0 0.0
transient_ON 152.405574941 39.4674044831 0.0 0.0
transient_ON 124.151909328 35.9218494654 0.0 0.0
transient_ON 229.078165781 28.673992345 0.0 0.0
transient_ON 222.512306046 36.0735311037 0.0 0.0
transient_ON 58.2216137988 31.5265163193 0.0 0.0
transient_ON 149.317855354 1.52185886843 0.0 0.0
transient_ON 110.180559148 42.4737921571 0.0 0.0
transient_ON 119.569143176 83.3735162593 0.0 0.0
transient_ON 108.217942671 69.4512288516 0.0 0.0
transient_ON 199.874110625 114.026929452 0.0 0.0
transient_ON 163.866651418 45.6809968626 0.0 0.0
transient_ON 199.658799617 79.5481987966 0.0 0.0
transient_ON 46.5280027395 4.96535464782 0.0 0.0
transient_ON 84.5534234414 17.4289110504 0.0 0.0
transient_ON 126.714010004 11.0088811428 0.0 0.0
transient_ON 176.660092303 75.8640721845 0.0 0.0
transient_ON 170.900467766 89.6548176736 0.0 0.0
transient_ON 150.609564368 16.541654805 0.0 0.0
transient_ON 191.208479801 51.856541191 0.0 0.0
transient_ON 4.41887934278 42.5861737887 0.0 0.0
transient_ON 4.83012624882 48.4608509357 0.0 0.0
transient_ON 172.713436445 100.692547278 0.0 0.0
transient_ON 44.7214946241 113.11029594 0.0 0.0
transient_ON 190.083598047 21.4938247392 0.0 0.0
transient_ON 133.422445147 5.33622692949 0.0 0.0
transient_ON 221.139853732 68.2667528528 0.0 0.0
transient_ON 105.906267433 60.6586411111 0.0 0.0
transient_ON 106.657314972 21.9236944277 0.0 0.0
transient_ON 6.14385353031 49.0917545569 0.0 0.0
transient_ON 238.601016661 90.0871324963 0.0 0.0
transient_ON 216.21130167 8.13852034942 0.0 0.0
transient_ON 126.470837801 85.9785602976 0.0 0.0
transient_ON 3.36165321047 113.280551652 0.0 0.0
transient_ON 56.3188780002 34.665177343 0.0 0.0
transient_ON 226.657854309 34.3278579591 0.0 0.0
transient_ON 220.281364593 110.596630403 0.0 0.0
transient_ON 179.659622132 1.68003038347 0.0 0.0
transient_ON 10.0775913607 99.6436845434 0.0 0.0
transient_ON 105.202836498 90.9316609907 0.0 0.0
transient_ON 76.256648867 43.5807840588 0.0 0.0
transient_ON 151.628617163 78.6618803933 0.0 0.0
transient_ON 137.567804441 91.605236998 0.0 0.0
transient_ON 46.7817974661 10.7039664532 0.0 0.0
transient_ON 132.207469493 44.7571180287 0.0 0.0
transient_ON 52.5975601073 63.7823866708 0.0 0.0
transient_ON 209.102088346 23.3738160781 0.0 0.0
transient_ON 225.7546545 89.0420770519 0.0 0.0
transient_ON 8.78609828757 94.5154057099 0.0 0.0
transient_ON 182.7213051 3.88727835271 0.0 0.0
transient_ON 238.304107272 87.6099811529 0.0 0.0
transient_ON 133.609686394 32.1800226879 0.0 0.0
transient_ON 15.9324649382 67.4169008961 0.0 0.0
transient_ON 185.846464581 24.528178086 0.0 0.0
transient_ON 205.891919045 105.260057531 0.0 0.0
transient_ON 228.05164106 26.4843650149 0.0 0.0
transient_ON 135.357342821 13.9874945771 0.0 0.0
transient_ON 190.415220071 64.9037070619 0.0 0.0
transient_ON 44.4662779571 91.352176082 0.0 0.0
transient_ON 159.891214994 90.6368111184 0.0 0.0
transient_ON 145.014205502 93.7206487476 0.0 0.0
transient_ON 70.5024636813 42.5018128664 0.0 0.0
transient_ON 164.372459762 118.836486524 0.0 0.0
transient_ON 211.883299 83.5820396973 0.0 0.0
transient_ON 168.619330759 34.7683343823 0.0 0.0
transient_ON 85.5529122955 111.473622281 0.0 0.0
transient_ON 71.2217197648 79.5090591221 0.0 0.0
transient_ON 103.806824033 41.1321748287 0.0 0.0
transient_ON 11.009190507 93.8277331567 0.0 0.0
transient_ON 158.956261368 28.8592208139 0.0 0.0
transient_ON 120.243409324 46.2342141951 0.0 0.0
transient_ON 63.5969061379 53.2136765556 0.0 0.0
transient_ON 202.334712041 18.767717807 0.0 0.0
transient_ON 141.085489192 98.9581761867 0.0 0.0
transient_ON 35.6996100572 37.6240723 0.0 0.0
transient_ON 73.6964869632 46.4899315204 0.0 0.0
transient_ON 103.373425016 23.4695540462 0.0 0.0
transient_ON 72.6107772778 83.4839037253 0.0 0.0
transient_ON 170.551500267 88.4112917198 0.0 0.0
transient_ON 214.297962432 103.787707755 0.0 0.0
transient_ON 197.371416204 51.4448361321 0.0 0.0
transient_ON 88.6243113184 62.928321465 0.0 0.0
transient_ON 56.7018805151 78.5765868325 0.0 0.0
transient_ON 234.966887732 11.7736242816 0.0 0.0
transient_ON 38.6976488216 59.7201271794 0.0 0.0
transient_ON 207.421825621 91.4245897184 0.0 0.0
transient_ON 158.759615683 79.4797978823 0.0 0.0
transient_ON 16.1084803759 16.4184564346 0.0 0.0
transient_ON 58.5712753345 3.87999863219 0.0 0.0
transient_ON 231.341642119 24.1489443558 0.0 0.0
transient_ON 198.531323348 15.0617101407 0.0 0.0
transient_ON 143.028297245 116.444672599 0.0 0.0
transient_ON 88.4643563016 67.2073470516 0.0 0.0
transient_ON 144.44546263 119.738439475 0.0 0.0
transient_ON 20.3157918635 4.86646480224 0.0 0.0
transient_ON 28.3393519834 17.3310157255 0.0 0.0
transient_ON 10.5088749134 97.1728485847 0.0 0.0
transient_ON 57.4701400139 38.0241403952 0.0 0.0
transient_ON 29.2106274942 62.9266786461 0.0 0.0
transient_ON 54.7576300416 108.246794889 0.0 0.0
transient_ON 60.6621452529 70.0207406875 0.0 0.0
transient_ON 185.511752158 55.5435340144 0.0 0.0
transient_ON 30.2007313639 41.5384876315 0.0 0.0
transient_ON 28.3161948807 112.486395377 0.0 0.0
transient_ON 139.838981079 9.70829774845 0.0 0.0
transient_ON 91.3932179439 54.7730391399 0.0 0.0
transient_ON 22.236420277 27.3166101858 0.0 0.0
transient_ON 208.370204929 52.1477900123 0.0 0.0
transient_ON 213.877675235 102.774924871 0.0 0.0
transient_ON 75.1690116846 98.5624695149 0.0 0.0
transient_ON 162.580406575 44.2982512414 0.0 0.0
transient_ON 38.946472842 35.8631247721 0.0 0.0
transient_ON 146.730370086 58.9801933332 0.0 0.0
transient_ON 0.136525742702 72.923217347 0.0 0.0
transient_ON 60.7155626725 21.629078741 0.0 0.0
transient_ON 20.0573855374 49.4796264076 0.0 0.0
transient_ON 195.466576121 30.6259551286 0.0 0.0
transient_ON 82.7809808046 13.0290874778 0.0 0.0
transient_ON 94.5249629919 107.44100658 0.0 0.0
transient_ON 144.64550539 32.1253584042 0.0 0.0
transient_ON 211.87192533 37.5286021448 0.0 0.0
transient_ON 146.601773542 70.8027044675 0.0 0.0
transient_ON 223.926973784 55.0592719364 0.0 0.0
transient_ON 176.420193918 20.84039068 0.0 0.0
transient_ON 160.803909234 84.1121064915 0.0 0.0
transient_ON 19.902470423 104.180113455 0.0 0.0
transient_ON 103.061034809 115.302098232 0.0 0.0
transient_ON 85.4455613206 65.2970573888 0.0 0.0
transient_ON 78.1109561697 61.3530173982 0.0 0.0
transient_ON 128.36808218 13.5949889372 0.0 0.0
transient_ON 39.0489326081 78.3568354417 0.0 0.0
transient_ON 75.2792301406 79.1999064968 0.0 0.0
transient_ON 69.0871585277 18.7649458403 0.0 0.0
transient_ON 16.3090268103 28.9481630755 0.0 0.0
transient_ON 45.5833635005 30.8711393837 0.0 0.0
transient_ON 230.704175858 76.4165355349 0.0 0.0
transient_ON 187.921104357 76.5414419202 0.0 0.0
transient_ON 64.4441893751 91.6437360743 0.0 0.0
transient_ON 2.72811627032 85.2597690736 0.0 0.0
transient_ON 191.755228987 28.8704167838 0.0 0.0
transient_ON 126.79177881 40.1599476373 0.0 0.0
transient_ON 165.021591646 79.2872963251 0.0 0.0
transient_ON 208.294682362 11.75714331 0.0 0.0
transient_ON 111.895262222 49.9898266797 0.0 0.0
transient_ON 63.3773133862 57.3035234192 0.0 0.0
transient_ON 223.2686461 59.6843538145 0.0 0.0
transient_ON 90.0698301588 109.88731916 0.0 0.0
transient_ON 193.068068649 16.0115095238 0.0 0.0
transient_ON 42.1151897571 103.048696214 0.0 0.0
transient_ON 5.0051632389 68.7136339419 0.0 0.0
transient_ON 190.715173463 75.8876028545 0.0 0.0
transient_ON 84.0337123297 56.1731977587 0.0 0.0
transient_ON 83.9413705574 14.3240611213 0.0 0.0
transient_ON 154.516792653 5.19850123713 0.0 0.0
transient_ON 238.571014004 63.6731431952 0.0 0.0
transient_ON 161.03955333 7.25136479511 0.0 0.0
transient_ON 168.377165966 19.6223540744 0.0 0.0
transient_ON 175.905531256 39.7439178805 0.0 0.0
transient_ON 80.3634314052 88.0103918213 0.0 0.0
transient_ON 110.129349194 43.8449550127 0.0 0.0
transient_ON 193.059461684 4.99267606046 0.0 0.0
transient_ON 14.2883480976 96.4019050711 0.0 0.0
transient_ON 134.549270997 80.8486660093 0.0 0.0
transient_ON 23.7962489666 100.984241566 0.0 0.0
transient_ON 224.581407176 73.9246182151 0.0 0.0
transient_ON 189.413665723 110.83562027 0.0 0.0
transient_ON 2.54942429171 39.3361252146 0.0 0.0
transient_ON 145.050491713 87.3530178528 0.0 0.0
transient_ON 128.9868434 63.9499038361 0.0 0.0
transient_ON 156.893890336 43.0663235713 0.0 0.0
transient_ON 209.714966946 15.2206203328 0.0 0.0
transient_ON 88.9864473382 56.5840967321 0.0 0.0
transient_ON 39.8476879666 113.646329163 0.0 0.0
transient_ON 92.0702840526 58.8766579841 0.0 0.0
transient_ON 30.8172119214 118.234083933 0.0 0.0
transient_ON 76.1305184517 114.661134844 0.0 0.0
transient_ON 88.4050705478 88.143800883 0.0 0.0
transient_ON 206.222472478 63.618293958 0.0 0.0
transient_ON 223.941228453 81.2882891409 0.0 0.0
transient_ON 140.549164393 80.4270492501 0.0 0.0
transient_ON 149.677459738 79.9979362978 0.0 0.0
transient_ON 105.611647125 67.434666379 0.0 0.0
transient_ON 188.114255953 111.151135931 0.0 0.0
transient_ON 230.040142452 95.6419563682 0.0 0.0
transient_ON 201.215588001 115.561081873 0.0 0.0
transient_ON 142.199073309 84.5823362931 0.0 0.0
transient_ON 46.6186437147 106.996656002 0.0 0.0
transient_ON 146.161817536 34.4607412297 0.0 0.0
transient_ON 237.350249244 101.775612105 0.0 0.0
transient_ON 225.584875767 15.5505272376 0.0 0.0
transient_ON 215.393525484 119.692155145 0.0 0.0
transient_ON 50.9370792333 54.3586320516 0.0 0.0
transient_ON 221.532808987 78.5030340108 0.0 0.0
transient_ON 206.066829892 6.96960381867 0.0 0.0
transient_ON 42.9099093095 39.7698576629 0.0 0.0
transient_ON 221.542097778 111.122509292 0.0 0.0
transient_ON 38.0249304261 67.4069146101 0.0 0.0
transient_ON 120.947970569 7.70888857984 0.0 0.0
transient_ON 52.1045584299 54.2823856412 0.0 0.0
transient_ON 167.86764507 20.5829979395 0.0 0.0
transient_ON 187.058660293 46.7273483954 0.0 0.0
transient_ON 149.176351103 71.4295216646 0.0 0.0
transient_ON 71.8325726263 91.0251902364 0.0 0.0
transient_ON 216.985665284 30.6134479577 0.0 0.0
transient_ON 199.252791304 34.1826374957 0.0 0.0
transient_ON 173.789644282 81.9204906062 0.0 0.0
transient_ON 128.088034577 118.531027984 0.0 0.0
transient_ON 134.791962858 107.439974107 0.0 0.0
transient_ON 153.371945658 49.447519862 0.0 0.0
transient_ON 107.066012086 71.3663308298 0.0 0.0
transient_ON 65.0656362384 118.292958676 0.0 0.0
transient_ON 143.562325455 78.0932010782 0.0 0.0
transient_ON 2.25508827642 92.9766387314 0.0 0.0
transient_ON 119.555686444 112.500029896 0.0 0.0
transient_ON 232.208782443 35.3854174551 0.0 0.0
transient_ON 44.6700884913 35.6955230247 0.0 0.0
transient_ON 44.8729363629 83.8517519886 0.0 0.0
transient_ON 109.465003408 12.3137310771 0.0 0.0
transient_ON 53.1724798557 6.10973048693 0.0 0.0
transient_ON 226.756310377 52.7360644667 0.0 0.0
transient_ON 18.761278874 12.1892793181 0.0 0.0
transient_ON 103.14533019 32.530496648 0.0 0.0
transient_ON 22.3763832526 44.2057514678 0.0 0.0
transient_ON 117.119299307 9.60746059346 0.0 0.0
transient_ON 68.2667824745 81.123082652 0.0 0.0
transient_ON 155.853481238 58.845525022 0.0 0.0
transient_ON 69.6286500811 56.7752757405 0.0 0.0
transient_ON 117.445089986 55.2190741052 0.0 0.0
transient_ON 233.949989838 118.193149278 0.0 0.0
transient_ON 78.366538361 108.812371529 0.0 0.0
transient_ON 111.493782452 84.57759848 0.0 0.0
transient_ON 187.397815548 11.5150415589 0.0 0.0
transient_ON 108.390324225 106.057771774 0.0 0.0
transient_ON 55.201540033 74.6091327629 0.0 0.0
transient_ON 23.1802731915 59.8351865374 0.0 0.0
transient_ON 148.692706041 53.1511040776 0.0 0.0
transient_ON 25.5934221096 2.1034610407 0.0 0.0
transient_ON 130.774060034 93.6045755195 0.0 0.0
transient_ON 87.2488270301 35.4987553546 0.0 0.0
transient_ON 188.075685849 84.270348429 0.0 0.0
transient_ON 138.953653545 51.9724418475 0.0 0.0
transient_ON 224.502892156 51.7185390785 0.0 0.0
transient_ON 101.09352781 21.1867509403 0.0 0.0
transient_ON 15.173027676 93.4215844288 0.0 0.0
transient_ON 94.704648289 1.68556342562 0.0 0.0
transient_ON 90.625911689 71.2578600387 0.0 0.0
transient_ON 178.689632215 12.095305645 0.0 0.0
transient_ON 88.1611775894 88.7911130685 0.0 0.0
transient_ON 26.9927598947 38.6133259615 0.0 0.0
transient_ON 14.7318537176 68.0176500833 0.0 0.0
transient_ON 110.055728852 117.584722504 0.0 0.0
transient_ON 95.3777436174 15.5390115494 0.0 0.0
transient_ON 142.031485567 85.862311287 0.0 0.0
transient_ON 32.4486186637 6.27691493998 0.0 0.0
transient_ON 103.73815015 84.6611448856 0.0 0.0
transient_ON 154.690623452 57.9085232333 0.0 0.0
transient_ON 204.658714647 71.0217520749 0.0 0.0
transient_ON 13.0039807181 25.8048070843 0.0 0.0
transient_ON 228.9342564 88.8398076608 0.0 0.0
transient_ON 135.73615666 103.930629533 0.0 0.0
transient_ON 232.406913322 0.426077065252 0.0 0.0
transient_ON 81.6354423533 95.0218054132 0.0 0.0
transient_ON 65.5687392768 15.5596031418 0.0 0.0
transient_ON 64.1676492562 12.5145789115 0.0 0.0
transient_ON 0.129975540502 36.3461287284 0.0 0.0
transient_ON 159.234419033 1.82165944875 0.0 0.0
transient_ON 118.665209155 49.3360343739 0.0 0.0
transient_ON 26.9763173312 12.3649225522 0.0 0.0
transient_ON 192.761631058 28.4052518965 0.0 0.0
transient_ON 14.5363088311 60.4640507808 0.0 0.0
transient_ON 120.524799686 24.5839807225 0.0 0.0
transient_ON 185.767228938 1.71498758076 0.0 0.0
transient_ON 114.15251893 4.06574796 0.0 0.0
transient_ON 28.7846934777 35.6996820503 0.0 0.0
transient_ON 16.7982414296 115.047442739 0.0 0.0
transient_ON 15.0409229579 39.6686218366 0.0 0.0
transient_ON 194.899145994 97.8075734149 0.0 0.0
transient_ON 166.240327227 46.5942786451 0.0 0.0
transient_ON 54.1637633546 13.8248243162 0.0 0.0
transient_ON 202.652433698 62.955691945 0.0 0.0
transient_ON 209.891837849 104.747626148 0.0 0.0
transient_ON 82.3993400065 53.5926334964 0.0 0.0
transient_ON 143.396893349 14.3657612429 0.0 0.0
transient_ON 62.8568000625 43.9973896873 0.0 0.0
transient_ON 150.944654496 52.5404033949 0.0 0.0
transient_ON 150.684061141 98.58242611 0.0 0.0
transient_ON 70.6952325656 58.1520421425 0.0 0.0
transient_ON 238.389404166 112.123766814 0.0 0.0
transient_ON 60.8987273096 80.8155868939 0.0 0.0
transient_ON 136.283122119 20.134127868 0.0 0.0
transient_ON 215.109736088 73.2452151276 0.0 0.0
transient_ON 92.782399651 61.2072360397 0.0 0.0
transient_ON 234.155649002 99.3567186414 0.0 0.0
transient_ON 103.096615204 63.7829167368 0.0 0.0
transient_ON 224.448546701 109.659720281 0.0 0.0
transient_ON 24.6390825104 75.4029873552 0.0 0.0
transient_ON 120.259752917 7.73032936941 0.0 0.0
transient_ON 221.319164022 75.8870556648 0.0 0.0
transient_ON 144.707817729 11.2164771206 0.0 0.0
transient_ON 237.353157791 29.4505391692 0.0 0.0
transient_ON 88.5296972081 108.14272413 0.0 0.0
transient_ON 57.8647482918 42.2012870559 0.0 0.0
transient_ON 153.550413297 106.233467759 0.0 0.0
transient_ON 61.8643468673 14.7453699044 0.0 0.0
transient_ON 114.451204329 88.317784806 0.0 0.0
transient_ON 117.908669025 96.791267298 0.0 0.0
transient_ON 47.1255845711 119.251515938 0.0 0.0
transient_ON 65.8359081938 44.7805216264 0.0 0.0
transient_ON 104.120091204 67.2176171983 0.0 0.0
transient_ON 165.413872658 39.3040806628 0.0 0.0
transient_ON 59.6183557217 101.934219988 0.0 0.0
transient_ON 27.0208581467 23.4135714038 0.0 0.0
transient_ON 106.465718282 95.3006528932 0.0 0.0
transient_ON 125.561362362 119.261497964 0.0 0.0
transient_ON 205.083926584 105.071548503 0.0 0.0
transient_ON 191.963238044 8.56452862103 0.0 0.0
transient_ON 190.277281931 9.72183048922 0.0 0.0
transient_ON 178.4150451 9.71832968531 0.0 0.0
transient_ON 188.993895395 53.5114571673 0.0 0.0
transient_ON 114.296365858 88.0183550117 0.0 0.0
transient_ON 9.95680040776 95.2269005667 0.0 0.0
transient_ON 196.111048344 69.3917658745 0.0 0.0
transient_ON 38.8036631932 104.812400536 0.0 0.0
transient_ON 79.7807180439 52.2844605204 0.0 0.0
transient_ON 19.9977264713 19.2067673578 0.0 0.0
transient_ON 7.28675276089 84.9582738355 0.0 0.0
transient_ON 46.4947703305 114.756001392 0.0 0.0
transient_ON 150.402590211 108.679476072 0.0 0.0
transient_ON 13.5371001112 81.4661766362 0.0 0.0
transient_ON 59.8564193627 62.1703578233 0.0 0.0
transient_ON 129.09563254 91.8612181499 0.0 0.0
transient_ON 227.909680262 100.914772533 0.0 0.0
transient_ON 153.932329488 46.4959899799 0.0 0.0
transient_ON 239.138659192 23.2502349321 0.0 0.0
transient_ON 204.811888108 11.3641600349 0.0 0.0
transient_ON 11.2267108033 18.7462968177 0.0 0.0
transient_ON 220.205047487 7.98033044692 0.0 0.0
transient_ON 65.8761058984 103.745981097 0.0 0.0
transient_ON 224.384533298 106.466192225 0.0 0.0
transient_ON 51.2594485141 46.404656382 0.0 0.0
transient_ON 22.8486729093 74.2900715538 0.0 0.0
transient_ON 100.729339497 32.7884318309 0.0 0.0
transient_ON 168.589255171 39.9960132803 0.0 0.0
transient_ON 13.5286632889 58.7435432409 0.0 0.0
transient_ON 17.3583579613 117.823067015 0.0 0.0
transient_ON 73.5376419466 67.9701572818 0.0 0.0
transient_ON 123.066921064 72.5015877872 0.0 0.0
transient_ON 146.297147739 9.45672789589 0.0 0.0
transient_ON 94.122383627 23.1736034806 0.0 0.0
transient_ON 115.91364689 43.8872682619 0.0 0.0
transient_ON 209.915734621 89.2660851543 0.0 0.0
transient_ON 21.371972815 6.82343350057 0.0 0.0
transient_ON 19.6057127422 21.7319290426 0.0 0.0
transient_ON 168.191016185 68.802970218 0.0 0.0
transient_ON 221.193102601 112.228272042 0.0 0.0
transient_ON 221.328420796 11.4600815701 0.0 0.0
transient_ON 167.993897325 57.4140852639 0.0 0.0
transient_ON 154.515798923 2.21183432822 0.0 0.0
transient_ON 153.683555946 40.3509865194 0.0 0.0
transient_ON 33.7359240969 48.5717049811 0.0 0.0
transient_ON 89.976994598 8.24956550487 0.0 0.0
transient_ON 198.546087742 17.2404313494 0.0 0.0
transient_ON 171.186254183 109.277820983 0.0 0.0
transient_ON 95.4998914281 97.2585026744 0.0 0.0
transient_ON 1.1557388646 84.5594326431 0.0 0.0
transient_ON 49.6570318425 92.767572588 0.0 0.0
transient_ON 188.157571168 29.1580944725 0.0 0.0
transient_ON 151.185335829 89.4107504388 0.0 0.0
transient_ON 16.7391580135 75.6409586101 0.0 0.0
transient_ON 161.596241107 81.8119186247 0.0 0.0
transient_ON 161.708442243 104.879506901 0.0 0.0
transient_ON 43.0107994 34.1817912052 0.0 0.0
transient_ON 75.6639863299 74.0262182207 0.0 0.0
transient_ON 50.9481047125 29.6931324297 0.0 0.0
transient_ON 60.7620794078 52.6862166 0.0 0.0
transient_ON 35.8720212471 43.7846681651 0.0 0.0
transient_ON 27.1738407682 44.5663703592 0.0 0.0
transient_ON 35.1536095748 48.1329296159 0.0 0.0
transient_ON 174.859712466 23.3633531999 0.0 0.0
transient_ON 208.296701868 48.7362946771 0.0 0.0
transient_ON 117.798609148 110.252998088 0.0 0.0
transient_ON 109.066397072 63.3433239522 0.0 0.0
transient_ON 229.929597362 107.258422664 0.0 0.0
transient_ON 54.0882340903 40.0480867118 0.0 0.0
transient_ON 23.5692644513 34.4608655273 0.0 0.0
transient_ON 15.9147211836 9.03821483768 0.0 0.0
transient_ON 148.099856009 106.419649834 0.0 0.0
transient_ON 221.965493648 99.000476726 0.0 0.0
transient_ON 162.84913364 27.2856517873 0.0 0.0
transient_ON 54.5426651147 97.0699456477 0.0 0.0
transient_ON 212.408933835 59.1157592709 0.0 0.0
transient_ON 110.595182329 19.9031906019 0.0 0.0
transient_ON 61.7724405377 8.1027392675 0.0 0.0
transient_ON 31.139250582 77.5299771784 0.0 0.0
transient_ON 115.886707295 119.241379634 0.0 0.0
transient_ON 6.42126134793 13.3851339641 0.0 0.0
transient_ON 199.674343855 1.95479826202 0.0 0.0
transient_ON 12.4310383883 36.3925079825 0.0 0.0
transient_ON 88.3562267665 42.970738446 0.0 0.0
transient_ON 195.695525452 53.1816576964 0.0 0.0
transient_ON 222.669601972 117.059990649 0.0 0.0
transient_ON 9.53054920186 70.6389176349 0.0 0.0
transient_ON 199.494657712 34.1452735315 0.0 0.0
transient_ON 209.463950922 119.433641693 0.0 0.0
transient_ON 34.5252248233 114.633535434 0.0 0.0
transient_ON 230.785487159 3.37917831971 0.0 0.0
transient_ON 239.96305801 114.834085847 0.0 0.0
transient_ON 106.71000327 100.575461447 0.0 0.0
transient_ON 177.072735658 73.107954677 0.0 0.0
transient_ON 115.225468798 118.231576517 0.0 0.0
transient_ON 218.530836555 85.4187713267 0.0 0.0
transient_ON 72.6558467916 95.4282836175 0.0 0.0
transient_ON 132.62194827 67.9769392255 0.0 0.0
transient_ON 78.0434833756 2.54604761908 0.0 0.0
transient_ON 154.159700391 111.616453318 0.0 0.0
transient_ON 162.664363649 87.9780207607 0.0 0.0
transient_ON 215.133399497 95.9983667718 0.0 0.0
transient_ON 184.85249209 24.4045859991 0.0 0.0
transient_ON 186.660668037 104.511575197 0.0 0.0
transient_ON 94.3400425491 100.011852621 0.0 0.0
transient_ON 142.905433382 52.7808903163 0.0 0.0
transient_ON 220.13889184 64.5458652988 0.0 0.0
transient_ON 61.4584224253 57.2799183028 0.0 0.0
transient_ON 0.115239231333 18.1114896588 0.0 0.0
transient_ON 220.995237322 45.2794136384 0.0 0.0
transient_ON 117.809290999 100.786596608 0.0 0.0
transient_ON 169.353336394 106.946360142 0.0 0.0
transient_ON 198.00348548 111.655956881 0.0 0.0
transient_ON 32.3017427707 68.1884338545 0.0 0.0
transient_ON 28.0341168697 65.1179242166 0.0 0.0
transient_ON 0.412767877822 21.4973856585 0.0 0.0
transient_ON 145.702291067 8.02900872712 0.0 0.0
transient_ON 132.038794808 79.8347471391 0.0 0.0
transient_ON 143.555299354 5.13797511243 0.0 0.0
transient_ON 137.388534228 68.9425577406 0.0 0.0
transient_ON 116.07373087 1.38149735588 0.0 0.0
transient_ON 234.830502453 1.05353089832 0.0 0.0
transient_ON 64.1178160558 50.9567464851 0.0 0.0
transient_ON 135.62374626 60.2919663883 0.0 0.0
transient_ON 159.244857281 81.6680283079 0.0 0.0
transient_ON 116.897390609 23.7319645693 0.0 0.0
transient_ON 84.0244949406 95.2360448887 0.0 0.0
transient_ON 236.50295633 104.146436838 0.0 0.0
transient_ON 92.2417090987 28.8459418964 0.0 0.0
transient_ON 77.8816028066 15.5775547401 0.0 0.0
transient_ON 137.711470089 73.186443992 0.0 0.0
transient_ON 161.598596997 32.4260937167 0.0 0.0
transient_ON 145.452770446 79.6470377099 0.0 0.0
transient_ON 66.6137655566 32.709932764 0.0 0.0
transient_ON 129.122143734 108.891838146 0.0 0.0
transient_ON 18.3222755551 72.9397103325 0.0 0.0
transient_ON 236.085124983 33.5588603638 0.0 0.0
transient_ON 197.92180177 103.242056109 0.0 0.0
transient_ON 30.6959571942 93.3761009607 0.0 0.0
transient_ON 82.9398420901 51.8341328363 0.0 0.0
transient_ON 149.544007559 95.0621254456 0.0 0.0
transient_ON 74.7807141302 83.1855954281 0.0 0.0
transient_ON 74.3191146366 38.002679476 0.0 0.0
transient_ON 107.397160418 53.2540196973 0.0 0.0
transient_ON 228.173610655 14.4016399345 0.0 0.0
transient_ON 115.811737911 51.8483019161 0.0 0.0
transient_ON 116.7787174 68.2070503219 0.0 0.0
transient_ON 215.850777379 80.2945129566 0.0 0.0
transient_ON 126.874790121 107.456273592 0.0 0.0
transient_ON 89.1764242697 55.8514012874 0.0 0.0
transient_ON 14.7905164394 112.96886023 0.0 0.0
transient_ON 57.7194721238 92.5426340643 0.0 0.0
transient_ON 226.11981886 71.598660216 0.0 0.0
transient_ON 14.0855395299 52.2929610959 0.0 0.0
transient_ON 29.1711752797 96.287363143 0.0 0.0
transient_ON 199.217677145 20.1044651523 0.0 0.0
transient_ON 203.246055274 60.4021515237 0.0 0.0
transient_ON 66.1440918292 97.1442525347 0.0 0.0
transient_ON 103.438811955 112.316721033 0.0 0.0
transient_ON 62.7834921149 1.47585261619 0.0 0.0
[truncated: 7,001 more rows]
