# Supplementary material for: The SONATA data format for efficient description of large-scale network models
Source: PLoS Comput Biol. 2020 Feb 24;16(2):e1007696. doi: 10.1371/journal.pcbi.1007696 (PMC7058350; doi:10.1371/journal.pcbi.1007696)
Supplement: S2 File — (ZIP) [file pcbi.1007696.s002.zip › sonata-master/examples/layer4_sample/network/l4_node_types.csv]

node_type_id ei model_type electrophysiology model_template morphology dynamics_params rotation_angle_zaxis model_name
100 e biophysical 472363762_fit.json nml:Cell_472363762.cell.nml Scnn1a_473845048_m NULL -3.646878266 Scnn1a
101 e biophysical 473863510_fit.json nml:Cell_473863510.cell.nml Rorb_325404214_m NULL -4.159763785 Rorb
102 e biophysical 473863035_fit.json nml:Cell_473863035.cell.nml Nr5a1_471087815_m NULL -2.639275277 Nr5a1
103 i biophysical 472912177_fit.json nml:Cell_472912177.cell.nml Pvalb_470522102_m NULL -2.539551891 PV1
104 i biophysical 473862421_fit.json nml:Cell_473862421.cell.nml Pvalb_469628681_m NULL -3.684439949 PV2
105 e point_process NULL nrn:IntFire1 NULL IntFire1_exc_1.json NULL LIF_exc
106 i point_process NULL nrn:IntFire1 NULL IntFire1_inh_1.json NULL LIF_inh
