# Supplementary material for: The SONATA data format for efficient description of large-scale network models
Source: PLoS Comput Biol. 2020 Feb 24;16(2):e1007696. doi: 10.1371/journal.pcbi.1007696 (PMC7058350; doi:10.1371/journal.pcbi.1007696)
Supplement: S2 File — (ZIP) [file pcbi.1007696.s002.zip › sonata-master/examples/layer4_sample/network/lgn_l4_edge_types.csv]

edge_type_id target_query source_query delay dynamics_params model_template
100 model_name=='Rorb' * 2.0 AMPA_ExcToExc.json exp2syn
101 model_name=='Nr5a1' * 2.0 AMPA_ExcToExc.json exp2syn
102 model_name=='Scnn1a' * 2.0 AMPA_ExcToExc.json exp2syn
103 model_name=='PV1' * 2.0 AMPA_ExcToInh.json exp2syn
104 model_name=='PV2' * 2.0 AMPA_ExcToInh.json exp2syn
105 model_name=='LIF_exc' * 2.0 instanteneousExc.json NULL
106 model_name=='LIF_inh' * 2.0 instanteneousExc.json NULL
