# Supplementary material for: The SONATA data format for efficient description of large-scale network models
Source: PLoS Comput Biol. 2020 Feb 24;16(2):e1007696. doi: 10.1371/journal.pcbi.1007696 (PMC7058350; doi:10.1371/journal.pcbi.1007696)
Supplement: S2 File — (ZIP) [file pcbi.1007696.s002.zip › sonata-master/examples/layer4_sample/network/lgn_node_types.csv]

node_type_id ei pop_id pop_name location model_type
100 e tON_001 tON LGN virtual
101 e tOFF_001 tOFF LGN virtual
102 e tONOFF_001 tONOFF LGN virtual
