# Supplementary material for: The SONATA data format for efficient description of large-scale network models
Source: PLoS Comput Biol. 2020 Feb 24;16(2):e1007696. doi: 10.1371/journal.pcbi.1007696 (PMC7058350; doi:10.1371/journal.pcbi.1007696)
Supplement: S2 File — (ZIP) [file pcbi.1007696.s002.zip › sonata-master/examples/layer4_sample/simulation_config.json]

{
  "manifest": {
    "$BASE_DIR": ".",
    "$OUTPUT_DIR": "$BASE_DIR/output",
    "$INPUT_DIR": "$BASE_DIR/inputs"
  },

  "run": {
    "tstop": 3000.0,
    "dt": 0.1,
    "dL": 20.0,
    "spike_threshold": -15,
    "nsteps_block": 5000
  },

  "target_simulator":"NEURON",

  "conditions": {
    "celsius": 34.0,
    "v_init": -80
  },

  "inputs": {
    "external_spike_trains": {
      "input_type": "spikes",
      "module": "h5",
      "input_file": "$INPUT_DIR/lgn_spike_trains.h5",
      "node_set": "lgn"
    }
  },

  "output": {
    "log_file": "log.txt",
    "output_dir": "$OUTPUT_DIR",
    "spikes_file": "spikes.h5",
    "spikes_sort_order": "time"
  }
}
