# Supplementary material for: The SONATA data format for efficient description of large-scale network models
Source: PLoS Comput Biol. 2020 Feb 24;16(2):e1007696. doi: 10.1371/journal.pcbi.1007696 (PMC7058350; doi:10.1371/journal.pcbi.1007696)
Supplement: S2 File — (ZIP) [file pcbi.1007696.s002.zip › sonata-master/examples/shared_components/biophysical_neuron_templates/json/318331342_fit.json]

{
  "passive": [
    {
      "ra": 100
    }
  ], 
  "fitting": [
    {
      "junction_potential": -14.0, 
      "sweeps": [
        40
      ]
    }
  ], 
  "conditions": [
    {
      "celsius": 34, 
      "erev": [
        {
          "ena": 53.0, 
          "section": "soma", 
          "ek": -107.0
        }, 
        {
          "ena": 53.0, 
          "section": "axon", 
          "ek": -107.0
        }, 
        {
          "ena": 53.0, 
          "section": "apic", 
          "ek": -107.0
        }, 
        {
          "ena": 53.0, 
          "section": "dend", 
          "ek": -107.0
        }
      ], 
      "v_init": -90
    }
  ], 
  "genome": [
    {
      "section": "soma", 
      "name": "g_pas", 
      "value": "0.000764806", 
      "mechanism": ""
    }, 
    {
      "section": "soma", 
      "name": "e_pas", 
      "value": "-66.3518", 
      "mechanism": ""
    }, 
    {
      "section": "axon", 
      "name": "g_pas", 
      "value": "0.00232156", 
      "mechanism": ""
    }, 
    {
      "section": "axon", 
      "name": "e_pas", 
      "value": "-82.7229", 
      "mechanism": ""
    }, 
    {
      "section": "apic", 
      "name": "g_pas", 
      "value": "0.00832827", 
      "mechanism": ""
    }, 
    {
      "section": "apic", 
      "name": "e_pas", 
      "value": "-103.024", 
      "mechanism": ""
    }, 
    {
      "section": "dend", 
      "name": "g_pas", 
      "value": "2.62583e-05", 
      "mechanism": ""
    }, 
    {
      "section": "dend", 
      "name": "e_pas", 
      "value": "-60.7887", 
      "mechanism": ""
    }, 
    {
      "section": "soma", 
      "name": "cm", 
      "value": "0.503461", 
      "mechanism": ""
    }, 
    {
      "section": "soma", 
      "name": "Ra", 
      "value": "73.8606", 
      "mechanism": ""
    }, 
    {
      "section": "axon", 
      "name": "cm", 
      "value": "7.69622", 
      "mechanism": ""
    }, 
    {
      "section": "axon", 
      "name": "Ra", 
      "value": "149.961", 
      "mechanism": ""
    }, 
    {
      "section": "apic", 
      "name": "cm", 
      "value": "4.66701", 
      "mechanism": ""
    }, 
    {
      "section": "apic", 
      "name": "Ra", 
      "value": "121.519", 
      "mechanism": ""
    }, 
    {
      "section": "dend", 
      "name": "cm", 
      "value": "3.95256", 
      "mechanism": ""
    }, 
    {
      "section": "dend", 
      "name": "Ra", 
      "value": "149.679", 
      "mechanism": ""
    }, 
    {
      "section": "axon", 
      "name": "gbar_NaV", 
      "value": "0.041089", 
      "mechanism": "NaV"
    }, 
    {
      "section": "axon", 
      "name": "gbar_K_T", 
      "value": "0.000906883", 
      "mechanism": "K_T"
    }, 
    {
      "section": "axon", 
      "name": "gbar_Kd", 
      "value": "0.00404282", 
      "mechanism": "Kd"
    }, 
    {
      "section": "axon", 
      "name": "gbar_Kv2like", 
      "value": "0.0992413", 
      "mechanism": "Kv2like"
    }, 
    {
      "section": "axon", 
      "name": "gbar_Kv3_1", 
      "value": "0.596279", 
      "mechanism": "Kv3_1"
    }, 
    {
      "section": "axon", 
      "name": "gbar_SK", 
      "value": "4.42405e-05", 
      "mechanism": "SK"
    }, 
    {
      "section": "axon", 
      "name": "gbar_Ca_HVA", 
      "value": "4.2059e-06", 
      "mechanism": "Ca_HVA"
    }, 
    {
      "section": "axon", 
      "name": "gbar_Ca_LVA", 
      "value": "0.00665643", 
      "mechanism": "Ca_LVA"
    }, 
    {
      "section": "axon", 
      "name": "gamma_CaDynamics", 
      "value": "0.0101289", 
      "mechanism": "CaDynamics"
    }, 
    {
      "section": "axon", 
      "name": "decay_CaDynamics", 
      "value": "567.065", 
      "mechanism": "CaDynamics"
    }, 
    {
      "section": "soma", 
      "name": "gbar_NaV", 
      "value": "0.0412405", 
      "mechanism": "NaV"
    }, 
    {
      "section": "soma", 
      "name": "gbar_SK", 
      "value": "0.00324116", 
      "mechanism": "SK"
    }, 
    {
      "section": "soma", 
      "name": "gbar_Kv3_1", 
      "value": "0.98483", 
      "mechanism": "Kv3_1"
    }, 
    {
      "section": "soma", 
      "name": "gbar_Ca_HVA", 
      "value": "5.78703e-06", 
      "mechanism": "Ca_HVA"
    }, 
    {
      "section": "soma", 
      "name": "gbar_Ca_LVA", 
      "value": "0.00943293", 
      "mechanism": "Ca_LVA"
    }, 
    {
      "section": "soma", 
      "name": "gamma_CaDynamics", 
      "value": "0.000520642", 
      "mechanism": "CaDynamics"
    }, 
    {
      "section": "soma", 
      "name": "decay_CaDynamics", 
      "value": "200.82", 
      "mechanism": "CaDynamics"
    }, 
    {
      "section": "soma", 
      "name": "gbar_Ih", 
      "value": "9.31319e-07", 
      "mechanism": "Ih"
    }, 
    {
      "section": "apic", 
      "name": "gbar_NaV", 
      "value": "0.0186745", 
      "mechanism": "NaV"
    }, 
    {
      "section": "apic", 
      "name": "gbar_Kv3_1", 
      "value": "0.993747", 
      "mechanism": "Kv3_1"
    }, 
    {
      "section": "apic", 
      "name": "gbar_Im_v2", 
      "value": "0.00214984", 
      "mechanism": "Im_v2"
    }, 
    {
      "section": "apic", 
      "name": "gbar_Ih", 
      "value": "5.75698e-06", 
      "mechanism": "Ih"
    }, 
    {
      "section": "dend", 
      "name": "gbar_NaV", 
      "value": "0.000221756", 
      "mechanism": "NaV"
    }, 
    {
      "section": "dend", 
      "name": "gbar_Kv3_1", 
      "value": "0.559915", 
      "mechanism": "Kv3_1"
    }, 
    {
      "section": "dend", 
      "name": "gbar_Im_v2", 
      "value": "0.000472366", 
      "mechanism": "Im_v2"
    }, 
    {
      "section": "dend", 
      "name": "gbar_Ih", 
      "value": "9.37248e-06", 
      "mechanism": "Ih"
    }
  ]
}
