# Supplementary material for: The SONATA data format for efficient description of large-scale network models
Source: PLoS Comput Biol. 2020 Feb 24;16(2):e1007696. doi: 10.1371/journal.pcbi.1007696 (PMC7058350; doi:10.1371/journal.pcbi.1007696)
Supplement: S2 File — (ZIP) [file pcbi.1007696.s002.zip › sonata-master/examples/shared_components/morphologies/Nr5a1_471087815_m.swc]

#name E:/Vaa3D-2.938/169250.03.02.01/169250.03.02.01_470218928_Nivi7.swc
#comment
##n,type,x,y,z,radius,parent
1 1 -0.0000 0.0000 -0.0000 6.4406 -1
2 3 -3.5283 -4.3649 0.3294 0.3686 1
3 3 -3.8706 -5.0094 2.0525 0.5339 2
4 3 -4.1573 -6.0541 2.5315 0.661 3
5 3 -4.9345 -6.9190 2.2990 0.6991 4
6 3 -5.8788 -7.3960 3.0873 0.7118 5
7 3 -6.9056 -7.8790 3.2748 0.7245 6
8 3 -7.9812 -8.2665 3.3253 0.7627 7
9 3 -9.1070 -8.4637 3.3509 0.8008 8
10 3 -10.8494 -9.4939 3.4371 0.5466 9
11 3 -11.8990 -9.9613 3.3291 0.5212 10
12 3 -12.7647 -10.7352 2.7102 0.4957 11
13 3 -13.7061 -11.4120 2.2894 0.4957 12
14 3 -14.4437 -12.2576 2.5529 0.4449 13
15 3 -15.2444 -13.0743 2.6021 0.3559 14
16 3 -15.6103 -13.7751 4.1450 0.2669 15
17 3 -16.0991 -14.7907 4.2667 0.2924 16
18 3 -16.5822 -15.7175 4.8153 0.3432 17
19 3 -16.6476 -16.8546 4.8158 0.3686 18
20 3 -16.4075 -17.9209 5.1604 0.3686 19
21 3 -16.0804 -19.0018 5.0848 0.3432 20
22 3 -16.2327 -20.1287 4.4167 0.3559 21
23 3 -16.4593 -21.2241 3.5983 0.3686 22
24 3 -16.7305 -22.3072 3.8378 0.3813 23
25 3 -17.0479 -23.2712 4.6043 0.394 24
26 3 -17.1678 -24.2396 5.5224 0.394 25
27 3 -16.9647 -25.1906 4.6850 0.3813 26
28 3 -16.7027 -26.0285 4.7458 0.3432 27
29 3 -16.3220 -26.6142 6.5015 0.3178 28
30 3 -15.6419 -27.2860 7.3886 0.3051 29
31 3 -14.6660 -27.8380 7.4225 0.2796 30
32 3 -13.7968 -28.5283 7.6069 0.2796 31
33 3 -13.7941 -29.4976 8.1203 0.3051 32
34 3 -14.4633 -30.2615 8.9060 0.394 33
35 3 -15.3923 -30.7308 9.7591 0.4449 34
36 3 -16.4371 -31.1588 9.9664 0.4957 35
37 3 -17.0257 -32.0816 10.3332 0.5212 36
38 3 -17.3057 -33.6331 8.8574 0.4322 37
39 3 -17.3360 -34.7230 9.2849 0.394 38
40 3 -17.3006 -35.7041 10.1866 0.3432 39
41 3 -17.2716 -36.6563 11.0898 0.3051 40
42 3 -17.1827 -37.8017 11.0838 0.2924 41
43 3 -17.0633 -38.9399 11.1130 0.2542 42
44 3 -17.0553 -40.0891 11.0733 0.2034 43
45 3 -17.1992 -41.2534 10.6951 0.178 44
46 3 -17.5789 -42.3448 10.5510 0.178 45
47 3 -18.2054 -43.1873 11.0467 0.1907 46
48 3 -18.6668 -43.9262 12.1425 0.2034 47
49 3 -18.7853 -44.8743 13.1631 0.2161 48
50 3 -19.0956 -45.8980 13.6409 0.2161 49
51 3 -19.6512 -46.8771 13.8064 0.2034 50
52 3 -20.3592 -47.7625 13.9521 0.1907 51
53 3 -21.1752 -48.5561 14.0117 0.2034 52
54 3 -21.9644 -49.2985 14.4214 0.2161 53
55 3 -22.4242 -50.2565 14.7877 0.2288 54
56 3 -22.4108 -51.3815 14.7856 0.2161 55
57 3 -22.4840 -52.5014 14.7721 0.178 56
58 3 -22.6524 -53.6548 14.5455 0.1398 57
59 3 -22.4870 -54.7812 14.4778 0.1271 58
60 3 -21.9399 -55.5851 15.3079 0.1525 59
61 3 -21.2657 -56.2376 16.5228 0.178 60
62 3 -20.8741 -57.0515 17.6939 0.178 61
63 3 -20.4674 -58.0553 17.9482 0.178 62
64 3 -20.0301 -59.0399 18.3830 0.1907 63
65 3 -19.4512 -59.9678 18.7582 0.2415 64
66 3 -19.1906 -60.9223 19.5168 0.2542 65
67 3 -19.2907 -62.0314 19.6343 0.2415 66
68 3 -19.5601 -63.1378 19.7219 0.2034 67
69 3 -19.5430 -63.9771 21.0079 0.2161 68
70 3 -19.2519 -65.0817 20.7963 0.2669 69
71 3 -18.6651 -66.0968 20.1413 0.3051 70
72 3 -17.9440 -67.0147 19.7905 0.3051 71
73 3 -17.3559 -68.0293 19.3997 0.2669 72
74 3 -16.9126 -68.9952 19.9856 0.2415 73
75 3 -16.6540 -70.0037 20.6849 0.2415 74
76 3 -17.0956 -70.5397 22.4369 0.2542 75
77 3 -17.3193 -71.5617 22.5384 0.2669 76
78 3 -16.9532 -72.5383 23.1345 0.2542 77
79 3 -16.5654 -73.5935 23.3280 0.2288 78
80 3 -16.1555 -74.4638 24.2633 0.2161 79
81 3 -15.4491 -75.0905 25.3173 0.2415 80
82 3 -14.8120 -75.9810 25.1821 0.2924 81
83 3 -14.3723 -77.0687 24.8170 0.3305 82
84 3 -13.7953 -78.0534 24.8151 0.3305 83
85 3 -13.3470 -79.0551 25.1450 0.3051 84
86 3 -12.8454 -80.0914 24.7318 0.2542 85
87 3 -12.5484 -81.2117 24.5368 0.2288 86
88 3 -13.1086 -82.1114 24.9800 0.2288 87
89 3 -17.6948 -32.5913 10.3666 0.3305 37
90 3 -18.3828 -33.4025 10.8470 0.3051 89
91 3 -18.7911 -34.4405 10.9512 0.2796 90
92 3 -19.2952 -35.4901 10.5995 0.2542 91
93 3 -19.8212 -36.5065 10.5739 0.1907 92
94 3 -19.7835 -37.5456 11.0666 0.1652 93
95 3 -19.2614 -38.4537 11.6755 0.178 94
96 3 -18.5035 -39.1871 12.3732 0.2288 95
97 3 -17.8217 -39.7951 13.6597 0.2542 96
98 3 -16.9062 -40.3481 14.2414 0.2796 97
99 3 -16.6595 -41.2629 15.0820 0.2796 98
100 3 -17.1029 -42.1617 15.8980 0.2796 99
101 3 -17.7653 -42.7562 17.2596 0.2669 100
102 3 -18.5972 -43.2980 18.3213 0.2796 101
103 3 -19.4241 -43.9024 19.1755 0.2669 102
104 3 -19.4214 -44.5239 21.0135 0.2542 103
105 3 -18.7472 -45.4060 21.2162 0.2161 104
106 3 -18.4962 -46.5604 20.7012 0.2161 105
107 3 -18.5253 -47.7110 20.5287 0.2161 106
108 3 -18.8870 -48.7397 20.9710 0.2288 107
109 3 -19.3725 -49.6385 21.7154 0.2288 108
110 3 -19.9731 -50.3482 22.8614 0.2161 109
111 3 -20.2845 -51.2881 23.7296 0.2161 110
112 3 -20.5302 -52.1379 24.9268 0.2288 111
113 3 -21.0635 -53.0861 25.1307 0.2669 112
114 3 -21.7251 -53.9839 24.5642 0.3051 113
115 3 -22.6883 -54.6026 24.4778 0.3051 114
116 3 -23.6380 -55.2412 24.2864 0.2669 115
117 3 -24.4194 -55.8444 24.7849 0.2161 116
118 3 -24.4120 -56.5542 26.2759 0.1907 117
119 3 -24.1697 -57.5254 27.0708 0.2034 118
120 3 -24.0941 -58.3713 28.3669 0.2034 119
121 3 -23.6457 -59.3152 28.4078 0.2161 120
122 3 -22.8259 -59.7571 29.5974 0.2161 121
123 3 -23.2354 -60.8452 29.4416 0.2415 122
124 3 -23.3629 -61.8870 30.0428 0.2542 123
125 3 -23.0773 -62.4979 31.8540 0.2542 124
126 3 -22.3841 -63.0250 32.9276 0.2288 125
127 3 -22.8315 -64.0268 32.7942 0.2161 126
128 3 -23.7605 -64.6792 32.5552 0.2288 127
129 3 -24.4893 -65.4094 33.2607 0.2415 128
130 3 -25.0542 -66.0485 34.7110 0.2415 129
131 3 -25.3209 -66.9970 35.2146 0.2161 130
132 3 -25.4769 -67.8704 35.9446 0.2034 131
133 3 -25.8513 -68.6141 37.2900 0.178 132
134 3 -26.5839 -69.3717 37.4499 0.178 133
135 3 -27.4354 -70.0616 37.6155 0.178 134
136 3 -27.8057 -70.8617 38.7061 0.1907 135
137 3 -27.6751 -71.7130 40.0154 0.2034 136
138 3 -27.4185 -72.6731 40.8976 0.2415 137
139 3 -27.0677 -73.7222 41.1815 0.2796 138
140 3 -26.7848 -74.8229 41.2630 0.3051 139
141 3 -26.6808 -75.8647 41.8693 0.2924 140
142 3 -26.6768 -76.8918 42.6160 0.2669 141
143 3 -26.7919 -77.9441 43.2207 0.2415 142
144 3 -26.8650 -79.0196 43.7168 0.2415 143
145 3 -26.7017 -80.0432 44.3867 0.2542 144
146 3 -26.6700 -81.1232 44.7915 0.2415 145
147 3 -27.0396 -82.1588 45.0524 0.2161 146
148 3 -27.4850 -82.8265 46.5150 0.1907 147
149 3 -28.2939 -83.4555 47.2568 0.1907 148
150 3 -29.0632 -84.1319 48.1217 0.178 149
151 3 -29.3004 -85.2160 48.3167 0.2034 150
152 3 -29.7581 -86.1727 48.9389 0.2796 151
153 3 -16.1066 -14.5126 1.9255 0.483 15
154 3 -16.7951 -15.4579 1.5695 0.4195 153
155 3 -17.4636 -16.4194 1.2150 0.3305 154
156 3 -18.0546 -17.3020 1.7997 0.2796 155
157 3 -18.6660 -18.1634 2.4704 0.3432 156
158 3 -19.1691 -19.2164 2.2608 0.3813 157
159 3 -19.4712 -20.3603 1.7804 0.394 158
160 3 -19.0969 -21.9776 0.8857 0.3686 159
161 3 -18.7613 -23.0828 -0.3243 0.3305 160
162 3 -19.0285 -23.9408 -0.0123 0.2542 161
163 3 -19.1409 -24.6155 1.7208 0.2161 162
164 3 -19.3168 -25.7174 1.4508 0.2415 163
165 3 -19.5517 -26.8271 1.5606 0.2924 164
166 3 -19.7445 -27.9318 1.8001 0.3178 165
167 3 -19.7184 -29.0240 2.2096 0.3305 166
168 3 -19.8845 -30.1095 2.5911 0.3559 167
169 3 -20.3862 -31.1019 2.9083 0.4195 168
170 3 -20.6636 -32.1653 3.2946 0.4449 169
171 3 -20.6701 -33.3372 3.0249 0.4195 170
172 3 -20.8512 -34.4448 1.6756 0.3559 171
173 3 -20.8565 -35.4578 2.4594 0.3178 172
174 3 -20.5085 -36.5384 2.4266 0.2924 173
175 3 -19.8073 -37.3432 2.9788 0.2796 174
176 3 -19.2132 -38.3496 2.6580 0.2542 175
177 3 -18.5536 -39.2932 2.4742 0.2288 176
178 3 -18.1619 -40.3910 2.2828 0.1907 177
179 3 -17.7841 -41.4955 1.9595 0.178 178
180 3 -17.6542 -42.6192 2.0432 0.1907 179
181 3 -17.6718 -43.7488 2.1467 0.2288 180
182 3 -17.5038 -44.7214 2.9447 0.2669 181
183 3 -17.1777 -45.4518 4.4159 0.3051 182
184 3 -16.6830 -46.3287 4.7882 0.3305 183
185 3 -16.4063 -47.4754 3.8606 0.3432 184
186 3 -16.3319 -48.6417 3.1785 0.3305 185
187 3 -16.4216 -49.7907 3.1137 0.3178 186
188 3 -16.5117 -50.9392 3.0424 0.2796 187
189 3 -16.6283 -52.0950 2.8989 0.2542 188
190 3 -16.6803 -53.1765 3.3281 0.2161 189
191 3 -16.6576 -54.1656 4.2350 0.2034 190
192 3 -16.6894 -55.1449 5.1757 0.1907 191
193 3 -16.9929 -56.1962 5.1220 0.1907 192
194 3 -17.3896 -57.2815 4.8786 0.1907 193
195 3 -17.7365 -58.3616 5.0266 0.1907 194
196 3 -17.9611 -59.4513 5.2957 0.178 195
197 3 -17.8765 -60.5173 5.7834 0.1652 196
198 3 -17.6404 -61.5433 6.4240 0.1398 197
199 3 -17.7949 -62.6007 6.8076 0.1271 198
200 3 -17.9582 -63.7548 6.5780 0.1271 199
201 3 -17.8270 -64.8399 6.9270 0.1525 200
202 3 -17.9864 -65.8364 7.7211 0.2034 201
203 3 -18.5246 -66.6637 8.6567 0.2542 202
204 3 -18.6496 -67.7406 8.9879 0.2924 203
205 3 -18.7039 -68.9205 8.4994 0.2924 204
206 3 -19.1341 -69.8987 8.9731 0.2669 205
207 3 -19.7361 -70.8791 8.9149 0.2542 206
208 3 -20.1987 -71.9129 9.0612 0.2542 207
209 3 -20.6124 -72.8105 9.9844 0.2542 208
210 3 -20.8680 -73.9609 9.5547 0.2288 209
211 3 -20.9970 -75.0261 10.0513 0.2034 210
212 3 -21.5340 -76.0096 10.2330 0.2161 211
213 3 -22.3095 -76.8505 10.1836 0.2415 212
214 3 -23.1706 -77.5117 10.7459 0.2542 213
215 3 -23.9575 -78.2163 11.3249 0.2288 214
216 3 -24.3358 -79.2515 11.5097 0.2034 215
217 3 -24.5404 -80.3936 10.9975 0.1907 216
218 3 -24.6306 -81.4820 11.4110 0.1907 217
219 3 -24.6038 -82.5928 11.7210 0.2034 218
220 3 -24.5838 -83.7219 11.8167 0.2161 219
221 3 -24.4952 -84.8771 11.5912 0.2288 220
222 3 -24.3433 -85.9339 12.1271 0.2034 221
223 3 -24.2148 -86.9869 12.6515 0.178 222
224 3 -24.2514 -88.1322 12.6627 0.1398 223
225 3 -24.5425 -89.2478 12.5219 0.1398 224
226 3 -25.1006 -90.2580 12.3534 0.1652 225
227 3 -25.7889 -91.1290 12.6457 0.2034 226
228 3 -26.4301 -92.0082 13.0990 0.2288 227
229 3 -26.8447 -93.0667 12.8741 0.2161 228
230 3 -27.5848 -93.7725 12.6753 0.2161 229
231 3 -28.6828 -94.0023 12.9600 0.2161 230
232 3 -29.8119 -94.1452 12.9936 0.2415 231
233 3 -30.9444 -94.1876 12.6961 0.2415 232
234 3 -32.0816 -94.1099 12.5320 0.2288 233
235 3 -33.1847 -93.8302 12.7412 0.178 234
236 3 -34.1283 -93.1913 13.2974 0.1398 235
237 3 -35.2235 -93.1467 13.3362 0.1398 236
238 3 -36.3546 -93.3110 13.0832 0.178 237
239 3 -37.4511 -93.6400 12.9424 0.2542 238
240 3 -38.1155 -94.4770 11.6159 0.3432 239
241 3 -19.4823 -21.0317 2.0767 0.4703 159
242 3 -20.2367 -21.9102 1.4902 0.4068 241
243 3 -20.9725 -22.8197 0.8261 0.3686 242
244 3 -21.7125 -23.6351 1.2320 0.3559 243
245 3 -22.2421 -24.5710 1.7730 0.3686 244
246 3 -22.7199 -25.6103 1.8305 0.394 245
247 3 -23.3428 -26.5883 1.5159 0.3813 246
248 3 -24.2648 -27.2413 0.5461 0.3686 247
249 3 -25.2312 -27.7930 -0.4686 0.3178 248
250 3 -26.1907 -28.1511 -1.8969 0.2924 249
251 3 -27.1760 -28.4823 -2.7168 0.2542 250
252 3 -27.9912 -28.5289 -1.3563 0.2415 251
253 3 -28.9996 -28.8704 -1.6907 0.2415 252
254 3 -30.0173 -28.9645 -0.6504 0.2669 253
255 3 -31.0306 -29.4133 -0.4049 0.2796 254
256 3 -32.0887 -29.7312 -0.5579 0.2796 255
257 3 -33.1994 -29.6625 0.0910 0.2415 256
258 3 -34.1282 -30.0188 0.8069 0.2288 257
259 3 -35.0194 -30.6743 0.7288 0.1907 258
260 3 -36.0985 -30.9563 0.5988 0.1907 259
261 3 -37.2397 -30.9708 0.6028 0.178 260
262 3 -38.2259 -31.4818 0.4633 0.2034 261
263 3 -39.0891 -32.2292 0.5316 0.2034 262
264 3 -39.9494 -32.8123 -0.8566 0.2034 263
265 3 -40.9666 -33.1123 -1.4821 0.1907 264
266 3 -41.6413 -33.4974 0.2819 0.1907 265
267 3 -42.4245 -33.8841 1.7353 0.1907 266
268 3 -43.4130 -34.3475 1.9242 0.1907 267
269 3 -44.2867 -35.0173 0.8069 0.1907 268
270 3 -45.3062 -35.3983 0.4875 0.2034 269
271 3 -46.2382 -35.9485 0.7910 0.2034 270
272 3 -47.1639 -36.6234 0.4027 0.2161 271
273 3 -48.1618 -37.1752 0.2945 0.2161 272
274 3 -49.1013 -37.8258 0.2899 0.2415 273
275 3 -49.9334 -38.5489 0.5696 0.2415 274
276 3 -50.8108 -39.2033 0.9702 0.2288 275
277 3 -51.7673 -39.8252 0.5810 0.2034 276
278 3 -52.8281 -40.1231 0.0697 0.2034 277
279 3 -53.9622 -40.2449 -0.0307 0.2161 278
280 3 -55.0387 -40.5735 -0.5418 0.2288 279
281 3 -56.1423 -40.8091 -0.5727 0.2288 280
282 3 -57.2767 -40.9368 -0.4953 0.2288 281
283 3 -58.4046 -41.1113 -0.7416 0.2161 282
284 3 -59.4445 -41.4988 -0.4752 0.2034 283
285 3 -60.4947 -41.9414 -0.5473 0.178 284
286 3 -61.5782 -42.2978 -0.4754 0.1652 285
287 3 -62.5544 -42.8901 -0.4853 0.178 286
288 3 -63.5378 -43.4014 -0.0409 0.2415 287
289 3 -10.8945 -7.7736 3.2804 0.4703 9
290 3 -11.8558 -7.1468 3.3272 0.483 289
291 3 -12.8379 -6.5547 3.3418 0.483 290
292 3 -13.7452 -5.9222 2.9118 0.4703 291
293 3 -14.5561 -5.1142 2.8788 0.4957 292
294 3 -15.5528 -4.5465 2.9080 0.483 293
295 3 -16.9604 -4.6186 2.1960 0.4576 294
296 3 -18.0129 -4.8937 1.2109 0.4449 295
297 3 -19.1432 -4.9262 0.9595 0.4068 296
298 3 -20.1689 -5.1335 1.8554 0.3813 297
299 3 -21.1266 -5.5433 2.7485 0.3559 298
300 3 -22.0734 -6.0585 3.4034 0.3178 299
301 3 -23.1321 -6.4972 3.0571 0.2924 300
302 3 -23.9786 -7.2555 3.1558 0.2415 301
303 3 -24.6439 -8.2033 3.0437 0.2669 302
304 3 -25.5840 -8.8722 2.9052 0.3178 303
305 3 -26.0444 -9.4844 2.5208 0.2542 304
306 3 -26.7438 -10.3451 1.2263 0.3305 305
307 3 -27.5408 -11.0406 1.6691 0.3813 306
308 3 -28.0387 -11.6942 3.2065 0.4195 307
309 3 -28.1205 -12.1826 4.0800 0.2161 308
310 3 -28.6173 -13.0029 5.0060 0.2415 309
311 3 -29.3475 -13.8624 5.1117 0.2542 310
312 3 -30.2236 -14.6094 4.6458 0.2796 311
313 3 -31.1857 -15.2260 3.8958 0.2669 312
314 3 -32.1330 -15.8768 3.5578 0.2415 313
315 3 -33.2034 -16.1034 3.8641 0.2161 314
316 3 -34.3238 -15.9600 3.6985 0.2415 315
317 3 -35.4619 -15.9484 3.4581 0.2924 316
318 3 -36.5587 -15.9105 4.1853 0.3432 317
319 3 -37.3361 -16.5453 5.1017 0.3559 318
320 3 -37.9602 -17.5329 4.7277 0.3432 319
321 3 -38.5395 -18.4980 4.9493 0.3051 320
322 3 -39.1238 -19.4863 4.6010 0.2796 321
323 3 -39.5822 -20.4591 4.3685 0.2669 322
324 3 -39.7216 -21.2687 5.7667 0.2542 323
325 3 -40.0434 -22.0235 7.0409 0.2542 324
326 3 -40.7968 -22.8188 6.9607 0.2415 325
327 3 -41.6603 -23.5604 6.6725 0.2542 326
328 3 -42.5662 -24.2127 6.9752 0.2415 327
329 3 -43.4461 -24.7136 7.8693 0.2415 328
330 3 -44.4107 -25.0863 8.6101 0.2288 329
331 3 -45.3263 -25.6181 9.1592 0.2415 330
332 3 -46.2904 -26.1093 9.0438 0.2669 331
333 3 -47.3504 -26.4741 9.0518 0.2796 332
334 3 -48.3309 -26.9594 9.5659 0.2924 333
335 3 -49.2251 -27.6135 9.0454 0.3051 334
336 3 -50.2233 -28.1381 8.7276 0.3305 335
337 3 -51.0535 -28.8570 8.9562 0.3305 336
338 3 -51.9491 -29.5537 8.8976 0.3178 337
339 3 -52.7967 -30.1622 9.5683 0.3051 338
340 3 -53.6222 -30.7985 10.3765 0.2924 339
341 3 -54.5711 -31.3904 10.6116 0.2796 340
342 3 -55.5610 -31.8558 11.1370 0.2542 341
343 3 -56.5263 -32.4069 11.5148 0.2542 342
344 3 -57.3379 -33.1858 11.6978 0.2542 343
345 3 -58.2668 -33.7411 12.2326 0.2796 344
346 3 -59.2257 -34.2834 12.7164 0.2796 345
347 3 -60.2555 -34.7813 12.5906 0.2796 346
348 3 -61.3241 -35.1438 11.9436 0.2669 347
349 3 -62.4301 -35.3291 12.1890 0.2796 348
350 3 -63.4434 -35.7214 12.8010 0.3051 349
351 3 -64.4453 -36.2675 12.7923 0.3559 350
352 3 -65.3437 -36.9846 12.7067 0.394 351
353 3 -65.9833 -37.8875 13.0250 0.394 352
354 3 -66.5864 -38.8278 13.3151 0.3432 353
355 3 -67.1762 -39.7451 13.7796 0.2796 354
356 3 -67.6593 -40.7035 14.3390 0.2542 355
357 3 -68.5481 -41.3627 14.6421 0.2669 356
358 3 -69.6530 -41.6281 14.3230 0.2796 357
359 3 -70.6714 -41.9657 13.7908 0.2669 358
360 3 -71.7692 -41.7293 14.3631 0.2415 359
361 3 -72.8775 -41.4442 14.5403 0.2288 360
362 3 -73.9914 -41.2404 14.9737 0.2161 361
363 3 -75.1216 -41.2224 15.0218 0.1907 362
364 3 -76.2241 -41.3081 14.3869 0.1907 363
365 3 -77.3134 -41.6151 13.7830 0.2288 364
366 3 -78.4057 -41.5825 13.3927 0.2669 365
367 3 -79.4952 -41.4116 13.7803 0.2542 366
368 3 -80.4685 -41.8347 13.8653 0.2161 367
369 3 -81.2163 -42.6754 12.8533 0.2034 368
370 3 -82.1219 -43.1955 12.7801 0.2288 369
371 3 -83.1215 -43.7123 12.6905 0.2288 370
372 3 -83.9951 -44.4211 12.7984 0.2161 371
373 3 -84.8329 -45.1832 12.9657 0.1907 372
374 3 -85.6453 -45.9383 13.3286 0.2034 373
375 3 -86.6020 -46.5337 12.9811 0.2288 374
376 3 -87.4046 -47.3230 13.0500 0.2669 375
377 3 -88.2751 -47.8966 13.7073 0.3051 376
378 3 -89.0028 -48.7869 13.2793 0.3051 377
379 3 -90.0010 -49.3377 13.1469 0.2669 378
380 3 -91.0175 -49.7052 13.6091 0.1907 379
381 3 -92.1479 -49.7294 13.3300 0.1398 380
382 3 -93.1894 -49.5621 12.7003 0.1271 381
383 3 -94.1448 -49.0054 12.5985 0.1398 382
384 3 -95.2672 -48.9331 12.5168 0.1525 383
385 3 -96.3384 -48.9824 12.5367 0.1398 384
386 3 -97.3976 -48.8975 13.2490 0.1525 385
387 3 -98.3392 -49.4631 12.5330 0.178 386
388 3 -99.1252 -50.0475 13.2081 0.2288 387
389 3 -100.1702 -50.2763 13.7308 0.2415 388
390 3 -101.3045 -50.3844 13.5930 0.2288 389
391 3 -102.4384 -50.4846 13.7321 0.2034 390
392 3 -103.4984 -50.8522 13.9934 0.178 391
393 3 -104.4920 -51.3939 13.3486 0.178 392
394 3 -105.4905 -51.9205 13.4445 0.1652 393
395 3 -106.5697 -52.2699 13.6206 0.1652 394
396 3 -107.5162 -52.8992 12.8289 0.1525 395
397 3 -108.5409 -53.1814 11.6744 0.1907 396
398 3 -28.6430 -11.8507 2.6777 0.1525 308
399 3 -29.5101 -12.2843 1.0565 0.1652 398
400 3 -30.5094 -11.8965 0.4061 0.1907 399
401 3 -31.6221 -11.8310 0.2632 0.2161 400
402 3 -32.5594 -11.1621 0.5781 0.2288 401
403 3 -33.5725 -10.6418 1.0787 0.2288 402
404 3 -34.3797 -9.8699 1.0796 0.2288 403
405 3 -35.1159 -9.2179 0.2550 0.2415 404
406 3 -36.1463 -8.7148 0.5888 0.2669 405
407 3 -37.2469 -8.4276 0.6929 0.3051 406
408 3 -38.3594 -8.2202 0.4536 0.3178 407
409 3 -39.4849 -8.0678 0.3559 0.3051 408
410 3 -40.5637 -7.8998 -0.2047 0.2669 409
411 3 -41.6288 -7.7258 -0.3943 0.2542 410
412 3 -42.7641 -7.7271 -0.3332 0.2796 411
413 3 -43.8630 -7.6019 -0.8321 0.3305 412
414 3 -44.8984 -7.3104 -1.5781 0.3813 413
415 3 -45.9049 -6.8365 -1.8075 0.3813 414
416 3 -46.9801 -6.5009 -1.5560 0.3559 415
417 3 -47.9213 -6.6917 -2.5490 0.3051 416
418 3 -48.8636 -6.5220 -2.7682 0.2924 417
419 3 -49.8404 -6.1025 -1.5700 0.2924 418
420 3 -50.9154 -5.8875 -0.8793 0.2924 419
421 3 -52.0180 -5.7819 -1.3122 0.2796 420
422 3 -53.1199 -5.7355 -1.9949 0.2796 421
423 3 -54.2131 -5.7371 -2.7873 0.2796 422
424 3 -55.2890 -5.4208 -2.7495 0.2796 423
425 3 -56.2459 -4.7853 -2.5136 0.2542 424
426 3 -57.1013 -4.3907 -3.6819 0.2669 425
427 3 -58.1165 -3.9720 -4.0702 0.2542 426
428 3 -59.1282 -3.5147 -3.2114 0.2542 427
429 3 -60.0568 -2.9553 -3.6161 0.2161 428
430 3 -60.7773 -2.1416 -4.1216 0.2034 429
431 3 -61.8505 -1.7745 -4.2622 0.1907 430
432 3 -62.9937 -1.7340 -4.2802 0.2034 431
433 3 -25.6655 -8.8746 3.6474 0.1652 304
434 3 -26.4656 -8.7319 4.6469 0.2161 433
435 3 -27.4997 -8.6134 3.7532 0.2669 434
436 3 -28.5938 -8.4241 3.8536 0.3051 435
437 3 -29.4490 -7.9904 5.4574 0.3305 436
438 3 -30.4977 -7.6747 6.3251 0.3178 437
439 3 -31.6336 -7.5379 6.4918 0.2669 438
440 3 -32.7366 -7.6579 7.0730 0.2034 439
441 3 -33.8448 -7.9517 6.9290 0.1652 440
442 3 -34.3006 -8.3327 8.4090 0.178 441
443 3 -34.9905 -9.0189 9.3899 0.2161 442
444 3 -35.7628 -9.5524 10.5808 0.2542 443
445 3 -36.5438 -10.2567 10.1030 0.2542 444
446 3 -36.9046 -11.0226 11.1213 0.2288 445
447 3 -37.5674 -11.7948 11.9010 0.2034 446
448 3 -38.5327 -12.2307 12.6406 0.2034 447
449 3 -39.0893 -13.0416 13.6136 0.2288 448
450 3 -39.4972 -13.9848 14.3221 0.2542 449
451 3 -40.2804 -14.7407 14.6529 0.2669 450
452 3 -41.1021 -15.5136 14.0489 0.2796 451
453 3 -41.9460 -16.1972 14.2858 0.3051 452
454 3 -42.8420 -16.8731 13.8966 0.3178 453
455 3 -43.6204 -17.7095 13.7569 0.3178 454
456 3 -44.3506 -18.0875 15.1397 0.2924 455
457 3 -44.9266 -18.6581 16.5603 0.2796 456
458 3 -45.2711 -19.7237 16.4732 0.2415 457
459 3 -45.8453 -20.7162 15.5620 0.2415 458
460 3 -46.6879 -21.4805 15.3543 0.2415 459
461 3 -47.3589 -21.8198 16.9981 0.2796 460
462 3 -48.2889 -21.7169 18.5042 0.2669 461
463 3 -49.2824 -22.1094 19.2220 0.2415 462
464 3 -49.9221 -22.9842 19.7061 0.2034 463
465 3 -50.0082 -24.0430 20.2748 0.2034 464
466 3 -49.7406 -24.8791 21.5823 0.2161 465
467 3 -49.6803 -25.8220 22.6331 0.2288 466
468 3 -49.2613 -26.8777 22.7340 0.2288 467
469 3 -48.8354 -27.9712 22.0387 0.2542 468
470 3 -48.3104 -28.9477 22.3340 0.2669 469
471 3 -47.4897 -29.6682 22.5045 0.2669 470
472 3 -46.5615 -29.9100 23.5787 0.2288 471
473 3 -46.1726 -30.8416 24.1111 0.2161 472
474 3 -46.3538 -31.9063 24.6090 0.2161 473
475 3 -46.5672 -32.9516 25.1769 0.2161 474
476 3 -46.6981 -33.9837 25.8093 0.1907 475
477 3 -46.3401 -34.8079 26.8753 0.1652 476
478 3 -45.5391 -35.4783 27.4920 0.1652 477
479 3 -44.6320 -36.1314 27.7823 0.2034 478
480 3 -43.9218 -36.9319 28.2227 0.2415 479
481 3 -43.5815 -37.6242 29.5695 0.2796 480
482 3 -43.7222 -38.0123 31.8139 0.2669 481
483 3 -43.9654 -38.7503 33.3669 0.2415 482
484 3 -44.2372 -39.8290 33.6483 0.178 483
485 3 -43.8433 -40.7900 34.3431 0.1525 484
486 3 -35.1631 -7.9271 6.1173 0.2542 441
487 3 -36.2892 -8.0423 6.3074 0.3051 486
488 3 -37.3982 -8.0189 6.9096 0.3305 487
489 3 -38.5226 -8.1160 6.8280 0.3432 488
490 3 -39.6061 -8.1078 6.0306 0.3305 489
491 3 -40.6195 -8.2655 4.7440 0.3051 490
492 3 -41.6273 -8.3352 4.7272 0.2796 491
493 3 -42.7065 -8.4670 5.0860 0.2796 492
494 3 -43.8323 -8.4573 5.1911 0.2924 493
495 3 -44.9142 -8.6847 5.3590 0.2796 494
496 3 -45.7408 -8.1420 6.3962 0.2415 495
497 3 -46.5523 -7.3205 7.0291 0.2034 496
498 3 -47.5812 -7.3407 7.6214 0.2034 497
499 3 -48.6150 -7.8356 7.3178 0.2034 498
500 3 -49.6716 -7.9839 8.1892 0.2161 499
501 3 -50.7153 -8.4208 8.3643 0.2161 500
502 3 -51.7385 -8.7804 7.5060 0.2288 501
503 3 -52.7914 -8.3963 7.9866 0.2288 502
504 3 -53.7488 -7.8886 9.0826 0.2288 503
505 3 -54.7508 -7.9820 9.6656 0.2542 504
506 3 -55.7539 -8.4445 9.6233 0.2796 505
507 3 -56.8610 -8.3833 10.1791 0.3051 506
508 3 -57.9529 -8.0892 10.5285 0.2924 507
509 3 -59.0039 -7.8134 9.9918 0.2542 508
510 3 -60.0203 -7.5685 9.0399 0.2161 509
511 3 -61.0446 -7.1685 8.9476 0.1907 510
512 3 -62.1154 -6.9108 9.0654 0.1907 511
513 3 -63.1262 -7.1762 9.4128 0.178 512
514 3 -64.1590 -7.5396 9.7851 0.1525 513
515 3 -65.2685 -7.4881 9.6923 0.1398 514
516 3 -66.3802 -7.2343 9.5800 0.1525 515
517 3 -67.4955 -7.3184 9.3429 0.1907 516
518 3 -68.5936 -7.3902 8.6804 0.2034 517
519 3 -69.7186 -7.3478 8.3667 0.2034 518
520 3 -70.8525 -7.2042 8.5026 0.2034 519
521 3 -71.9776 -7.0140 8.8231 0.2288 520
522 3 -73.0975 -6.8435 8.6960 0.2415 521
523 3 -74.1935 -6.5652 8.4439 0.2288 522
524 3 -75.2266 -6.1579 9.1391 0.1907 523
525 3 -76.2815 -5.7715 9.1873 0.1652 524
526 3 -77.2437 -6.0010 10.1061 0.1525 525
527 3 -16.4838 -3.6420 2.6808 0.394 294
528 3 -17.2097 -2.7548 2.7117 0.4068 527
529 3 -18.0735 -2.0608 2.4254 0.4068 528
530 3 -18.7036 -1.1665 2.9890 0.4068 529
531 3 -19.2791 -0.2700 2.4874 0.3559 530
532 3 -20.0491 0.5290 2.6763 0.3051 531
533 3 -20.3327 1.4275 3.6676 0.2542 532
534 3 -20.9124 2.0860 2.4792 0.2796 533
535 3 -21.1198 3.1540 2.9049 0.3051 534
536 3 -20.9101 4.2514 3.8086 0.3432 535
537 3 -19.9959 4.7374 4.3832 0.3305 536
538 3 -20.3191 5.5861 4.1594 0.3305 537
539 3 -21.2928 6.0547 3.9809 0.3686 538
540 3 -22.3688 6.1873 4.3238 0.4322 539
541 3 -23.4029 6.5484 4.7489 0.4576 540
542 3 -24.2889 7.0053 5.9166 0.4068 541
543 3 -25.3191 7.2515 6.1112 0.3305 542
544 3 -25.7546 7.9892 8.1014 0.2924 543
545 3 -26.4380 8.9010 8.1492 0.2924 544
546 3 -27.4458 9.4491 8.4594 0.3051 545
547 3 -28.5201 9.8077 8.6379 0.3051 546
548 3 -29.4574 10.4638 8.6475 0.3178 547
549 3 -30.3012 11.1740 8.5026 0.3432 548
550 3 -31.1468 11.8317 8.0443 0.3686 549
551 3 -32.2224 12.1477 7.8355 0.394 550
552 3 -33.3527 12.0762 7.9265 0.394 551
553 3 -34.4797 12.1197 7.9613 0.4068 552
554 3 -35.5238 12.3015 8.4770 0.394 553
555 3 -36.5085 11.9146 7.3820 0.3686 554
556 3 -37.5569 11.7085 6.4684 0.3178 555
557 3 -38.6465 11.9705 6.1478 0.2796 556
558 3 -39.5369 12.6502 6.9350 0.3051 557
559 3 -40.6645 12.4563 6.7547 0.3559 558
560 3 -41.7907 12.3758 6.7534 0.4068 559
561 3 -42.8633 12.2136 6.5049 0.4068 560
562 3 -43.9020 11.7667 5.7940 0.394 561
563 3 -44.9211 11.6037 6.4279 0.394 562
564 3 -45.9085 11.9565 7.5337 0.394 563
565 3 -46.8876 12.5397 7.9335 0.3813 564
566 3 -47.8662 12.8828 7.1594 0.3432 565
567 3 -48.9622 12.9864 7.2423 0.3178 566
568 3 -49.9547 13.3758 8.4458 0.2796 567
569 3 -50.9323 12.8359 8.7342 0.2542 568
570 3 -51.9569 12.4929 8.5225 0.2288 569
571 3 -52.7601 13.1596 8.4616 0.2288 570
572 3 -53.8566 13.3833 8.8805 0.2288 571
573 3 -54.9576 13.5244 8.4227 0.2288 572
574 3 -55.9591 13.8769 8.2666 0.2415 573
575 3 -56.9260 14.0334 7.2954 0.2288 574
576 3 -57.7886 13.6822 8.4828 0.2288 575
577 3 -58.4525 14.0957 9.0633 0.2161 576
578 3 -59.1074 14.9540 8.5330 0.2288 577
579 3 -59.9917 15.6676 8.7808 0.2034 578
580 3 -60.9707 16.1773 8.6827 0.1907 579
581 3 -61.9903 16.5031 8.7011 0.2034 580
582 3 -63.1146 16.4629 8.8776 0.2542 581
583 3 -64.0675 16.2985 10.0240 0.2796 582
584 3 -65.1556 16.3978 10.3336 0.2542 583
585 3 -65.9214 16.8608 9.2659 0.2161 584
586 3 -66.7565 17.3312 9.4906 0.1907 585
587 3 -67.6477 17.9658 9.5347 0.2034 586
588 3 -68.4552 18.4613 8.2924 0.2161 587
589 3 -69.2719 19.2214 7.9860 0.2161 588
590 3 -70.2811 19.7097 8.5528 0.2161 589
591 3 -71.3166 19.8659 9.7062 0.2034 590
592 3 -72.3742 19.8889 10.6526 0.2161 591
593 3 -73.4798 19.8920 10.4771 0.2034 592
594 3 -74.2118 20.5609 10.6105 0.2161 593
595 3 -75.1368 21.1802 10.7892 0.2161 594
596 3 -76.2612 21.2417 10.5759 0.2415 595
597 3 -77.2732 21.6300 11.6038 0.2415 596
598 3 -78.3817 21.7544 11.8039 0.2415 597
599 3 -79.4081 22.0557 12.3918 0.2161 598
600 3 -80.2875 22.6107 11.7781 0.2034 599
601 3 -81.0960 23.2850 11.6307 0.2034 600
602 3 -82.0479 23.9109 12.2756 0.2161 601
603 3 -82.8031 24.6591 13.2406 0.2542 602
604 3 -82.5535 25.7849 14.4878 0.2669 603
605 3 -82.3459 26.8360 14.5626 0.2669 604
606 3 -82.4737 27.8119 14.8872 0.2288 605
607 3 -83.3204 28.3070 14.1566 0.2034 606
608 3 5.6039 -0.6864 0.1920 0.3813 1
609 3 6.7342 -0.6195 0.6182 0.483 608
610 3 7.8619 -0.7176 0.9617 0.5084 609
611 3 8.9939 -0.8130 0.5980 0.4703 610
612 3 10.1176 -0.7144 1.1073 0.4449 611
613 3 11.2595 -0.6449 1.2063 0.4449 612
614 3 12.4034 -0.6506 1.2104 0.4449 613
615 3 13.4217 -1.1666 1.2770 0.394 614
616 3 14.0757 -2.0981 1.3980 0.3305 615
617 3 14.4248 -3.1778 1.5406 0.3051 616
618 3 14.7833 -4.2533 1.6950 0.3305 617
619 3 14.9379 -4.7299 1.8569 0.2161 618
620 3 14.9690 -5.6386 2.7186 0.1652 619
621 3 14.5932 -6.3248 4.3305 0.1398 620
622 3 14.9043 -7.0448 5.4477 0.1144 621
623 3 15.8406 -7.3319 6.5336 0.1144 622
624 3 16.7019 -7.5171 8.1230 0.1144 623
625 3 17.7720 -7.5069 8.8103 0.1144 624
626 3 18.8931 -7.2886 8.9775 0.1144 625
627 3 19.8616 -7.6972 9.5879 0.1398 626
628 3 20.0955 -8.6680 10.3393 0.178 627
629 3 19.6085 -9.4801 11.3915 0.2161 628
630 3 18.5999 -9.8687 12.0022 0.2288 629
631 3 17.6845 -10.5340 12.1720 0.2669 630
632 3 17.2642 -11.4714 12.9326 0.3305 631
633 3 17.1168 -12.3499 14.2024 0.4195 632
634 3 16.7929 -13.1005 15.7048 0.4322 633
635 3 16.3395 -14.0501 16.3589 0.394 634
636 3 16.1303 -15.1839 16.2715 0.3178 635
637 3 16.6043 -16.1992 16.1149 0.2669 636
638 3 17.6289 -16.6176 16.5779 0.2924 637
639 3 18.5875 -16.9829 17.4609 0.2924 638
640 3 19.1800 -17.6824 18.7042 0.3432 639
641 3 19.6672 -18.4659 19.8711 0.2924 640
642 3 20.3616 -19.2590 20.5556 0.2924 641
643 3 20.7774 -20.1835 21.0967 0.2161 642
644 3 20.6231 -21.2225 21.7469 0.2288 643
645 3 20.9082 -22.1128 22.2187 0.2288 644
646 3 21.9233 -22.3811 22.8213 0.2924 645
647 3 23.0234 -22.4173 23.5343 0.3178 646
648 3 24.0785 -22.6905 24.1082 0.3559 647
649 3 25.0249 -23.2749 24.4165 0.3686 648
650 3 25.9000 -23.9945 24.5849 0.3432 649
651 3 26.7844 -24.6840 24.8735 0.3051 650
652 3 27.7711 -25.0078 25.6473 0.2669 651
653 3 28.7835 -24.8788 26.8716 0.2669 652
654 3 29.8462 -24.7235 27.8527 0.2669 653
655 3 30.9239 -24.8638 28.5320 0.2669 654
656 3 31.9887 -25.1336 29.1439 0.2924 655
657 3 33.0887 -25.2311 29.7307 0.2924 656
658 3 34.1886 -25.4066 30.2122 0.3051 657
659 3 34.9632 -26.1045 30.6743 0.2924 658
660 3 34.9826 -27.1300 31.1412 0.3305 659
661 3 35.0917 -28.1429 31.8826 0.3178 660
662 3 35.2320 -28.7881 33.6653 0.3305 661
663 3 35.1292 -29.1424 35.9889 0.3305 662
664 3 34.8919 -29.7783 37.7752 0.3813 663
665 3 34.7903 -30.7266 38.7756 0.3686 664
666 3 34.7962 -31.7944 39.3263 0.3432 665
667 3 34.8619 -32.7873 40.2077 0.3051 666
668 3 34.6886 -33.7934 40.9593 0.2924 667
669 3 34.5335 -34.7325 42.0114 0.2669 668
670 3 34.6488 -35.6742 43.0556 0.2288 669
671 3 34.8618 -36.4929 44.4540 0.2161 670
672 3 35.1956 -37.0997 46.2616 0.2034 671
673 3 35.4227 -38.0109 47.3125 0.2161 672
674 3 35.8522 -38.7580 48.6740 0.2034 673
675 3 36.2446 -39.6042 49.8219 0.2161 674
676 3 36.1734 -40.6390 50.4786 0.2034 675
677 3 36.2214 -41.4033 52.0607 0.2034 676
678 3 36.9144 -41.9826 53.3946 0.1652 677
679 3 15.2647 -4.6234 0.6458 0.3686 618
680 3 16.2294 -4.8116 -0.8287 0.3813 679
681 3 17.3422 -4.7645 -1.3799 0.394 680
682 3 18.4692 -4.6699 -0.9479 0.4195 681
683 3 19.5594 -4.9201 -0.5232 0.4576 682
684 3 20.4449 -5.6178 -0.3132 0.4957 683
685 3 21.3833 -6.2047 0.1240 0.5084 684
686 3 22.2982 -6.7592 0.8142 0.483 685
687 3 23.0406 -7.5798 1.1983 0.4195 686
688 3 23.5589 -8.5019 1.8455 0.3813 687
689 3 24.0301 -9.4741 2.3600 0.3686 688
690 3 24.5674 -10.4410 2.7227 0.3813 689
691 3 25.2375 -11.2619 3.3834 0.3813 690
692 3 26.0656 -11.9968 3.7811 0.3813 691
693 3 27.0749 -12.5309 3.8528 0.3686 692
694 3 28.1498 -12.9280 3.8286 0.3432 693
695 3 29.2264 -13.3296 3.5422 0.2924 694
696 3 30.2311 -13.8915 3.0187 0.2669 695
697 3 31.3254 -14.2271 3.0346 0.2542 696
698 3 32.4648 -14.1866 3.2756 0.2924 697
699 3 33.5881 -14.2254 3.7527 0.2924 698
700 3 34.6525 -14.5792 4.1213 0.2924 699
701 3 35.7408 -14.9323 4.1384 0.2415 700
702 3 36.5390 -15.7985 4.4524 0.2669 701
703 3 37.3476 -16.4859 5.1439 0.3305 702
704 3 38.2860 -17.0804 5.5037 0.3686 703
705 3 39.2888 -17.6328 5.5069 0.3813 704
706 3 40.3381 -18.0899 5.0605 0.394 705
707 3 41.4322 -18.4282 4.7259 0.394 706
708 3 42.5650 -18.5871 4.6512 0.3686 707
709 3 43.7031 -18.5064 4.6341 0.3051 708
710 3 44.8321 -18.6571 4.6580 0.2415 709
711 3 45.5303 -19.5102 4.8020 0.2161 710
712 3 46.0524 -20.4913 5.1217 0.2034 711
713 3 46.8530 -21.2349 5.5981 0.2161 712
714 3 47.9133 -21.6651 5.4475 0.2034 713
715 3 49.0492 -21.7429 5.1857 0.2161 714
716 3 50.1735 -21.8439 5.5537 0.2034 715
717 3 51.1578 -22.1593 6.5364 0.2288 716
718 3 52.0445 -22.8108 6.9971 0.2542 717
719 3 52.7017 -23.7821 6.3932 0.2924 718
720 3 53.5522 -24.5720 5.7147 0.2796 719
721 3 54.5459 -25.1563 5.5241 0.2542 720
722 3 55.5982 -25.5987 5.5931 0.2415 721
723 3 56.7402 -25.5989 5.7752 0.2796 722
724 3 57.8503 -25.4445 6.4131 0.3178 723
725 3 58.9751 -25.2328 6.6070 0.3305 724
726 3 60.1186 -25.1978 6.6186 0.3178 725
727 3 61.2592 -25.2907 6.6173 0.3051 726
728 3 62.3791 -25.5274 6.5600 0.3178 727
729 3 63.4552 -25.9122 6.0419 0.3178 728
730 3 64.4687 -26.4633 5.6831 0.3051 729
731 3 65.5638 -26.7962 5.6712 0.2669 730
732 3 66.6915 -26.9953 5.5394 0.2542 731
733 3 67.7652 -26.8735 4.7208 0.2415 732
734 3 68.8495 -26.5349 4.5353 0.2542 733
735 3 69.9917 -26.6001 4.5414 0.2415 734
736 3 71.1264 -26.7389 4.5594 0.2669 735
737 3 72.2678 -26.6539 4.5487 0.2924 736
738 3 73.3689 -26.3466 4.5112 0.3432 737
739 3 74.7609 -25.5853 4.4994 0.2669 738
740 3 75.6552 -24.8515 4.7169 0.2924 739
741 3 76.5920 -24.1711 5.0842 0.3051 740
742 3 77.5768 -23.5720 5.2659 0.2669 741
743 3 78.5734 -23.0003 5.3276 0.2415 742
744 3 79.4500 -22.2486 5.5657 0.2288 743
745 3 80.0287 -21.2425 5.8743 0.2542 744
746 3 80.5485 -20.2119 5.9323 0.2542 745
747 3 81.3320 -19.3999 5.7925 0.2288 746
748 3 82.3173 -18.8761 5.4739 0.2034 747
749 3 83.3465 -18.4663 4.9960 0.1907 748
750 3 84.3968 -18.0543 4.7179 0.178 749
751 3 85.4254 -17.5439 4.8642 0.1907 750
752 3 86.4364 -16.9902 5.0439 0.2288 751
753 3 87.5042 -16.6369 4.7455 0.3051 752
754 3 88.6289 -16.5217 4.4470 0.3432 753
755 3 89.7718 -16.5341 4.3744 0.3178 754
756 3 90.9067 -16.3983 4.3518 0.2415 755
757 3 91.9476 -15.9397 4.2925 0.1652 756
758 3 92.8964 -15.3070 4.2097 0.1271 757
759 3 93.8693 -14.7113 4.1279 0.1398 758
760 3 94.9624 -14.3915 4.0599 0.178 759
761 3 96.1008 -14.3668 3.8973 0.2288 760
762 3 97.2315 -14.4547 3.4829 0.2415 761
763 3 98.3645 -14.4865 3.1042 0.2288 762
764 3 99.4988 -14.3626 2.9972 0.2034 763
765 3 100.6150 -14.1046 3.0814 0.2034 764
766 3 101.7375 -13.8810 3.3271 0.2161 765
767 3 102.8663 -13.7686 3.7420 0.2415 766
768 3 103.9725 -13.6366 4.4241 0.2415 767
769 3 105.0524 -13.2524 4.6755 0.2669 768
770 3 106.1017 -12.8378 4.4135 0.2796 769
771 3 107.1752 -12.5143 4.0224 0.3305 770
772 3 108.2860 -12.2750 3.8369 0.3305 771
773 3 109.4087 -12.0577 3.7883 0.3305 772
774 3 110.5221 -11.7971 3.7489 0.2669 773
775 3 111.5768 -11.3644 3.6615 0.2542 774
776 3 112.6709 -11.0630 3.4554 0.2161 775
777 3 113.7468 -11.2960 2.6091 0.2288 776
778 3 114.8428 -11.5595 1.9613 0.1907 777
779 3 115.9518 -11.3404 2.4724 0.1907 778
780 3 117.0431 -11.1113 3.2182 0.178 779
781 3 118.0604 -10.8079 4.4219 0.1907 780
782 3 119.1259 -10.3780 4.6776 0.1907 781
783 3 120.2636 -10.2555 4.6774 0.1907 782
784 3 121.3740 -10.5302 4.6812 0.2034 783
785 3 122.4464 -10.9406 4.5332 0.2288 784
786 3 123.5056 -11.2940 3.7048 0.2542 785
787 3 124.4784 -10.9323 2.7613 0.2542 786
788 3 125.3017 -10.5479 1.3322 0.2288 787
789 3 74.7499 -26.3903 4.0868 0.2161 738
790 3 75.5894 -27.0298 4.3105 0.2034 789
791 3 76.3275 -27.7819 4.8073 0.2288 790
792 3 76.7546 -28.8442 4.5959 0.2288 791
793 3 77.1136 -29.9516 4.4029 0.2161 792
794 3 77.5866 -31.0199 3.9232 0.178 793
795 3 77.8409 -32.1532 3.4520 0.178 794
796 3 78.3654 -33.1027 3.8727 0.1652 795
797 3 78.7948 -34.0078 4.6134 0.1907 796
798 3 79.4169 -34.9723 4.4634 0.2034 797
799 3 80.2400 -35.7386 4.6879 0.2542 798
800 3 81.0171 -36.5615 4.5086 0.2669 799
801 3 81.6135 -37.4413 4.5137 0.2669 800
802 3 82.1683 -38.2939 5.0401 0.2161 801
803 3 82.6636 -39.3236 5.0809 0.178 802
804 3 83.0453 -40.3448 5.4606 0.1652 803
805 3 83.6894 -41.1926 5.7072 0.2161 804
806 3 84.4574 -42.0547 5.2961 0.2669 805
807 3 85.2023 -42.8037 5.7035 0.3178 806
808 3 85.8870 -43.6159 6.3207 0.3051 807
809 3 86.3357 -44.6746 6.0358 0.3051 808
810 3 86.7778 -45.7397 5.9600 0.2924 809
811 3 87.5280 -46.5138 6.4106 0.3051 810
812 3 88.3179 -47.1978 7.1888 0.2924 811
813 3 88.9129 -48.0970 7.6723 0.2796 812
814 3 89.3205 -49.1622 7.7316 0.2669 813
815 3 90.0202 -50.0444 7.8308 0.2542 814
816 3 90.5549 -51.0825 7.1584 0.2415 815
817 3 91.0677 -52.0382 5.5559 0.2288 816
818 3 36.1368 -14.9478 2.4260 0.2415 701
819 3 36.6916 -14.3127 1.1974 0.2161 818
820 3 37.2869 -13.3506 1.0225 0.1907 819
821 3 37.9849 -12.4838 0.7808 0.2161 820
822 3 38.9242 -11.9251 1.0659 0.2796 821
823 3 40.0094 -11.7288 1.1822 0.3178 822
824 3 41.1297 -11.6887 1.2657 0.2924 823
825 3 42.2105 -11.9088 0.8373 0.2669 824
826 3 43.2754 -11.9036 0.0087 0.2542 825
827 3 44.2824 -11.4254 -0.1587 0.2669 826
828 3 45.2701 -10.9710 -0.7178 0.2542 827
829 3 46.3427 -10.6357 -0.9498 0.2288 828
830 3 47.3378 -10.2711 0.1410 0.2288 829
831 3 48.2630 -10.1667 -1.0289 0.2542 830
832 3 49.2712 -9.7200 -1.4041 0.3051 831
833 3 50.2291 -9.1212 -1.6192 0.3178 832
834 3 51.2602 -8.6128 -1.3758 0.3178 833
835 3 52.3240 -8.4556 -0.3960 0.2924 834
836 3 52.8351 -8.3513 -1.5987 0.178 835
837 3 53.8774 -8.5632 -1.4753 0.1907 836
838 3 55.0087 -8.6826 -1.6093 0.1907 837
839 3 56.1065 -8.4145 -1.1672 0.2161 838
840 3 57.1613 -8.0427 -0.5491 0.2415 839
841 3 58.0822 -8.1725 -2.1711 0.2669 840
842 3 59.1267 -8.4611 -2.8792 0.2415 841
843 3 60.1958 -8.7429 -2.4230 0.2161 842
844 3 61.2233 -8.9131 -1.8767 0.178 843
845 3 62.1650 -9.2085 -1.2629 0.178 844
846 3 63.2091 -9.6683 -1.8764 0.178 845
847 3 64.2927 -9.5933 -2.2965 0.2161 846
848 3 65.0470 -8.7484 -1.8787 0.2288 847
849 3 65.8358 -7.9485 -0.7488 0.2542 848
850 3 66.9373 -7.8142 -0.8468 0.2542 849
851 3 67.8211 -8.1598 -2.5028 0.2924 850
852 3 68.9152 -8.3463 -2.0073 0.3051 851
853 3 69.9612 -8.7666 -1.7125 0.3051 852
854 3 71.0630 -8.7976 -1.1862 0.2669 853
855 3 71.8215 -8.0131 -1.5368 0.2288 854
856 3 72.7769 -7.9171 -2.8649 0.2034 855
857 3 73.8420 -8.0853 -3.6249 0.1907 856
858 3 74.9300 -7.7635 -3.3101 0.2161 857
859 3 76.0349 -7.6167 -2.6412 0.2288 858
860 3 77.1391 -7.6578 -2.1529 0.2415 859
861 3 78.1216 -8.0716 -1.4487 0.2034 860
862 3 79.1172 -8.3628 -1.2847 0.1907 861
863 3 80.1663 -8.3273 -2.1719 0.1652 862
864 3 81.1566 -8.4203 -3.5444 0.178 863
865 3 82.2454 -8.3827 -3.1477 0.1652 864
866 3 83.2566 -8.7479 -4.0003 0.1652 865
867 3 84.1677 -8.5556 -4.3968 0.1525 866
868 3 84.7347 -8.0785 -4.8511 0.1652 867
869 3 85.8080 -7.8966 -4.1091 0.1907 868
870 3 86.9387 -7.7174 -4.0297 0.2161 869
871 3 88.0495 -7.4578 -3.8940 0.2288 870
872 3 89.0957 -7.2719 -4.3448 0.2161 871
873 3 90.1021 -7.1664 -4.0658 0.1907 872
874 3 91.1052 -7.2159 -4.7078 0.1525 873
875 3 92.0151 -6.9698 -6.0335 0.1398 874
876 3 92.9981 -6.3716 -5.7235 0.1652 875
877 3 94.0952 -6.0368 -5.4532 0.2161 876
878 3 52.5291 -7.8036 -1.7877 0.2288 835
879 3 53.0402 -6.7711 -1.5380 0.2161 878
880 3 53.5626 -5.7356 -0.9088 0.2161 879
881 3 54.2079 -4.8057 -0.8393 0.2288 880
882 3 54.9604 -4.0972 -1.1078 0.2415 881
883 3 55.6567 -3.5065 -2.2590 0.2669 882
884 3 56.6452 -3.2686 -2.8751 0.2924 883
885 3 57.6326 -3.3275 -2.5010 0.2796 884
886 3 58.5864 -3.2611 -0.9941 0.2415 885
887 3 59.6119 -3.4733 -0.1383 0.2034 886
888 3 60.6741 -3.8353 -0.3750 0.2161 887
889 3 61.3596 -4.0160 1.0879 0.2415 888
890 3 62.2722 -4.5362 1.8384 0.2796 889
891 3 63.3120 -5.0269 1.6525 0.2669 890
892 3 64.3595 -5.4756 1.1508 0.2542 891
893 3 65.3641 -5.9679 1.4847 0.2288 892
894 3 66.4605 -6.2238 1.5745 0.2542 893
895 3 67.5758 -6.0148 1.6038 0.2669 894
896 3 68.6259 -5.7971 2.6554 0.2796 895
897 3 69.6066 -5.7096 3.9307 0.2415 896
898 3 70.6010 -6.2155 3.9722 0.2288 897
899 3 71.2592 -6.8397 4.0996 0.1907 898
900 3 71.8198 -7.1441 6.0454 0.2034 899
901 3 72.7779 -7.7538 5.9011 0.1907 900
902 3 73.8839 -7.4672 6.2764 0.2034 901
903 3 74.9392 -7.0828 7.0047 0.1652 902
904 3 76.0312 -6.8246 6.6386 0.1652 903
905 3 77.1101 -6.7296 6.1267 0.2034 904
906 3 77.9529 -6.3412 4.8442 0.2669 905
907 3 78.9688 -5.9274 4.7695 0.3051 906
908 3 80.0173 -5.6239 5.6808 0.2669 907
909 3 81.0601 -5.6900 5.8821 0.2288 908
910 3 82.1077 -5.9470 6.2623 0.1652 909
911 3 83.1439 -6.3436 6.5644 0.1398 910
912 3 84.0060 -7.0929 6.1492 0.1271 911
913 3 84.8019 -7.8759 5.0199 0.1398 912
914 3 85.3738 -8.8175 3.5987 0.1525 913
915 3 85.6375 -9.6324 1.3066 0.1398 914
916 3 85.7608 -10.6576 -0.6076 0.1398 915
917 3 86.1875 -11.7573 -1.3268 0.1525 916
918 4 -0.5971 5.3276 0.4139 0.1907 1
919 4 -0.8745 6.4601 0.5746 0.2669 918
920 4 -1.3117 7.5517 0.9188 0.3178 919
921 4 -1.7148 8.6488 1.1361 0.3432 920
922 4 -2.0661 9.7529 1.2144 0.3813 921
923 4 -2.4056 10.8812 1.5731 0.4322 922
924 4 -2.7323 12.0051 1.7891 0.4957 923
925 4 -3.2285 13.0317 1.7004 0.4957 924
926 4 -3.7771 14.0238 1.5459 0.483 925
927 4 -4.1460 15.0819 1.2925 0.4576 926
928 4 -4.3128 16.1286 0.6851 0.4576 927
929 4 -4.4043 17.1897 0.1077 0.4703 928
930 4 -4.4969 18.2857 -0.2749 0.4703 929
931 4 -4.5206 19.3208 -0.9935 0.4703 930
932 4 -4.3337 20.2864 -1.9388 0.4576 931
933 4 -4.0799 21.3044 -2.6048 0.483 932
934 4 -3.8907 22.4047 -2.8838 0.5212 933
935 4 -3.8574 23.5382 -3.0315 0.5466 934
936 4 -4.0317 24.6595 -3.1742 0.5212 935
937 4 -4.3061 25.7615 -3.3105 0.483 936
938 4 -4.4276 26.8934 -3.4281 0.4576 937
939 4 -4.4938 28.0437 -3.4284 0.483 938
940 4 -4.3164 29.2179 -2.8375 0.483 939
941 4 -4.0809 30.3818 -2.2383 0.4703 940
942 4 -3.7841 31.4956 -2.2299 0.3813 941
943 4 -3.0884 32.1551 -3.3715 0.3051 942
944 4 -2.5309 33.0316 -3.9760 0.2796 943
945 4 -2.5635 33.5755 -3.5249 0.2161 944
946 4 -3.0793 34.6284 -3.1887 0.2288 945
947 4 -3.4275 35.7613 -2.5973 0.2542 946
948 4 -3.6839 36.9085 -2.3043 0.2669 947
949 4 -3.7556 38.0933 -1.7737 0.2669 948
950 4 -3.7199 39.2586 -1.6339 0.2796 949
951 4 -3.2135 40.3137 -1.3631 0.2924 950
952 4 -2.4971 41.2401 -0.8670 0.2924 951
953 4 -2.2717 42.3610 -0.9411 0.2669 952
954 4 -2.5321 43.4663 -1.0826 0.2542 953
955 4 -2.8216 44.5641 -1.2237 0.2669 954
956 4 -3.0175 45.6817 -1.3668 0.2924 955
957 4 -3.2494 46.7937 -1.5055 0.3178 956
958 4 -3.8812 47.7421 -1.6039 0.3051 957
959 4 -4.3333 47.9034 -1.5246 0.2415 958
960 4 -5.3628 48.4046 -1.1826 0.2415 959
961 4 -6.2574 49.1267 -0.8529 0.2034 960
962 4 -7.1262 49.8774 -0.7925 0.178 961
963 4 -8.1302 50.3953 -0.8446 0.1907 962
964 4 -9.2188 50.7400 -0.8870 0.2288 963
965 4 -10.2654 51.1863 -0.9322 0.2669 964
966 4 -11.2002 51.8410 -0.9320 0.2924 965
967 4 -12.0947 52.5724 -0.7346 0.2924 966
968 4 -13.0134 53.2693 -0.5930 0.2669 967
969 4 -13.8752 53.9093 -1.1262 0.2415 968
970 4 -14.7409 54.4430 -2.0798 0.2288 969
971 4 -15.7043 54.9818 -2.2634 0.2415 970
972 4 -16.6642 55.5570 -1.4019 0.2669 971
973 4 -17.6355 56.1421 -0.6364 0.3178 972
974 4 -18.5806 56.8082 -0.2336 0.3559 973
975 4 -19.5309 57.4690 0.1454 0.3813 974
976 4 -20.5026 58.0694 0.1689 0.3559 975
977 4 -21.4282 58.6887 -0.1785 0.3051 976
978 4 -22.3306 59.3648 -0.3936 0.2542 977
979 4 -23.3252 59.9259 -0.3144 0.2161 978
980 4 -24.3834 60.3763 -0.0919 0.2161 979
981 4 -25.4197 60.8543 -0.0911 0.1907 980
982 4 -26.3792 61.4085 -0.4862 0.1907 981
983 4 -27.1234 62.1830 -1.0005 0.178 982
984 4 -27.6003 63.1913 -1.2084 0.1907 983
985 4 -27.9931 64.2955 -0.7676 0.1907 984
986 4 -28.4309 65.3665 0.3259 0.1907 985
987 4 -29.0414 66.3507 1.2223 0.1907 986
988 4 -29.6708 67.3360 1.6350 0.178 987
989 4 -30.1522 68.3550 1.5005 0.1525 988
990 4 -30.3944 69.4439 1.2503 0.1398 989
991 4 -30.5449 70.5513 0.9804 0.1652 990
992 4 -30.5352 71.6388 0.5475 0.2034 991
993 4 -30.5082 72.7947 0.6987 0.2415 992
994 4 -30.6852 73.9523 0.9889 0.2415 993
995 4 -30.6621 75.1288 1.4674 0.2669 994
996 4 -30.6102 76.3075 1.8333 0.2542 995
997 4 -30.8588 77.4407 2.8301 0.2415 996
998 4 -31.3441 78.4688 2.9129 0.178 997
999 4 -31.5495 79.6084 3.0939 0.1525 998
1000 4 -31.8672 80.7129 3.1070 0.1398 999
1001 4 -32.5594 81.5478 2.6630 0.178 1000
1002 4 -33.6262 81.8470 2.1987 0.1907 1001
1003 4 -34.7529 81.8660 2.6284 0.2161 1002
1004 4 -35.8705 81.6137 2.4791 0.2034 1003
1005 4 -4.0400 48.4281 -1.7176 0.2542 958
1006 4 -4.3466 49.5135 -1.9178 0.2542 1005
1007 4 -4.2385 50.5868 -2.2774 0.2924 1006
1008 4 -3.7543 51.5804 -2.5798 0.3178 1007
1009 4 -3.1342 52.5603 -2.3758 0.3432 1008
1010 4 -2.5556 53.5647 -2.2447 0.3432 1009
1011 4 -2.3456 54.7024 -1.9900 0.3305 1010
1012 4 -2.4336 55.8701 -1.6943 0.3178 1011
1013 4 -2.7508 56.9702 -1.7027 0.3051 1012
1014 4 -3.0994 58.0532 -1.8277 0.3051 1013
1015 4 -3.3052 59.1696 -1.9524 0.3051 1014
1016 4 -3.3627 60.3129 -1.9998 0.3051 1015
1017 4 -3.1964 61.4679 -1.7694 0.3051 1016
1018 4 -2.8792 62.6024 -1.3891 0.3051 1017
1019 4 -2.4572 63.6955 -1.1097 0.3051 1018
1020 4 -2.0708 64.8065 -0.7634 0.3178 1019
1021 4 -1.8691 65.9492 -0.6290 0.3051 1020
1022 4 -1.9139 67.0857 -0.7050 0.2796 1021
1023 4 -2.2258 68.1870 -0.7221 0.2161 1022
1024 4 -2.3761 69.3443 -0.4612 0.178 1023
1025 4 -2.5399 70.5044 -0.2276 0.1525 1024
1026 4 -3.0189 71.5112 -0.4363 0.178 1025
1027 4 -3.3208 72.4997 -1.1414 0.2034 1026
1028 4 -3.1343 73.5101 -1.8428 0.2288 1027
1029 4 -2.6429 74.5263 -1.9792 0.2288 1028
1030 4 -2.0223 75.5036 -1.8745 0.2288 1029
1031 4 -1.3298 76.4314 -1.7489 0.2161 1030
1032 4 -0.7421 77.4422 -1.4564 0.178 1031
1033 4 -0.3816 78.5535 -1.2213 0.1398 1032
1034 4 -0.1182 79.6721 -1.2404 0.1398 1033
1035 4 0.1467 80.7764 -1.3732 0.1652 1034
1036 4 0.3818 81.8869 -1.5163 0.2034 1035
1037 4 0.5355 83.0113 -1.6612 0.2161 1036
1038 4 0.7060 84.1328 -1.8057 0.2542 1037
1039 4 0.9891 85.2312 -1.9467 0.2796 1038
1040 4 1.2348 86.3399 -2.0874 0.2924 1039
1041 4 1.3462 87.4708 -2.2122 0.2542 1040
1042 4 1.3748 88.6217 -2.2145 0.2288 1041
1043 4 1.4011 89.7944 -1.9771 0.2288 1042
1044 4 1.3585 90.9695 -1.6926 0.2669 1043
1045 4 1.2344 92.1361 -1.4500 0.2924 1044
1046 4 1.0827 93.3054 -1.1130 0.3051 1045
1047 4 0.9189 94.4659 -0.8763 0.3051 1046
1048 4 0.7490 95.6276 -0.6154 0.2924 1047
1049 4 0.6262 96.7997 -0.2935 0.2669 1048
1050 4 0.7497 97.9443 -0.2801 0.2415 1049
1051 4 1.0668 98.9818 -0.7444 0.2415 1050
1052 4 1.4269 99.9853 -1.3261 0.2796 1051
1053 4 1.7404 101.0877 -1.3652 0.3178 1052
1054 4 1.8963 102.2631 -0.8281 0.3432 1053
1055 4 1.9999 103.4454 -0.3325 0.3305 1054
1056 4 2.1653 104.5622 -0.5154 0.3305 1055
1057 4 2.4796 105.6769 -0.4338 0.3305 1056
1058 4 2.9314 106.7670 0.3624 0.3686 1057
1059 4 3.4252 107.8337 0.7508 0.4068 1058
1060 4 3.7469 108.9359 0.7254 0.4449 1059
1061 4 3.8647 110.0995 0.9125 0.4576 1060
1062 4 3.8885 111.2767 1.2373 0.4576 1061
1063 4 3.7812 112.4280 1.2895 0.483 1062
1064 4 3.5460 113.5315 1.0912 0.4957 1063
1065 4 3.3240 114.6003 0.6607 0.5084 1064
1066 4 3.1558 115.6540 0.0911 0.4957 1065
1067 4 2.9630 116.7548 -0.1689 0.5084 1066
1068 4 2.8705 117.9239 0.1073 0.5084 1067
1069 4 3.0703 119.0815 0.4217 0.4957 1068
1070 4 3.5745 120.1333 0.6779 0.4576 1069
1071 4 4.2826 121.0656 1.0808 0.4449 1070
1072 4 4.9595 122.0116 1.2896 0.4322 1071
1073 4 5.4678 123.0575 1.4991 0.4195 1072
1074 4 5.6713 124.1955 1.7178 0.394 1073
1075 4 5.4167 125.2673 1.3630 0.394 1074
1076 4 5.0025 126.2723 0.9100 0.4195 1075
1077 4 4.6413 127.3612 0.8791 0.4195 1076
1078 4 4.3782 128.4694 0.7996 0.394 1077
1079 4 4.3173 129.5817 0.5583 0.3432 1078
1080 4 4.4892 130.7413 0.9297 0.3305 1079
1081 4 4.9138 131.8445 1.5458 0.3305 1080
1082 4 5.3564 132.9281 1.9033 0.3432 1081
1083 4 5.5652 134.0561 1.9149 0.3432 1082
1084 4 5.5309 135.1925 1.8010 0.3432 1083
1085 4 5.3727 136.3267 1.7358 0.3432 1084
1086 4 5.2362 137.4778 1.8662 0.3432 1085
1087 4 5.2806 138.6551 2.1984 0.3432 1086
1088 4 5.3494 139.8121 2.2846 0.3432 1087
1089 4 5.3598 140.9558 2.2089 0.3305 1088
1090 4 5.3391 142.1096 2.2590 0.2924 1089
1091 4 5.3935 143.2907 2.7366 0.2542 1090
1092 4 5.5861 144.4584 3.4148 0.2542 1091
1093 4 5.9243 145.5737 3.6454 0.3178 1092
1094 4 6.1625 146.6506 3.3061 0.3559 1093
1095 4 6.3071 147.6938 2.6762 0.3432 1094
1096 4 6.3484 148.8041 2.3835 0.2669 1095
1097 4 6.2918 149.9593 2.4535 0.2542 1096
1098 4 6.1955 151.1375 2.8548 0.2924 1097
1099 4 6.0637 152.3090 3.2244 0.3813 1098
1100 4 6.0608 153.4900 3.6970 0.4195 1099
1101 4 6.2192 154.6613 4.1110 0.4322 1100
1102 4 6.2628 155.8359 4.5616 0.4068 1101
1103 4 6.0610 156.9816 4.6825 0.4068 1102
1104 4 5.8662 158.1243 4.8308 0.394 1103
1105 4 5.8638 159.3021 5.2180 0.394 1104
1106 4 5.9566 160.4541 5.2794 0.3813 1105
1107 4 5.8956 161.5919 5.1841 0.3559 1106
1108 4 5.7352 162.7305 5.1843 0.3432 1107
1109 4 5.4694 163.8733 5.4643 0.3178 1108
1110 4 5.1867 165.0122 5.7518 0.3432 1109
1111 4 4.9669 166.1328 5.6924 0.3432 1110
1112 4 4.8941 167.2650 5.5530 0.3686 1111
1113 4 4.9288 168.3982 5.4186 0.3686 1112
1114 4 5.1181 169.5245 5.3423 0.3686 1113
1115 4 5.3694 170.6601 5.5153 0.3178 1114
1116 4 5.7026 171.7956 6.0654 0.2669 1115
1117 4 5.9988 172.9203 6.4622 0.2415 1116
1118 4 5.8594 174.0430 6.5220 0.2542 1117
1119 4 5.4411 175.0466 6.1341 0.2542 1118
1120 4 5.1810 176.1851 6.3943 0.2415 1119
1121 4 5.1162 177.3443 6.5005 0.2669 1120
1122 4 5.1116 178.4796 6.3644 0.3305 1121
1123 4 5.1760 179.6104 6.2187 0.394 1122
1124 4 5.1795 180.7425 6.0736 0.4068 1123
1125 4 5.2597 181.8740 5.9310 0.3813 1124
1126 4 5.2193 183.0089 5.8003 0.3686 1125
1127 4 5.1877 184.1473 5.7358 0.3559 1126
1128 4 5.3162 185.3048 5.9116 0.3432 1127
1129 4 5.3934 186.4805 6.3027 0.2796 1128
1130 4 5.5261 187.6252 6.3164 0.2161 1129
1131 4 5.6131 188.7578 6.1812 0.1525 1130
1132 4 5.7861 189.8860 6.1089 0.1398 1131
1133 4 5.9801 191.0260 6.2920 0.1652 1132
1134 4 5.9138 192.2087 6.7675 0.2161 1133
1135 4 5.7471 193.3716 7.0824 0.2542 1134
1136 4 5.4435 194.5024 7.3600 0.2415 1135
1137 4 5.0594 195.5587 7.1599 0.2288 1136
1138 4 4.6933 196.5857 6.7713 0.2288 1137
1139 4 4.5499 197.7373 6.9668 0.2542 1138
1140 4 4.7204 198.8952 7.4728 0.2415 1139
1141 4 5.2358 199.9490 7.8655 0.1907 1140
1142 4 5.7092 200.9729 8.0065 0.1652 1141
1143 4 5.7465 202.1204 7.9851 0.178 1142
1144 4 5.7005 203.2894 8.1972 0.2415 1143
1145 4 5.6646 204.4607 8.4497 0.2542 1144
1146 4 5.6584 205.5982 8.3357 0.2542 1145
1147 4 5.6542 206.7162 8.0787 0.2161 1146
1148 4 5.6650 207.8652 8.0552 0.2034 1147
1149 4 5.7256 209.0237 8.1583 0.1907 1148
1150 4 5.9501 210.1603 8.2944 0.2034 1149
1151 4 6.1981 211.3005 8.6217 0.2288 1150
1152 4 6.1305 212.4550 8.7500 0.2669 1151
1153 4 5.8705 213.5627 8.6392 0.2924 1152
1154 4 5.5702 214.6674 8.5759 0.2924 1153
1155 4 5.2648 215.7889 8.7130 0.2542 1154
1156 4 4.9981 216.9323 9.0143 0.1907 1155
1157 4 4.8005 218.0742 9.1024 0.178 1156
1158 4 4.6133 219.1777 8.8570 0.2034 1157
1159 4 4.5106 220.2519 8.3736 0.3051 1158
1160 4 4.5555 221.3309 7.8947 0.3686 1159
1161 4 4.6275 222.4700 7.8357 0.4576 1160
1162 4 4.6780 223.6473 8.1741 0.4703 1161
1163 4 4.6952 224.8328 8.6568 0.4957 1162
1164 4 4.6214 226.0162 9.1876 0.483 1163
1165 4 4.4388 227.1875 9.6818 0.483 1164
1166 4 4.2547 228.3409 9.9288 0.4449 1165
1167 4 4.2150 229.4651 9.7593 0.3559 1166
1168 4 4.3198 230.5430 9.2772 0.3051 1167
1169 4 4.3667 231.6275 8.8698 0.2796 1168
1170 4 4.2149 232.7692 8.9204 0.3432 1169
1171 4 3.9624 233.9141 9.1617 0.3686 1170
1172 4 3.7204 235.0439 9.2096 0.4195 1171
1173 4 3.4997 236.1611 9.0984 0.4322 1172
1174 4 3.2319 237.2633 8.9629 0.4576 1173
1175 4 2.9316 238.3612 8.8462 0.4322 1174
1176 4 2.6504 239.4742 8.8180 0.3813 1175
1177 4 2.4258 240.6192 8.9974 0.3178 1176
1178 4 2.2312 241.7828 9.3597 0.2669 1177
1179 4 1.9976 242.9349 9.6677 0.2415 1178
1180 4 1.7656 244.0348 9.5264 0.2542 1179
1181 4 1.6788 245.0811 8.8961 0.3051 1180
1182 4 1.7338 246.1771 8.5932 0.3686 1181
1183 4 1.7610 247.3546 8.9851 0.394 1182
1184 4 1.6395 248.5288 9.4719 0.3686 1183
1185 4 1.3175 249.6494 9.7241 0.3305 1184
1186 4 0.8365 250.7139 9.9743 0.3051 1185
1187 4 0.4080 251.7974 10.2422 0.3559 1186
1188 4 0.2235 252.9299 10.2945 0.4195 1187
1189 4 0.2608 254.0647 10.1746 0.483 1188
1190 4 0.4008 255.1886 10.0172 0.4322 1189
1191 4 0.5854 256.2960 9.7848 0.3432 1190
1192 4 0.8614 257.3469 9.3368 0.2415 1191
1193 4 1.0787 258.3853 8.7722 0.2288 1192
1194 4 1.1055 259.4899 8.4531 0.2415 1193
1195 4 1.0696 260.6518 8.6340 0.2669 1194
1196 4 1.0828 261.8262 9.4939 0.2415 1195
1197 4 1.2337 262.9909 10.3664 0.2415 1196
1198 4 1.2800 264.1573 10.7149 0.2288 1197
1199 4 0.9362 265.2599 11.0091 0.2542 1198
1200 4 0.5658 266.3471 11.0569 0.2415 1199
1201 4 0.6057 267.4786 11.0966 0.2669 1200
1202 4 0.7456 268.6443 11.3758 0.3178 1201
1203 4 0.7063 269.8034 11.5091 0.3813 1202
1204 4 0.5511 270.9414 11.4864 0.4322 1203
1205 4 0.3818 272.0941 11.6290 0.4068 1204
1206 4 0.2900 273.2648 11.9106 0.3813 1205
1207 4 0.1691 274.4158 11.9843 0.3305 1206
1208 4 -0.0941 275.5041 11.7507 0.3432 1207
1209 4 -0.4580 276.5130 11.2100 0.3559 1208
1210 4 -0.7135 277.5588 10.7004 0.394 1209
1211 4 -0.7757 278.6883 10.5761 0.394 1210
1212 4 -0.8117 279.8624 10.8717 0.3813 1211
1213 4 -0.9211 281.0319 11.1491 0.3178 1212
1214 4 -1.1124 282.1759 11.2409 0.2415 1213
1215 4 -1.4679 283.2895 11.5076 0.1907 1214
1216 4 -1.8966 284.3795 11.7529 0.178 1215
1217 4 -2.0285 285.4983 11.6421 0.2161 1216
1218 4 -1.9666 286.5856 11.2101 0.2161 1217
1219 4 -2.3715 287.6382 11.2182 0.2288 1218
1220 4 -3.2350 288.3948 11.3779 0.2288 1219
1221 4 -3.8066 289.3845 11.3803 0.2796 1220
1222 4 -4.0991 290.5158 11.5977 0.3051 1221
1223 4 -4.3678 291.6664 12.0176 0.2796 1222
1224 4 -4.6829 292.8038 12.3992 0.2161 1223
1225 4 -5.1224 293.8956 12.7756 0.1907 1224
1226 4 -5.0517 295.0055 12.5262 0.2288 1225
1227 4 -5.7196 295.9472 12.6071 0.2669 1226
1228 4 -6.2029 296.9118 12.0939 0.2669 1227
1229 4 -6.9047 297.8252 12.1362 0.2161 1228
1230 4 -7.4118 298.8541 12.3854 0.2034 1229
1231 4 -7.4545 300.0333 12.9980 0.1907 1230
1232 4 -7.8286 301.1177 13.0597 0.2161 1231
1233 4 -8.4987 302.0482 13.0859 0.1907 1232
1234 4 -9.3039 302.8891 13.4661 0.1907 1233
1235 4 -10.1218 303.6930 13.8529 0.1652 1234
1236 4 -10.5267 304.7813 14.3945 0.1652 1235
1237 4 -10.5839 305.9655 15.0135 0.1398 1236
1238 4 -10.7924 307.1320 15.5016 0.1271 1237
1239 4 -10.9337 308.3079 15.9658 0.1144 1238
1240 4 -11.0976 309.4619 16.2652 0.1144 1239
1241 4 -11.4354 310.5489 16.1667 0.1144 1240
1242 4 -11.5091 311.6535 15.9733 0.1144 1241
1243 4 -11.2773 312.7470 15.7050 0.1144 1242
1244 4 -11.2563 313.8465 15.4649 0.1144 1243
1245 4 -11.6047 314.9424 15.5135 0.1144 1244
1246 4 -12.1359 315.9391 16.3300 0.1144 1245
1247 4 -12.8231 316.8321 17.0042 0.1271 1246
1248 4 -13.2627 317.8761 17.1024 0.1525 1247
1249 4 -13.4252 319.0288 17.2425 0.178 1248
1250 4 -13.8542 320.0640 17.7486 0.178 1249
1251 4 -14.4204 321.0810 18.2942 0.1525 1250
1252 4 -14.8136 322.1745 18.4558 0.1398 1251
1253 4 -15.3013 323.2211 18.6411 0.1398 1252
1254 4 -15.8837 324.2171 18.7170 0.1525 1253
1255 4 -16.5790 325.1183 18.7024 0.1525 1254
1256 4 -17.3245 326.0033 18.8460 0.1525 1255
1257 4 -17.9604 326.9829 19.3809 0.1525 1256
1258 4 -18.6380 327.9332 20.0707 0.1398 1257
1259 4 -19.3795 328.8181 20.2505 0.1271 1258
1260 4 -19.7817 329.9084 20.8088 0.1144 1259
1261 4 -19.9233 331.0496 20.8598 0.1144 1260
1262 4 -20.4233 332.0589 20.7428 0.1144 1261
1263 4 -20.3801 333.1728 20.5993 0.1144 1262
1264 4 -19.8704 334.1849 20.4688 0.1144 1263
1265 4 -20.2880 335.2223 20.3352 0.1398 1264
1266 4 -20.8083 336.2334 20.2051 0.1907 1265
1267 4 -1.6122 33.7544 -4.2797 0.3813 944
1268 4 -0.7378 34.4851 -4.3579 0.3305 1267
1269 4 0.1475 35.2308 -4.1591 0.2924 1268
1270 4 0.9875 36.0357 -3.7489 0.2669 1269
1271 4 1.8354 36.8107 -3.6807 0.2669 1270
1272 4 2.6715 37.5539 -3.9712 0.2669 1271
1273 4 3.5460 38.1938 -4.5377 0.2415 1272
1274 4 4.5865 38.5674 -4.9198 0.2288 1273
1275 4 5.7161 38.6199 -5.0383 0.2161 1274
1276 4 6.8096 38.3150 -5.1062 0.2288 1275
1277 4 7.9119 38.0381 -4.9499 0.2034 1276
1278 4 8.9598 38.3107 -4.1572 0.1907 1277
1279 4 10.0224 38.7224 -3.8915 0.2034 1278
1280 4 11.0832 39.1504 -3.9172 0.2796 1279
1281 4 12.1478 39.5672 -3.9715 0.3432 1280
1282 4 13.2399 39.9025 -4.0166 0.3813 1281
1283 4 14.3428 40.2028 -4.0609 0.3686 1282
1284 4 15.4557 40.4623 -4.1211 0.3432 1283
1285 4 16.5907 40.5477 -4.2788 0.3051 1284
1286 4 17.6991 40.3325 -4.7434 0.2669 1285
1287 4 18.7806 40.2966 -5.5719 0.2669 1286
1288 4 19.7619 40.7229 -6.2235 0.2796 1287
1289 4 20.7723 41.2279 -6.4342 0.3051 1288
1290 4 21.7940 41.7372 -6.5113 0.2924 1289
1291 4 22.8844 42.0672 -6.5541 0.2924 1290
1292 4 24.0218 42.1569 -6.5659 0.3178 1291
1293 4 25.1448 42.3609 -6.5924 0.3559 1292
1294 4 26.2262 42.7284 -6.6392 0.3559 1293
1295 4 27.2562 43.2194 -6.6992 0.2924 1294
1296 4 28.2088 43.8478 -6.7581 0.2161 1295
1297 4 29.1036 44.5683 -6.7235 0.1907 1296
1298 4 30.0756 45.1901 -6.4622 0.2161 1297
1299 4 31.1178 45.6741 -6.3402 0.2542 1298
1300 4 32.1118 46.1672 -6.7452 0.2542 1299
1301 4 33.0565 46.7625 -7.0956 0.2415 1300
1302 4 33.9195 47.4960 -7.2513 0.2161 1301
1303 4 34.7541 48.2724 -7.3539 0.1907 1302
1304 4 35.4803 49.1494 -7.4543 0.1525 1303
1305 4 35.9594 50.1852 -7.5023 0.1271 1304
1306 4 36.2855 51.2851 -7.5362 0.1144 1305
1307 4 36.5550 52.3747 -7.7741 0.1144 1306
1308 4 36.5831 53.5064 -7.9168 0.1398 1307
1309 4 36.9540 54.5786 -7.9302 0.178 1308
1310 4 37.9330 55.1224 -8.2633 0.2288 1309
1311 4 38.9198 55.5882 -8.8508 0.2415 1310
1312 4 39.9015 56.1481 -9.0788 0.2542 1311
1313 4 40.8924 56.7042 -9.2246 0.2415 1312
1314 4 41.9086 57.1682 -9.5949 0.2542 1313
1315 4 42.9551 57.6228 -9.6915 0.2542 1314
1316 4 43.9960 58.0933 -9.7504 0.2796 1315
1317 4 45.0327 58.5736 -9.8037 0.2796 1316
1318 4 46.0600 59.0764 -9.8255 0.2669 1317
1319 4 47.1251 59.5070 -9.6890 0.2288 1318
1320 4 48.2078 59.8790 -9.2953 0.2034 1319
1321 4 49.2029 60.4366 -9.1748 0.1907 1320
1322 4 49.9556 61.2261 -9.6652 0.2034 1321
1323 4 50.6601 62.0603 -10.1412 0.2034 1322
1324 4 51.4105 62.9092 -10.3027 0.2034 1323
1325 4 52.1978 63.7557 -10.1697 0.1907 1324
1326 4 53.0662 64.5233 -9.8233 0.1907 1325
1327 4 54.0789 65.0641 -9.5829 0.178 1326
1328 4 55.1955 65.3127 -9.5590 0.1652 1327
1329 4 56.3317 65.4311 -9.5877 0.178 1328
1330 4 57.4751 65.4291 -9.6600 0.2161 1329
1331 4 58.6027 65.2693 -9.9271 0.2415 1330
1332 4 59.6960 65.0595 -10.3746 0.2288 1331
1333 4 60.7572 65.4436 -10.0835 0.2415 1332
1334 4 61.7108 66.0700 -10.1535 0.2924 1333
1335 4 62.6832 66.5941 -10.5466 0.3559 1334
1336 4 63.6729 67.0493 -11.0186 0.3432 1335
1337 4 64.6320 67.6892 -10.8581 0.2924 1336
1338 4 65.5620 68.3400 -10.7903 0.2288 1337
1339 4 66.4410 69.0281 -10.6764 0.2034 1338
1340 4 67.3878 69.6723 -10.0140 0.178 1339
1341 4 68.2954 70.3667 -9.9211 0.178 1340
1342 4 69.0849 71.0309 -10.6485 0.1907 1341
1343 4 69.7266 71.7144 -11.8391 0.2288 1342
1344 4 70.4112 72.4519 -12.7332 0.2542 1343
1345 4 71.1271 73.2395 -13.3467 0.2415 1344
1346 4 71.9663 73.8913 -13.7285 0.2288 1345
1347 4 73.0339 74.2765 -13.9234 0.2288 1346
1348 4 73.8259 74.9369 -14.5874 0.2796 1347
1349 4 74.8423 75.3157 -14.3894 0.3305 1348
1350 4 75.8474 75.7743 -14.7381 0.3559 1349
1351 4 76.7657 76.2702 -15.5842 0.3559 1350
1352 4 77.5778 76.8912 -16.4873 0.3178 1351
1353 4 78.4149 77.6702 -15.8306 0.2924 1352
1354 4 79.4145 78.1915 -14.9692 0.2669 1353
1355 4 80.5399 78.4003 -14.9176 0.2542 1354
1356 4 -3.2229 32.7123 -1.1430 0.2924 943
1357 4 -3.6947 33.4161 0.8565 0.2034 1356
1358 4 -4.5523 34.0722 2.1775 0.1652 1357
1359 4 -5.5737 34.5193 2.9450 0.178 1358
1360 4 -6.4250 34.0584 2.9002 0.2288 1359
1361 4 -6.9903 33.0659 2.8584 0.2542 1360
1362 4 -7.4735 32.1107 3.3907 0.2542 1361
1363 4 -8.0258 31.2008 3.9942 0.2415 1362
1364 4 -8.6221 30.2305 4.0083 0.2034 1363
1365 4 -9.4199 29.4049 3.5410 0.2034 1364
1366 4 -10.3088 28.6879 3.4878 0.2034 1365
1367 4 -11.2815 28.0873 3.2343 0.2542 1366
1368 4 -12.2591 27.5316 3.4004 0.2669 1367
1369 4 -13.2616 27.0074 3.5889 0.2924 1368
1370 4 -14.3611 27.0275 3.5522 0.2669 1369
1371 4 -15.4672 27.3167 3.5453 0.2669 1370
1372 4 -16.5789 27.2150 3.7284 0.2542 1371
1373 4 -17.4744 26.5244 3.5860 0.2924 1372
1374 4 -18.1990 25.6379 3.5884 0.3178 1373
1375 4 -18.9213 24.7404 3.5472 0.3432 1374
1376 4 -19.8548 24.1670 4.0035 0.3178 1375
1377 4 -20.7532 23.6167 2.7435 0.2924 1376
1378 4 -21.7744 23.0920 2.6221 0.2796 1377
1379 4 -22.7899 22.8297 3.5567 0.3305 1378
1380 4 -23.6881 22.7432 3.8766 0.2415 1379
1381 4 -24.7119 23.0974 4.9687 0.2542 1380
1382 4 -25.8108 23.2400 4.4200 0.2415 1381
1383 4 -26.9227 23.4326 4.8672 0.2034 1382
1384 4 -27.8900 24.0330 5.3288 0.1652 1383
1385 4 -28.7447 24.4955 4.5153 0.1525 1384
1386 4 -29.2366 25.4327 4.4994 0.178 1385
1387 4 -30.0567 26.1265 5.1993 0.2034 1386
1388 4 -31.1114 26.2599 5.8378 0.2415 1387
1389 4 -32.1834 26.1825 6.6480 0.2669 1388
1390 4 -33.2954 26.0549 6.4869 0.3051 1389
1391 4 -34.3964 25.8984 5.7594 0.3432 1390
1392 4 -35.4804 25.6224 5.0813 0.3432 1391
1393 4 -36.5647 25.6470 5.2159 0.3305 1392
1394 4 -37.5424 25.7746 6.5330 0.2924 1393
1395 4 -38.4924 25.9980 8.0577 0.2669 1394
1396 4 -39.5475 25.8847 8.8293 0.2161 1395
1397 4 -40.5966 25.7314 9.6836 0.1652 1396
1398 4 -41.5599 25.4025 9.5511 0.1398 1397
1399 4 -42.0459 24.4077 9.7949 0.1398 1398
1400 4 -42.5435 23.3949 9.6754 0.1652 1399
1401 4 -43.1083 22.5674 10.5969 0.178 1400
1402 4 -43.7603 21.7855 11.2968 0.2034 1401
1403 4 -44.5234 21.1732 11.9272 0.2161 1402
1404 4 -44.9266 20.8013 14.0666 0.2161 1403
1405 4 -45.5612 20.3218 14.3823 0.2161 1404
1406 4 -46.1890 19.9596 15.7193 0.2288 1405
1407 4 -45.9533 20.7640 17.5562 0.2669 1406
1408 4 -46.2646 21.4283 19.7332 0.2796 1407
1409 4 -46.8974 20.7312 20.8580 0.2796 1408
1410 4 -47.9271 20.5632 21.5095 0.2542 1409
1411 4 -49.0513 20.7297 21.2814 0.2288 1410
1412 4 -50.1359 20.6681 21.1565 0.178 1411
1413 4 -51.0484 20.7372 22.0589 0.1652 1412
1414 4 -51.9198 21.4686 22.7248 0.1652 1413
1415 4 -52.8615 21.8895 23.7699 0.2161 1414
1416 4 -53.8653 22.1421 25.0616 0.2542 1415
1417 4 -54.9521 22.4217 25.3922 0.3178 1416
1418 4 -56.0751 22.6162 25.2739 0.3305 1417
1419 4 -57.1626 22.9592 25.4784 0.3051 1418
1420 4 -57.9899 23.7403 25.7808 0.2288 1419
1421 4 -58.5898 24.7421 26.0912 0.1907 1420
1422 4 -59.6434 24.9532 26.1381 0.1907 1421
1423 4 -60.6689 25.4077 25.9519 0.2288 1422
1424 4 -61.6733 25.9419 26.5673 0.2796 1423
1425 4 -62.7574 26.2346 27.2371 0.3178 1424
1426 4 -63.8975 26.2876 27.3288 0.3686 1425
1427 4 -64.9731 26.6782 27.4227 0.3813 1426
1428 4 -66.0990 26.7644 27.0558 0.3686 1427
1429 4 -23.4376 21.6028 4.1430 0.2924 1379
1430 4 -23.7123 20.4779 4.0127 0.2924 1429
1431 4 -24.2641 19.5246 3.9021 0.3051 1430
1432 4 -25.2311 18.9555 3.7956 0.3051 1431
1433 4 -26.1307 18.4375 4.4082 0.2924 1432
1434 4 -26.7588 17.5646 4.6517 0.2924 1433
1435 4 -27.2290 16.4966 4.4177 0.2669 1434
1436 4 -27.4460 15.3754 4.3713 0.2542 1435
1437 4 -27.5877 14.3914 5.1452 0.2542 1436
1438 4 -27.6553 13.3362 5.6285 0.3051 1437
1439 4 -27.9867 12.3035 5.9451 0.3686 1438
1440 4 -28.6447 11.4089 6.2374 0.3686 1439
1441 4 -29.1478 10.4297 6.5684 0.3178 1440
1442 4 -29.6114 9.3953 6.7060 0.2415 1441
1443 4 -30.0299 8.3867 7.1260 0.2288 1442
1444 4 -30.6309 7.4230 7.1308 0.2669 1443
1445 4 -31.5432 6.7402 6.9548 0.3051 1444
1446 4 -32.4482 6.1551 7.5267 0.3051 1445
1447 4 -33.2641 5.3490 7.2841 0.2669 1446
1448 4 -34.0937 4.5414 6.5202 0.2542 1447
1449 4 -34.9857 3.9656 7.1487 0.2415 1448
1450 4 -35.8312 3.2145 7.2140 0.2415 1449
1451 4 -36.4310 2.2445 7.2064 0.2288 1450
1452 4 -37.0553 1.4147 7.8611 0.2161 1451
1453 4 -37.2746 0.3811 8.4743 0.2034 1452
1454 4 -37.4803 -0.5979 9.3569 0.1907 1453
1455 4 -37.7368 -1.5894 10.1037 0.2034 1454
1456 4 -38.1728 -2.6251 10.0431 0.2034 1455
1457 4 -38.8239 -3.5722 9.3134 0.1907 1456
1458 4 -39.6498 -4.3554 9.3899 0.178 1457
1459 4 -40.3399 -5.1572 10.0064 0.178 1458
1460 4 -40.8316 -6.1617 10.0167 0.2161 1459
1461 4 -41.4022 -6.9186 11.0720 0.2415 1460
1462 4 -41.8339 -7.7613 12.1790 0.2796 1461
1463 4 -42.1584 -8.7589 12.8386 0.2924 1462
1464 4 -42.7071 -9.7975 12.2961 0.3178 1463
1465 4 -43.3172 -10.7921 12.0218 0.3305 1464
1466 4 -43.8741 -11.6301 12.9172 0.3178 1465
1467 4 -44.3919 -12.6332 13.1013 0.2669 1466
1468 4 -44.8226 -13.5975 13.6896 0.2288 1467
1469 4 -45.3632 -14.4260 14.3195 0.2161 1468
1470 4 -46.0301 -15.3721 13.6719 0.2415 1469
1471 4 -46.6398 -16.3567 13.3027 0.2415 1470
1472 4 -47.2755 -17.2752 12.9846 0.2669 1471
1473 4 -47.8807 -18.1093 13.7613 0.2669 1472
1474 4 -48.2494 -18.9991 14.7569 0.2924 1473
1475 4 -48.6853 -19.8517 15.7889 0.2669 1474
1476 4 -49.0397 -20.9167 15.5504 0.2796 1475
1477 4 -49.6582 -21.8325 15.6767 0.2796 1476
1478 4 -50.6315 -22.3848 15.2529 0.3051 1477
1479 4 -51.5553 -22.9340 15.7440 0.2924 1478
1480 4 -52.2385 -23.8468 15.5500 0.2796 1479
1481 4 -52.7327 -24.8643 14.4969 0.2796 1480
1482 4 -53.5481 -25.5638 15.0939 0.2924 1481
1483 4 -54.4313 -26.2665 15.2381 0.3051 1482
1484 4 -55.1798 -27.1404 15.1212 0.3051 1483
1485 4 -55.9153 -28.0379 14.3986 0.2796 1484
1486 4 -56.5677 -28.8386 14.6244 0.2288 1485
1487 4 -57.3920 -29.5090 15.0192 0.1652 1486
1488 4 -58.1318 -30.3748 14.8811 0.1525 1487
1489 4 -58.7539 -31.2422 15.3973 0.1907 1488
1490 4 -59.3037 -32.2278 15.1173 0.2415 1489
1491 4 -59.9119 -33.2126 14.9267 0.2542 1490
1492 4 -60.2678 -33.9195 12.7585 0.2415 1491
1493 2 -2.2165 -4.7239 0.8437 0.1907 1
1494 2 -2.7098 -5.7699 0.7002 0.2669 1493
1495 2 -3.1899 -6.8480 0.1199 0.3305 1494
1496 2 -3.5848 -7.9629 -0.5080 0.3813 1495
1497 2 -3.9590 -9.0850 -1.1323 0.4068 1496
1498 2 -4.4771 -10.1428 -1.7009 0.4068 1497
1499 2 -5.1300 -11.1113 -2.0926 0.3559 1498
1500 2 -5.8845 -11.9973 -2.6053 0.3051 1499
1501 2 -6.3091 -13.0071 -3.3977 0.2796 1500
1502 2 -6.0180 -14.0993 -3.6972 0.2924 1501
1503 2 -5.4571 -15.0579 -3.3821 0.3051 1502
1504 2 -5.1631 -16.0968 -3.1232 0.2796 1503
1505 2 -5.3013 -17.2198 -3.9242 0.2669 1504
1506 2 -5.4583 -18.3355 -4.6071 0.2288 1505
1507 2 -5.6988 -19.3979 -4.2684 0.2288 1506
1508 2 -6.0390 -20.3913 -3.6138 0.2034 1507
1509 2 -6.4150 -21.3231 -2.7500 0.2161 1508
1510 2 -6.7428 -22.3818 -2.6500 0.2034 1509
1511 2 -7.0763 -23.4894 -2.7390 0.2288 1510
1512 2 -6.7275 -24.3559 -2.1119 0.2415 1511
1513 2 -7.2002 -25.0035 -1.0117 0.2796 1512
1514 3 -4.6440 1.6521 -5.3454 0.3051 1
1515 3 -5.5346 2.2018 -6.0996 0.3686 1514
1516 3 -6.2468 3.0678 -6.2037 0.4195 1515
1517 3 -6.7717 4.0950 -6.1265 0.394 1516
1518 3 -7.3301 5.1141 -5.9510 0.3432 1517
1519 3 -8.0539 5.9867 -6.0252 0.2796 1518
1520 3 -8.8556 6.7557 -6.3810 0.2161 1519
1521 3 -9.8246 7.2948 -6.6681 0.178 1520
1522 3 -10.8933 7.6314 -7.0359 0.1652 1521
1523 3 -11.7849 7.9985 -5.8418 0.178 1522
1524 3 -12.5835 8.2041 -3.8767 0.178 1523
1525 3 -13.4177 8.7773 -2.5139 0.178 1524
1526 3 -13.8218 9.7879 -2.4376 0.1907 1525
1527 3 -13.9954 10.8612 -2.8895 0.2415 1526
1528 3 -14.4606 11.8986 -2.9440 0.2669 1527
1529 3 -14.8018 13.0230 -2.5916 0.2669 1528
1530 3 -15.2406 14.1202 -1.9447 0.2161 1529
1531 3 -15.8816 14.3727 -3.8246 0.1652 1530
