# Supplementary material for: The SONATA data format for efficient description of large-scale network models
Source: PLoS Comput Biol. 2020 Feb 24;16(2):e1007696. doi: 10.1371/journal.pcbi.1007696 (PMC7058350; doi:10.1371/journal.pcbi.1007696)
Supplement: S2 File — (ZIP) [file pcbi.1007696.s002.zip › sonata-master/examples/shared_components/morphologies/Pvalb_469628681_m.swc]

# generated by Vaa3D Plugin sort_neuron_swc
# source file(s): K:/t301/production data/February 2015/169125.03.01.01/reconstructions/Pvalb-IRES-Cre; Ai14(IVSCC)-169125.03.01.01.DS.swc
# id,type,x,y,z,r,pid
1 1 0.0000 0.0000 0.0000 5.1972 -1
2 3 3.1510 -2.8264 -0.0339 0.2161 1
3 3 3.7040 -3.7482 -0.0994 0.2796 2
4 3 4.0736 -4.7952 -0.6986 0.2924 3
5 3 4.6094 -5.7260 -1.6419 0.2542 4
6 3 5.4525 -6.3525 -0.7938 0.2161 5
7 3 6.2412 -7.0281 0.3724 0.1907 6
8 3 6.8899 -7.9427 -0.0280 0.1907 7
9 3 7.8997 -8.3987 -0.6502 0.2288 8
10 3 9.0041 -8.6327 -1.1074 0.2796 9
11 3 10.0817 -9.0160 -1.1715 0.3686 10
12 3 11.0906 -9.5471 -1.3905 0.4576 11
13 3 11.7230 -9.7042 -1.9807 0.2542 12
14 3 12.8486 -9.7982 -2.2235 0.2415 13
15 3 13.9909 -9.7481 -2.2403 0.2415 14
16 3 15.1342 -9.7644 -2.2417 0.2034 15
17 3 16.0434 -10.4211 -2.2501 0.2415 16
18 3 17.0290 -10.9966 -2.2963 0.2669 17
19 3 18.1391 -11.1722 -2.7012 0.3051 18
20 3 19.2298 -11.4094 -3.3079 0.2669 19
21 3 20.3675 -11.4918 -3.3883 0.2542 20
22 3 21.5088 -11.4397 -3.5322 0.2542 21
23 3 22.5184 -11.0033 -4.2504 0.3178 22
24 3 23.5755 -10.5938 -4.6066 0.3178 23
25 3 24.6806 -10.4276 -5.1979 0.3051 24
26 3 25.8129 -10.2963 -5.0123 0.2415 25
27 3 26.9348 -10.2838 -4.4738 0.2161 26
28 3 27.6142 -10.6228 -4.4568 0.2161 27
29 3 28.5878 -11.2177 -4.3375 0.2034 28
30 3 29.5782 -11.7107 -3.7187 0.2288 29
31 3 30.6016 -12.1905 -3.3989 0.2415 30
32 3 31.6689 -12.5986 -3.3594 0.2669 31
33 3 32.7886 -12.8050 -3.3572 0.2796 32
34 3 33.8973 -13.0793 -3.3496 0.2796 33
35 3 34.9906 -13.4158 -3.3163 0.3051 34
36 3 36.0794 -13.7610 -3.1727 0.2924 35
37 3 37.1334 -14.1089 -2.5472 0.2924 36
38 3 38.1918 -14.5124 -2.3251 0.2415 37
39 3 39.1919 -15.0340 -2.7042 0.2415 38
40 3 40.2266 -15.4784 -3.1654 0.2669 39
41 3 41.3262 -15.6413 -2.7566 0.3305 40
42 3 42.3534 -16.0018 -1.9645 0.3432 41
43 3 43.3750 -16.4955 -1.9194 0.3305 42
44 3 44.4755 -16.7741 -2.1862 0.3051 43
45 3 45.5735 -17.0900 -2.1557 0.3178 44
46 3 46.6613 -17.4060 -1.7738 0.3178 45
47 3 47.7656 -17.5703 -1.1760 0.3051 46
48 3 48.8898 -17.7681 -1.1329 0.2796 47
49 3 50.0209 -17.9392 -1.1824 0.2669 48
50 3 51.1416 -18.1350 -1.4445 0.2796 49
51 3 52.1901 -18.4896 -2.1389 0.3051 50
52 3 53.1791 -19.0570 -2.2369 0.3432 51
53 3 54.0762 -19.7650 -2.2400 0.3813 52
54 3 55.0604 -20.3478 -2.2400 0.3813 53
55 3 56.0221 -20.9667 -2.2400 0.3686 54
56 3 57.0603 -21.4453 -2.2403 0.3178 55
57 3 58.0763 -21.9728 -2.2417 0.3051 56
58 3 59.0948 -22.4926 -2.2481 0.3051 57
59 3 60.1167 -23.0068 -2.2795 0.3559 58
60 3 61.1973 -23.3782 -2.4119 0.3813 59
61 3 62.2534 -23.7055 -3.1153 0.3813 60
62 3 63.3464 -24.0241 -3.3782 0.3432 61
63 3 64.4709 -24.2321 -3.4765 0.3051 62
64 3 65.5701 -24.3618 -4.1810 0.2542 63
65 3 66.6936 -24.4593 -4.6421 0.2161 64
66 3 67.7672 -24.7480 -4.5102 0.2034 65
67 3 68.7498 -24.5965 -3.2609 0.2415 66
68 3 69.8872 -24.5644 -2.9893 0.2542 67
69 3 71.0213 -24.5133 -2.8165 0.2542 68
70 3 72.1365 -24.3741 -2.9282 0.2288 69
71 3 73.1956 -24.1365 -2.7462 0.2542 70
72 3 74.2328 -24.1795 -3.7209 0.2924 71
73 3 75.0420 -24.2228 -3.1388 0.3305 72
74 3 76.0713 -24.5577 -2.8000 0.3305 73
75 3 77.1384 -24.6009 -2.8056 0.3178 74
76 3 78.0580 -24.5790 -3.7576 0.3051 75
77 3 79.0508 -24.8761 -3.7148 0.3051 76
78 3 80.0898 -24.8976 -2.8932 0.2796 77
79 3 80.9778 -24.9709 -3.7923 0.2415 78
80 3 82.0317 -24.6444 -3.7794 0.2161 79
81 3 82.9496 -24.5768 -2.8451 0.2415 80
82 3 83.8576 -25.0999 -2.5214 0.2924 81
83 3 84.6197 -25.3726 -3.5899 0.3178 82
84 3 85.5762 -25.9544 -3.6229 0.2924 83
85 3 86.3525 -26.4053 -4.4985 0.2415 84
86 3 87.3185 -26.8713 -4.7650 0.1907 85
87 3 88.2305 -26.9461 -3.2068 0.178 86
88 3 89.1188 -27.1468 -2.5547 0.178 87
89 3 89.8794 -27.6937 -3.3037 0.2034 88
90 3 90.7992 -28.0315 -3.2211 0.2034 89
91 3 91.7761 -28.4194 -3.8268 0.2034 90
92 3 92.2337 -29.1329 -4.7600 0.2034 91
93 3 93.0058 -29.3554 -3.4311 0.2161 92
94 3 93.6459 -30.1960 -3.8259 0.2161 93
95 3 94.3904 -30.9034 -3.4572 0.178 94
96 3 95.2004 -31.4117 -4.1737 0.1398 95
97 3 96.2785 -31.6697 -3.9511 0.1271 96
98 3 97.0985 -31.3668 -5.2380 0.1398 97
99 3 97.9318 -31.5754 -6.4400 0.1525 98
100 3 98.5592 -32.0253 -5.5560 0.1525 99
101 3 99.4358 -32.3765 -4.8191 0.1525 100
102 3 100.5014 -32.0503 -5.0420 0.1525 101
103 3 101.5067 -32.4132 -5.7982 0.1398 102
104 3 102.5335 -32.8874 -5.9139 0.1398 103
105 3 103.4267 -33.2557 -5.7204 0.1398 104
106 3 104.4843 -33.5707 -5.6000 0.1652 105
107 3 105.2920 -33.7772 -5.6022 0.1652 106
108 3 106.2941 -34.2656 -5.8800 0.1652 107
109 3 107.3053 -34.3403 -5.8800 0.1525 108
110 3 108.4121 -34.4996 -5.6274 0.178 109
111 3 109.4921 -34.6146 -5.2727 0.2161 110
112 3 110.5870 -34.6394 -5.6997 0.2542 111
113 3 111.5890 -34.4017 -5.7207 0.2415 112
114 3 112.3402 -33.6369 -5.3200 0.2034 113
115 3 113.2478 -33.4059 -4.4800 0.1525 114
116 3 114.1853 -33.7305 -4.4800 0.1271 115
117 3 115.2265 -34.0090 -4.4800 0.1144 116
118 3 116.3384 -34.2647 -4.4800 0.1271 117
119 3 117.3526 -34.4940 -4.2115 0.1398 118
120 3 118.1702 -35.2822 -4.2000 0.1525 119
121 3 119.1179 -35.6711 -4.4750 0.1525 120
122 3 120.1862 -35.4737 -3.9326 0.1652 121
123 3 121.2174 -35.5175 -3.7554 0.178 122
124 3 122.1516 -36.1108 -3.4079 0.178 123
125 3 122.9300 -36.2462 -2.2778 0.1525 124
126 3 123.4502 -37.2458 -1.9494 0.1271 125
127 3 124.0954 -38.1364 -1.3308 0.1144 126
128 3 125.0577 -38.6029 -0.8904 0.1144 127
129 3 125.9511 -39.1028 0.1540 0.1144 128
130 3 126.8681 -39.3683 0.5600 0.1144 129
131 3 127.8217 -39.9619 0.6678 0.1525 130
132 3 128.3236 -40.9116 0.5600 0.1907 131
133 3 26.9417 -9.6675 -4.4738 0.2924 27
134 3 26.9925 -8.5283 -4.4696 0.2924 133
135 3 27.3152 -7.4435 -4.4229 0.2924 134
136 3 28.0331 -6.5825 -4.1633 0.2669 135
137 3 28.9587 -5.9745 -3.4910 0.2669 136
138 3 29.8271 -5.2544 -3.0677 0.2288 137
139 3 30.7426 -4.6246 -2.4254 0.2288 138
140 3 31.7095 -4.0493 -1.9732 0.2034 139
141 3 32.5357 -3.3098 -1.4168 0.1907 140
142 3 33.2379 -2.4286 -1.2715 0.1907 141
143 3 34.1715 -1.7766 -1.3507 0.2161 142
144 3 35.0655 -1.0934 -1.1315 0.2542 143
145 3 35.7860 -0.2052 -1.1911 0.2542 144
146 3 36.5861 0.5399 -1.6652 0.2415 145
147 3 37.3534 1.2164 -2.3142 0.2415 146
148 3 37.8495 2.1490 -1.6352 0.2288 147
149 3 38.5515 2.8495 -0.6303 0.2288 148
150 3 39.1402 3.6911 -0.5600 0.2288 149
151 3 40.0135 3.9261 -1.2426 0.2669 150
152 3 40.8252 4.5175 -1.4871 0.2796 151
153 3 41.6161 5.1882 -1.4000 0.2796 152
154 3 42.0570 5.8006 -0.0064 0.2542 153
155 3 42.2492 6.2914 -1.7581 0.2542 154
156 3 43.0072 7.0056 -1.9600 0.2542 155
157 3 43.8190 7.5943 -1.1287 0.2669 156
158 3 44.1821 8.1779 -2.3517 0.2669 157
159 3 44.4872 9.1504 -2.5614 0.2415 158
160 3 44.8350 10.0136 -2.0328 0.2288 159
161 3 45.2893 10.6600 -3.6400 0.2161 160
162 3 45.7462 11.6431 -3.4801 0.2542 161
163 3 46.1576 12.6568 -2.8650 0.2924 162
164 3 46.7644 13.3245 -3.6114 0.3305 163
165 3 47.2257 14.1978 -3.8774 0.3305 164
166 3 47.3533 15.2635 -3.4325 0.3051 165
167 3 47.6509 16.2902 -4.1628 0.2542 166
168 3 47.9635 17.3673 -3.8800 0.2161 167
169 3 48.3973 18.2338 -2.9173 0.2034 168
170 3 48.8998 19.0898 -4.0054 0.2288 169
171 3 49.2068 20.0090 -4.7600 0.2415 170
172 3 49.6045 20.8557 -4.5195 0.2415 171
173 3 50.4372 21.4811 -4.2000 0.2161 172
174 3 50.8572 22.3767 -4.7611 0.2034 173
175 3 51.2732 23.3540 -5.1181 0.178 174
176 3 51.6110 24.0211 -5.3460 0.1907 175
177 3 52.5074 24.5313 -5.5530 0.2288 176
178 3 53.5270 24.9536 -5.4799 0.2796 177
179 3 54.5610 25.3729 -5.2654 0.2796 178
180 3 55.6536 25.5482 -4.7502 0.2288 179
181 3 56.3893 25.8419 -5.6560 0.178 180
182 3 57.0268 26.5773 -6.2966 0.1907 181
183 3 57.2237 26.6797 -8.6702 0.2288 182
184 3 58.0626 26.5719 -8.9922 0.2542 183
185 3 58.7259 27.1558 -8.1200 0.2161 184
186 3 59.4639 28.0027 -8.1200 0.2034 185
187 3 60.1689 28.8363 -7.8666 0.2288 186
188 3 60.7575 28.7635 -7.7291 0.2796 187
189 3 61.5521 29.2711 -8.5837 0.3051 188
190 3 62.3552 30.0177 -8.8270 0.3051 189
191 3 62.9385 30.4979 -7.3273 0.3051 190
192 3 63.3456 31.4552 -7.9965 0.2924 191
193 3 64.2946 32.0354 -8.2037 0.2796 192
194 3 65.0717 32.7453 -7.5466 0.2669 193
195 3 65.4660 33.2986 -8.2732 0.2542 194
196 3 65.8403 34.1704 -8.1236 0.2415 195
197 3 66.0219 35.1844 -8.2947 0.2161 196
198 3 66.0841 36.0589 -9.2806 0.2034 197
199 3 66.6980 36.9535 -9.9725 0.1652 198
200 3 67.4451 37.7459 -10.8290 0.1398 199
201 3 68.1921 38.5382 -11.6855 0.1144 200
202 3 68.6099 39.5048 -12.0400 0.1144 201
203 3 68.4203 40.5088 -12.0400 0.1144 202
204 3 67.8922 41.5236 -12.0400 0.1144 203
205 3 67.4308 42.5692 -12.0400 0.1144 204
206 3 67.1843 43.5809 -12.0400 0.1271 205
207 3 68.0221 44.3573 -12.0400 0.1398 206
208 3 67.9350 45.4070 -12.0400 0.178 207
209 3 67.4070 46.4218 -12.0400 0.1907 208
210 3 12.0335 -10.9083 -0.9335 0.2542 12
211 3 12.8847 -11.6494 -0.9954 0.2542 210
212 3 13.6688 -12.4549 -0.9380 0.2288 211
213 3 14.3435 -13.3354 -0.3335 0.2415 212
214 3 15.2098 -14.0039 0.2741 0.2288 213
215 3 16.1659 -14.5601 0.9632 0.2669 214
216 3 17.1848 -14.9121 1.8057 0.2669 215
217 3 18.2979 -15.0241 2.2403 0.3051 216
218 3 19.4271 -15.0826 2.6418 0.3178 217
219 3 20.5446 -15.1783 3.1898 0.3305 218
220 3 21.6263 -15.4975 3.3922 0.3178 219
221 3 22.5456 -16.1488 3.5398 0.2924 220
222 3 23.4344 -16.8186 4.1177 0.2796 221
223 3 24.4007 -17.4042 4.4615 0.2415 222
224 3 25.4744 -17.7676 4.6455 0.2288 223
225 3 26.4847 -18.1950 5.3301 0.2288 224
226 3 27.3125 -18.9430 5.6843 0.2796 225
227 3 27.9159 -19.8773 6.2406 0.2924 226
228 3 28.6001 -20.7708 6.6766 0.2669 227
229 3 29.4685 -21.5029 6.8872 0.2034 228
230 3 30.1691 -22.2422 8.0284 0.2034 229
231 3 30.9473 -22.9992 8.8578 0.2415 230
232 3 31.9092 -23.6013 8.9608 0.3051 231
233 3 32.7999 -24.3167 8.9648 0.3178 232
234 3 33.6644 -25.0661 8.9874 0.3305 233
235 3 34.5299 -25.8125 9.1274 0.3305 234
236 3 35.3012 -26.5886 9.9030 0.3432 235
237 3 36.2406 -26.9638 11.1518 0.3432 236
238 3 37.1035 -26.7238 12.8556 0.3432 237
239 3 37.9992 -26.8665 14.5524 0.3178 238
240 3 38.8946 -27.2465 16.0191 0.2924 239
241 3 39.7983 -27.7539 16.8000 0.2542 240
242 3 40.7736 -27.7944 16.8000 0.2415 241
243 3 41.8024 -27.8085 16.7182 0.2161 242
244 3 42.6329 -28.0638 16.7552 0.1907 243
245 3 43.5394 -28.6932 16.8563 0.1907 244
246 3 44.5916 -28.7352 17.4367 0.2161 245
247 3 45.5222 -29.0389 17.9200 0.2542 246
248 3 46.5060 -29.2222 17.3600 0.2415 247
249 3 47.4132 -29.4091 18.1684 0.1907 248
250 3 48.3814 -29.7977 18.2748 0.1398 249
251 3 49.2028 -30.2537 17.5778 0.1144 250
252 3 49.8540 -31.1335 17.1965 0.1144 251
253 3 50.4428 -32.0098 16.2988 0.1271 252
254 3 50.9018 -32.9935 16.5038 0.1652 253
255 3 51.2023 -33.5761 17.6663 0.2161 254
256 3 51.5718 -34.5934 17.3600 0.2669 255
257 3 0.2167 4.4561 -0.1044 0.3432 1
258 3 -0.2589 5.4570 -0.6776 0.4195 257
259 3 -0.7770 6.4602 -1.1172 0.4703 258
260 3 -1.2812 7.4862 -1.2466 0.483 259
261 3 -1.6288 8.5433 -1.8777 0.483 260
262 3 -1.6527 9.6799 -2.1316 0.4449 261
263 3 -1.5829 10.8072 -1.7128 0.3813 262
264 3 -1.7166 11.9189 -1.1444 0.3432 263
265 3 -1.8030 13.0592 -1.1203 0.3432 264
266 3 -2.1771 14.1399 -1.1200 0.3813 265
267 3 -2.6045 15.2019 -1.1200 0.394 266
268 3 -2.8457 16.3196 -1.1203 0.3559 267
269 3 -3.3502 17.3441 -1.1228 0.3051 268
270 3 -3.8793 18.3584 -1.1416 0.2542 269
271 3 -4.4109 19.3701 -1.2628 0.2034 270
272 3 -4.8968 20.2444 -1.9057 0.3432 271
273 3 -5.5871 21.1374 -2.3366 0.3559 272
274 3 -6.2692 22.0193 -2.9627 0.3559 273
275 3 -6.7183 23.0584 -3.3440 0.3305 274
276 3 -6.8597 24.1905 -3.3544 0.3432 275
277 3 -6.9330 25.3325 -3.3261 0.3559 276
278 3 -6.9483 26.4748 -3.1738 0.3813 277
279 3 -6.8454 27.5832 -2.5376 0.3686 278
280 3 -6.7055 28.7121 -2.2431 0.3559 279
281 3 -6.5898 29.8505 -2.2400 0.3432 280
282 3 -6.5279 30.9930 -2.2400 0.3432 281
283 3 -6.5258 32.1367 -2.2406 0.3432 282
284 3 -6.4849 33.2799 -2.2434 0.3305 283
285 3 -6.8331 33.6119 -1.4171 0.3051 284
286 3 -7.2125 34.6114 -1.6873 0.2924 285
287 3 -7.4269 35.5611 -1.5548 0.2669 286
288 3 -8.0162 36.4731 -0.9674 0.2415 287
289 3 -8.3338 37.5047 -1.1200 0.2288 288
290 3 -8.7183 38.3853 -1.6800 0.2288 289
291 3 -8.7882 39.4489 -1.1682 0.2415 290
292 3 -9.2729 40.3754 -1.6677 0.2542 291
293 3 -9.5669 41.1884 -1.4300 0.2796 292
294 3 -9.7107 42.2032 -0.6776 0.2924 293
295 3 -10.2806 43.0829 -1.5868 0.3178 294
296 3 -10.2486 43.8939 -0.8400 0.1144 295
297 3 -10.7479 44.8089 -1.8164 0.1271 296
298 3 -11.3042 45.7664 -2.3873 0.1398 297
299 3 -11.8221 46.7840 -2.5200 0.178 298
300 3 -12.0430 47.6943 -1.4000 0.2034 299
301 3 -11.8265 48.6413 -1.9600 0.2415 300
302 3 -12.2676 49.6007 -1.6092 0.2415 301
303 3 -12.7367 50.6038 -1.4773 0.2669 302
304 3 -13.3877 51.4954 -1.3112 0.2924 303
305 3 -14.1049 52.2247 -2.2238 0.3178 304
306 3 -14.8228 53.0518 -2.8062 0.2924 305
307 3 -15.6869 53.7680 -3.0800 0.2415 306
308 3 -16.3706 54.6361 -3.3600 0.2288 307
309 3 -16.7862 55.4669 -2.0451 0.2542 308
310 3 -17.0896 56.5458 -1.6439 0.3051 309
311 3 -17.3802 57.6223 -1.1908 0.3305 310
312 3 -17.4771 58.6139 -0.2635 0.3305 311
313 3 -17.3343 59.5986 -0.6924 0.3178 312
314 3 -17.2911 60.4350 -0.2800 0.2924 313
315 3 -16.8868 61.3881 -1.1026 0.2924 314
316 3 -16.4996 62.2846 -0.7230 0.2669 315
317 3 -16.4243 63.3296 -1.2132 0.2669 316
318 3 -16.6257 64.1998 -2.0353 0.2415 317
319 3 -16.4789 65.2240 -2.2400 0.2415 318
320 3 -16.8163 66.1550 -1.8718 0.2161 319
321 3 -16.8096 67.1359 -1.4000 0.1907 320
322 3 -16.7442 68.1231 -0.6936 0.1652 321
323 3 -16.4553 69.0522 -1.2992 0.1398 322
324 3 -16.1065 69.7921 -0.7165 0.1271 323
325 3 -16.4708 70.5518 0.8478 0.1271 324
326 3 -17.0583 71.4480 0.7599 0.1652 325
327 3 -16.8931 71.9955 -1.1200 0.2161 326
328 3 -16.4750 72.9740 -0.8400 0.2542 327
329 3 -17.0488 73.9083 -0.4077 0.2669 328
330 3 -17.4712 74.8762 -0.8400 0.2796 329
331 3 -17.8543 75.8750 -0.5015 0.3178 330
332 3 -18.2495 76.8751 -0.0171 0.3305 331
333 3 -18.4686 77.8933 -0.4822 0.3305 332
334 3 -18.2740 78.7116 0.2800 0.2796 333
335 3 -18.2180 79.7118 0.0000 0.2796 334
336 3 -18.5263 80.7456 0.5412 0.2542 335
337 3 -18.9180 81.5256 -0.7062 0.2542 336
338 3 -19.5407 81.2649 -1.9600 0.2161 337
339 3 -20.1182 81.5099 -3.5227 0.2288 338
340 3 -20.3080 82.5860 -3.3676 0.2542 339
341 3 -20.4925 83.2728 -1.9365 0.2796 340
342 3 -21.2493 83.7210 -1.9600 0.2669 341
343 3 -21.7562 84.5663 -1.2782 0.2415 342
344 3 -22.0225 85.4672 -1.1959 0.2415 343
345 3 -22.5219 85.9141 -0.9363 0.2415 344
346 3 -22.8498 86.5443 -2.4128 0.2415 345
347 3 -23.4572 87.4636 -2.8000 0.2415 346
348 3 -24.0949 87.8837 -1.6377 0.2924 347
349 3 -24.4696 88.3684 0.4516 0.3305 348
350 3 -25.0891 89.2169 0.3917 0.3559 349
351 3 -25.0646 89.8590 1.3056 0.3305 350
352 3 -25.1445 90.3693 2.8199 0.3178 351
353 3 -25.8890 91.0047 3.6341 0.2924 352
354 3 -26.7034 91.4991 3.1195 0.2796 353
355 3 -27.4732 91.9227 3.7526 0.2796 354
356 3 -28.5342 92.0089 3.8690 0.2924 355
357 3 -29.5792 92.0764 3.3816 0.2924 356
358 3 -30.6806 92.0592 3.4504 0.2669 357
359 3 -31.7262 91.8259 3.0800 0.2288 358
360 3 -32.4577 91.8463 3.6400 0.2161 359
361 3 -33.4652 92.0056 3.6400 0.2034 360
362 3 -34.2835 92.4928 3.6053 0.2161 361
363 3 -34.4156 92.2436 1.5968 0.1907 362
364 3 -35.1264 92.5934 0.4021 0.1907 363
365 3 -35.4589 92.6847 2.2322 0.1652 364
366 3 -35.8479 93.3554 3.1052 0.1652 365
367 3 -35.9298 93.8376 1.2452 0.1398 366
368 3 -36.3792 93.7818 -0.5331 0.1271 367
369 3 -37.0055 94.4450 -1.2729 0.1144 368
370 3 -37.4757 94.8258 -0.8400 0.1271 369
371 3 -38.0729 95.7878 -0.7804 0.1525 370
372 3 -38.5900 96.7195 -0.0328 0.1907 371
373 3 -38.9115 96.9880 2.2644 0.2034 372
374 3 -39.8934 97.0832 2.9800 0.1907 373
375 3 -40.9740 97.1672 3.1097 0.1525 374
376 3 -41.9775 97.1079 2.3906 0.1271 375
377 3 -43.0915 96.9242 2.2487 0.1144 376
378 3 -44.1947 96.8957 1.9600 0.1271 377
379 3 -44.8478 97.3180 2.8000 0.1398 378
380 3 -45.8673 97.7780 2.8000 0.1652 379
381 3 -46.6657 98.3606 2.8003 0.1907 380
382 3 -47.6444 98.7696 3.3594 0.2288 381
383 3 -48.6405 98.7903 2.5295 0.2669 382
384 3 -49.6899 98.7202 2.8000 0.2924 383
385 3 -10.9804 43.4241 -2.3192 0.2669 295
386 3 -12.0266 43.5956 -2.2848 0.3051 385
387 3 -12.7656 44.0543 -3.8195 0.3305 386
388 3 -13.4104 44.7879 -3.4535 0.3559 387
389 3 -14.1337 45.3427 -3.7764 0.3178 388
390 3 -14.8159 45.8336 -3.8993 0.2796 389
391 3 -15.6578 46.5073 -3.6198 0.2161 390
392 3 -16.4177 47.2118 -4.5164 0.1907 391
393 3 -16.3562 48.2511 -4.8535 0.2161 392
394 3 -16.5031 49.0812 -5.1299 0.3051 393
395 3 -17.2394 49.4899 -5.6952 0.3813 394
396 3 -18.0214 50.1650 -4.7704 0.3813 395
397 3 -18.5608 51.0901 -5.3595 0.3178 396
398 3 -19.4037 51.7980 -5.8800 0.2669 397
399 3 -20.2278 52.5814 -5.7184 0.2924 398
400 3 -20.8302 53.4118 -5.7868 0.3559 399
401 3 -21.1586 54.3604 -5.8800 0.3813 400
402 3 -21.4918 55.1245 -7.3385 0.3432 401
403 3 -21.9964 56.0547 -7.5474 0.3178 402
404 3 -22.8950 56.4783 -7.8400 0.3432 403
405 3 -23.6955 57.2160 -7.3380 0.394 404
406 3 -24.0059 58.2809 -7.8162 0.3813 405
407 3 -24.2271 59.1497 -8.6794 0.3432 406
408 3 -24.2137 59.8156 -10.0783 0.3051 407
409 3 -24.8545 60.4546 -8.9471 0.3178 408
410 3 -25.1830 60.9273 -7.5600 0.3178 409
411 3 -25.5359 61.7792 -7.9878 0.3305 410
412 3 -25.5457 62.6381 -8.7480 0.3051 411
413 3 -26.1227 63.2664 -10.3774 0.2669 412
414 3 -26.4194 64.1437 -11.3319 0.1907 413
415 3 -27.0184 64.3955 -9.4732 0.1398 414
416 3 -27.5619 65.0606 -10.2446 0.1398 415
417 3 -28.0781 65.6587 -12.0400 0.1907 416
418 3 -28.3944 66.7154 -12.6319 0.2669 417
419 3 -28.7884 67.6361 -13.7194 0.3178 418
420 3 -29.5009 68.4725 -13.2087 0.3432 419
421 3 -30.3993 69.1012 -13.8354 0.3432 420
422 3 -31.2070 69.8878 -14.0070 0.3305 421
423 3 -32.0123 70.2853 -12.8654 0.2924 422
424 3 -32.5388 71.1088 -11.7432 0.2415 423
425 3 -32.8667 71.3250 -9.3890 0.1907 424
426 3 -33.3207 71.7194 -9.1073 0.1652 425
427 3 -33.7815 72.3669 -7.6395 0.1398 426
428 3 -34.4871 72.9721 -8.1200 0.1271 427
429 3 -6.1307 34.1555 -2.2616 0.2161 284
430 3 -5.4234 35.0419 -2.3912 0.2415 429
431 3 -4.9777 36.0488 -3.0324 0.2669 430
432 3 -4.8688 37.1655 -2.7706 0.2924 431
433 3 -4.6999 38.2786 -3.1797 0.3051 432
434 3 -4.7491 39.4189 -3.2662 0.3178 433
435 3 -4.6311 40.5455 -2.9249 0.3432 434
436 3 -4.4515 41.6500 -2.3453 0.3686 435
437 3 -4.0630 42.7225 -2.2456 0.3432 436
438 3 -3.7065 43.8095 -2.2509 0.2796 437
439 3 -3.6579 44.9503 -2.2988 0.2161 438
440 3 -3.4127 46.0606 -2.5990 0.2161 439
441 3 -2.8736 47.0220 -3.3368 0.2669 440
442 3 -2.2148 47.9567 -3.3606 0.2924 441
443 3 -1.8599 49.0442 -3.3622 0.2924 442
444 3 -1.6200 50.1025 -3.3695 0.3305 443
445 3 -1.7360 51.2376 -3.4182 0.3432 444
446 3 -1.8908 52.3603 -3.7778 0.3051 445
447 3 -1.9368 53.5021 -3.6644 0.2542 446
448 3 -1.8493 54.6399 -3.5045 0.2415 447
449 3 -1.8373 55.7398 -4.2608 0.2669 448
450 3 -1.8091 56.8803 -4.4878 0.2796 449
451 3 -1.7938 58.0230 -4.5259 0.2924 450
452 3 -1.6108 59.1461 -4.7158 0.2796 451
453 3 -1.1466 60.1549 -5.3799 0.2924 452
454 3 -0.8202 61.2301 -5.8374 0.2796 453
455 3 -0.8529 62.3415 -6.4784 0.3178 454
456 3 -1.0026 63.4719 -6.6923 0.3432 455
457 3 -1.1135 64.5993 -6.4896 0.3686 456
458 3 -1.0733 65.6106 -5.9354 0.3178 457
459 3 -0.7036 66.3124 -7.3284 0.2669 458
460 3 -0.0981 67.2233 -7.6334 0.2415 459
461 3 0.3851 67.6604 -8.9925 0.2796 460
462 3 0.5944 68.3909 -7.3612 0.3051 461
463 3 1.0587 69.2656 -7.5600 0.3178 462
464 3 1.6702 70.1770 -8.0027 0.3051 463
465 3 2.3179 71.0466 -7.7468 0.3051 464
466 3 2.9379 71.9690 -8.1068 0.2924 465
467 3 3.3778 72.8709 -7.6975 0.2924 466
468 3 3.5039 73.8033 -8.6772 0.3051 467
469 3 3.1760 74.7533 -8.7172 0.3305 468
470 3 3.6315 75.5383 -8.5753 0.3432 469
471 3 3.7319 76.3863 -7.9069 0.3305 470
472 3 4.1175 77.3232 -8.1200 0.3178 471
473 3 4.0617 78.1467 -8.6800 0.2924 472
474 3 4.6009 79.0462 -8.7732 0.2669 473
475 3 4.9950 79.7659 -8.8584 0.2415 474
476 3 4.7233 80.5606 -10.0442 0.2161 475
477 3 4.2150 81.5251 -10.3600 0.2161 476
478 3 3.9949 82.2903 -8.5305 0.2161 477
479 3 3.9072 83.1924 -7.5600 0.2415 478
480 3 2.9757 83.3616 -8.0794 0.2669 479
481 3 2.5386 84.1051 -8.7268 0.3305 480
482 3 2.2549 85.0370 -8.9449 0.3686 481
483 3 1.8619 85.9905 -9.2366 0.3686 482
484 3 2.2427 86.9367 -9.5864 0.3051 483
485 3 2.1389 87.9839 -9.8353 0.2542 484
486 3 1.7538 88.8256 -9.4844 0.2415 485
487 3 2.3558 89.4431 -10.2967 0.2542 486
488 3 2.5822 90.1928 -10.9189 0.2669 487
489 3 3.1871 91.0054 -11.1342 0.2924 488
490 3 3.9545 91.6174 -11.2067 0.2924 489
491 3 4.0119 92.6249 -11.3134 0.2924 490
492 3 4.0292 93.6720 -10.6641 0.2415 491
493 3 4.2551 94.6780 -10.3600 0.2288 492
494 3 -1.4276 49.7126 -4.8672 0.178 443
495 3 -0.8972 50.0543 -3.3043 0.1525 494
496 3 -0.1092 50.6243 -2.7857 0.1398 495
497 3 0.1913 51.1843 -3.8380 0.1398 496
498 3 0.7573 51.8488 -4.5993 0.1525 497
499 3 1.3833 52.2765 -6.4196 0.1525 498
500 3 1.8535 53.0705 -5.6162 0.1652 499
501 3 2.3681 53.4866 -6.1468 0.1907 500
502 3 2.8960 54.2319 -6.7200 0.2034 501
503 3 3.5652 55.0302 -6.1600 0.2034 502
504 3 3.9781 56.0510 -6.1880 0.178 503
505 3 4.5812 56.8819 -7.1226 0.1652 504
506 3 5.0529 57.8961 -7.4211 0.1525 505
507 3 5.6589 58.8407 -7.4197 0.1525 506
508 3 6.3254 59.6466 -7.8369 0.1525 507
509 3 6.8865 60.4544 -8.6727 0.1398 508
510 3 7.8295 61.0636 -8.9600 0.1271 509
511 3 8.7680 61.6913 -8.9600 0.1271 510
512 3 9.4522 62.3838 -8.9600 0.1398 511
513 3 9.5686 63.3820 -9.4259 0.178 512
514 3 10.2170 64.2945 -9.8000 0.2161 513
515 3 10.9036 65.1882 -9.8092 0.2669 514
516 3 11.4126 66.1456 -9.9649 0.2796 515
517 3 11.8907 67.1204 -10.2628 0.2796 516
518 3 12.5866 67.9416 -9.4374 0.2669 517
519 3 13.2874 68.5924 -8.9289 0.2542 518
520 3 14.1602 68.7539 -9.2089 0.2288 519
521 3 14.5300 69.5898 -9.2215 0.1907 520
522 3 15.2923 70.1424 -8.1712 0.1652 521
523 3 16.2176 70.7258 -7.8730 0.1398 522
524 3 17.1609 71.3443 -8.1200 0.1398 523
525 3 17.6206 71.9652 -8.2992 0.1652 524
526 3 17.6013 72.9765 -7.5320 0.2034 525
527 3 17.7433 73.4644 -8.8721 0.2161 526
528 3 18.3387 74.0153 -9.8759 0.2161 527
529 3 19.0342 74.3837 -10.3600 0.2288 528
530 3 20.0060 74.8830 -10.0668 0.2669 529
531 3 20.6281 75.7172 -9.6146 0.2796 530
532 3 21.4237 76.4266 -9.7720 0.2796 531
533 3 22.0878 77.2493 -9.4856 0.3051 532
534 3 22.9119 77.7052 -10.8203 0.3178 533
535 3 23.5070 78.5345 -10.3737 0.3305 534
536 3 24.0024 79.2900 -9.0031 0.2924 535
537 3 24.2962 80.2024 -8.4311 0.3051 536
538 3 24.6434 80.5263 -9.2400 0.1652 537
539 3 24.9235 80.9299 -10.4420 0.2796 537
540 3 25.6292 81.4402 -10.4852 0.2796 539
541 3 26.1424 81.3733 -9.2400 0.2415 540
542 3 26.8046 82.1279 -10.2978 0.2034 541
543 3 27.0216 83.0443 -11.0396 0.2034 542
544 3 26.8283 83.7381 -10.6803 0.2288 543
545 3 27.2216 84.1890 -11.2384 0.2415 544
546 3 27.7994 84.7566 -11.4736 0.2542 545
547 3 28.0993 85.5484 -10.7374 0.2415 546
548 3 28.5339 86.1356 -8.9872 0.2542 547
549 3 29.1957 86.7030 -7.8400 0.2415 548
550 3 28.8671 87.0867 -9.6832 0.2288 549
551 3 28.3612 87.2606 -10.9967 0.2034 550
552 3 28.6766 87.9534 -11.7239 0.178 551
553 3 28.7316 88.2838 -9.6130 0.1652 552
554 3 28.1938 88.8216 -9.5200 0.1525 553
555 3 -5.0105 19.5211 -4.4240 0.2924 271
556 3 -4.5458 19.5152 -6.6847 0.2796 555
557 3 -3.5519 19.6301 -7.9789 0.2415 556
558 3 -2.7121 19.9072 -9.5698 0.1907 557
559 3 -1.8844 20.5790 -10.5610 0.1652 558
560 3 -0.9376 21.1166 -11.3714 0.1525 559
561 3 0.0375 21.1535 -11.5198 0.1525 560
562 3 0.6320 20.3330 -10.5773 0.1652 561
563 3 0.7753 19.2496 -10.4941 0.1907 562
564 3 1.1419 18.3196 -11.5262 0.2161 563
565 3 2.0812 17.9147 -12.1643 0.2161 564
566 3 3.1701 18.0673 -11.8378 0.2034 565
567 3 3.9324 17.6360 -10.6490 0.178 566
568 3 3.6370 16.8207 -11.8294 0.178 567
569 3 2.8053 16.4189 -13.4400 0.1907 568
570 3 -2.2136 17.1695 -1.2886 0.3178 268
571 3 -1.5701 17.8783 -2.5640 0.3178 570
572 3 -0.7838 18.5582 -2.6424 0.2669 571
573 3 -0.1199 19.2700 -3.1186 0.2415 572
574 3 0.7265 19.7349 -2.5200 0.1907 573
575 3 1.6952 20.3046 -2.3190 0.178 574
576 3 2.4100 21.0080 -3.4272 0.2034 575
577 3 3.2180 21.4478 -4.4800 0.2542 576
578 3 3.9525 22.1601 -4.3663 0.2796 577
579 3 4.6515 22.6707 -4.5466 0.2796 578
580 3 5.3319 23.4078 -4.7527 0.2796 579
581 3 5.9809 24.2175 -5.5835 0.3051 580
582 3 6.4152 25.2663 -5.8800 0.3305 581
583 3 6.7356 26.3111 -5.4258 0.3305 582
584 3 7.3632 27.1523 -5.8758 0.3305 583
585 3 7.8358 27.9616 -5.7397 0.3305 584
586 3 8.3204 28.9064 -6.0808 0.3305 585
587 3 8.9197 29.7844 -6.3669 0.3178 586
588 3 9.6527 30.5914 -6.5797 0.3178 587
589 3 9.6259 31.4956 -7.2800 0.3305 588
590 3 9.9706 32.5285 -6.7911 0.3305 589
591 3 10.1969 33.5556 -6.6573 0.2796 590
592 3 10.7774 34.4031 -7.5639 0.2415 591
593 3 11.0961 35.3246 -7.5827 0.2161 592
594 3 11.7336 36.1168 -7.2999 0.2288 593
595 3 12.1589 36.7223 -7.7778 0.2034 594
596 3 12.5165 37.4203 -8.0181 0.178 595
597 3 12.7902 38.1237 -7.9778 0.1525 596
598 3 12.8886 39.0002 -6.7449 0.1652 597
599 3 13.3710 39.8303 -7.8112 0.1907 598
600 3 13.9371 40.5814 -7.5600 0.2161 599
601 3 14.6071 41.3234 -7.5600 0.2415 600
602 3 15.0263 42.1412 -8.0016 0.2542 601
603 3 15.6133 42.9984 -7.5645 0.2796 602
604 3 16.1554 43.9021 -8.0914 0.2796 603
605 3 16.6995 44.7501 -8.1200 0.2796 604
606 3 17.1184 45.8037 -8.0531 0.2669 605
607 3 17.3217 46.8058 -8.3359 0.2542 606
608 3 17.5692 47.8670 -8.3849 0.2161 607
609 3 17.5595 49.0057 -8.2760 0.1652 608
610 3 17.8544 50.0722 -8.1200 0.1525 609
611 3 18.0219 51.1459 -8.1200 0.1907 610
612 3 17.9742 51.7233 -8.1200 0.2034 611
613 3 18.2359 52.6900 -8.1200 0.2415 612
614 3 17.6523 51.6358 -7.8887 0.2034 611
615 3 17.3280 52.7050 -7.4561 0.2415 614
616 3 17.3208 53.6878 -7.8322 0.2669 615
617 3 17.6093 54.6452 -7.4645 0.2669 616
618 3 18.0965 55.6519 -7.0652 0.2161 617
619 3 18.2363 56.7563 -7.6384 0.178 618
620 3 18.1389 57.7888 -8.1287 0.1398 619
621 3 18.0606 58.9009 -8.1200 0.1271 620
622 3 18.3490 59.9874 -8.3241 0.1271 621
623 3 18.9082 60.8831 -8.1234 0.1398 622
624 3 19.6084 61.7556 -8.4000 0.1525 623
625 3 20.4747 62.4526 -8.0455 0.1398 624
626 3 21.0754 63.1842 -6.7200 0.1271 625
627 3 21.7973 63.6927 -8.1211 0.1144 626
628 3 22.4285 64.5344 -8.9600 0.1144 627
629 3 23.3767 65.1658 -8.9600 0.1271 628
630 3 24.3747 65.7160 -8.9600 0.1398 629
631 3 24.7645 66.6126 -9.0726 0.1525 630
632 3 24.9981 67.5788 -9.7314 0.1398 631
633 3 25.4308 68.6087 -9.5200 0.1271 632
634 3 25.8427 69.6238 -9.5200 0.1144 633
635 3 26.0887 70.6803 -9.5200 0.1144 634
636 3 26.2085 71.7537 -9.5430 0.1398 635
637 3 26.3924 72.2724 -10.5910 0.1907 636
638 3 26.5723 73.3694 -10.5834 0.2669 637
639 3 27.0686 74.3885 -10.5818 0.3178 638
640 3 27.3112 75.3620 -10.5356 0.3432 639
641 3 27.5208 76.4563 -10.6176 0.3432 640
642 3 28.2114 77.1315 -10.9444 0.3559 641
643 3 28.8734 77.9389 -10.8114 0.394 642
644 3 29.1672 79.0125 -10.9200 0.4195 643
645 3 29.4177 80.1024 -11.1423 0.4195 644
646 3 29.8821 81.1255 -10.8284 0.3686 645
647 3 30.2168 81.9200 -10.9785 0.3432 646
648 3 30.6974 82.8329 -11.1353 0.3178 647
649 3 31.4252 83.6719 -10.5700 0.3178 648
650 3 31.8990 84.6524 -9.9728 0.3051 649
651 3 32.4404 85.6343 -9.9554 0.3305 650
652 3 32.8283 86.6486 -10.2768 0.3432 651
653 3 32.9644 87.4479 -10.8035 0.3432 652
654 3 33.4048 88.3116 -11.1098 0.2924 653
655 3 33.4392 88.8427 -9.3131 0.2415 654
656 3 33.4396 88.8223 -10.9200 0.1907 655
657 3 33.2798 89.8728 -10.9183 0.1652 656
658 3 32.6036 90.4585 -12.4740 0.178 657
659 3 32.4392 91.3297 -12.5129 0.2161 658
660 3 32.8709 91.7467 -10.5468 0.2415 659
661 3 32.7843 92.7358 -10.8119 0.2288 660
662 3 32.4199 93.2927 -9.3551 0.1907 661
663 3 31.8023 93.6665 -9.5200 0.1907 662
664 3 31.5787 94.1112 -10.3995 0.2034 663
665 3 31.4201 94.9713 -11.4800 0.2669 664
666 3 31.4545 95.7579 -12.0876 0.3051 665
667 3 31.6258 96.7741 -12.3144 0.3305 666
668 3 31.9005 97.5723 -11.3327 0.3051 667
669 3 32.2734 98.4318 -11.5732 0.2669 668
670 3 32.1832 98.8284 -13.4042 0.2542 669
671 3 32.4330 99.7411 -13.1981 0.2288 670
672 3 32.8721 100.1540 -14.5600 0.2034 671
673 3 -2.0819 4.1151 -1.2989 0.1652 1
674 3 -2.3496 5.1725 -2.1025 0.2161 673
675 3 -2.3107 6.2452 -3.0492 0.2542 674
676 3 -2.4392 7.2433 -4.3677 0.2415 675
677 3 -3.2190 8.0603 -4.4800 0.2161 676
678 3 -4.0278 8.2468 -4.4803 0.394 677
679 3 -5.1575 8.4250 -4.4820 0.4195 678
680 3 -6.2590 8.7327 -4.4887 0.4068 679
681 3 -7.3735 8.9911 -4.5178 0.394 680
682 3 -8.5079 9.1191 -4.6735 0.3686 681
683 3 -9.5940 9.3354 -5.3796 0.3432 682
684 3 -10.7025 9.5995 -5.6000 0.3051 683
685 3 -11.8155 9.8573 -5.6000 0.2669 684
686 3 -12.9112 10.1835 -5.6000 0.2542 685
687 3 -14.0010 10.5332 -5.6000 0.2415 686
688 3 -15.0846 10.9005 -5.6000 0.2542 687
689 3 -16.1391 11.3385 -5.6000 0.2669 688
690 3 -17.1629 11.8464 -5.6006 0.3178 689
691 3 -18.2051 12.3152 -5.6025 0.3559 690
692 3 -19.2477 12.7773 -5.6115 0.3559 691
693 3 -20.3536 13.0466 -5.6605 0.3305 692
694 3 -21.4708 13.1784 -6.0110 0.2924 693
695 3 -22.5043 13.4968 -6.8135 0.2924 694
696 3 -23.5138 13.9402 -7.4799 0.2796 695
697 3 -24.6006 14.2490 -7.7896 0.2796 696
698 3 -25.6848 14.5734 -7.5040 0.2669 697
699 3 -26.7191 14.9921 -7.2890 0.2924 698
700 3 -27.7331 15.4910 -7.6507 0.3432 699
701 3 -28.8041 15.8688 -7.9156 0.3686 700
702 3 -29.8846 16.1834 -8.3401 0.3559 701
703 3 -30.9542 16.5361 -8.8052 0.3051 702
704 3 -31.9807 17.0246 -8.8455 0.2924 703
705 3 -32.9902 17.4950 -8.3000 0.2924 704
706 3 -34.0498 17.8656 -7.8308 0.3051 705
707 3 -35.1270 18.1938 -7.3430 0.3051 706
708 3 -36.2192 18.4663 -6.8592 0.2924 707
709 3 -37.3464 18.6199 -6.7211 0.2796 708
710 3 -38.4833 18.7428 -6.7248 0.2669 709
711 3 -39.6090 18.9385 -6.7418 0.2669 710
712 3 -40.7368 19.1306 -6.8264 0.2542 711
713 3 -41.7654 18.8870 -7.5334 0.2288 712
714 3 -42.2284 18.7531 -6.7346 0.2034 713
715 3 -43.2037 18.7910 -6.9902 0.178 714
716 3 -44.2366 18.7089 -7.4866 0.1907 715
717 3 -45.0675 18.4622 -8.7878 0.2288 716
718 3 -45.9364 18.8728 -9.2439 0.2924 717
719 3 -46.7121 19.4442 -8.7942 0.3178 718
720 3 -47.6060 20.0765 -8.4364 0.2796 719
721 3 -48.2948 20.7536 -8.1760 0.2161 720
722 3 -49.1539 21.2249 -7.7605 0.1652 721
723 3 -49.9410 21.3621 -7.9500 0.1525 722
724 3 -50.5389 21.9460 -7.5065 0.178 723
725 3 -51.1222 22.5812 -6.7312 0.1907 724
726 3 -51.6789 22.9944 -8.1844 0.2288 725
727 3 -51.1182 23.5674 -9.8826 0.2415 726
728 3 -51.2576 23.8701 -11.7600 0.2796 727
729 3 -51.6360 24.4585 -12.4208 0.2924 728
730 3 -51.7518 25.3551 -12.7938 0.2796 729
731 3 -51.8880 25.6170 -10.2348 0.2542 730
732 3 -52.6778 26.0765 -9.5200 0.2288 731
733 3 -53.3615 26.4661 -8.8757 0.2288 732
734 3 -53.8620 27.2992 -9.2498 0.2415 733
735 3 -54.3917 28.0297 -10.4275 0.2415 734
736 3 -55.1126 28.6616 -9.2400 0.2669 735
737 3 -55.7228 29.4726 -10.0632 0.2796 736
738 3 -56.6784 29.9335 -9.6085 0.3305 737
739 3 -57.2525 30.4743 -9.4371 0.3686 738
740 3 -58.1205 31.1189 -9.8753 0.394 739
741 3 -58.9279 31.4636 -10.3600 0.394 740
742 3 -59.5908 32.0934 -11.2227 0.3686 741
743 3 -60.2250 32.9280 -11.4304 0.3559 742
744 3 -60.9468 33.7776 -11.0530 0.3305 743
745 3 -61.6715 34.4735 -9.9772 0.3051 744
746 3 -62.5763 34.8125 -9.0415 0.2796 745
747 3 -63.4673 35.2929 -9.6718 0.2415 746
748 3 -64.5776 35.4541 -9.5200 0.2288 747
749 3 -65.5427 35.6432 -10.6254 0.2034 748
750 3 -66.4495 35.7181 -11.7558 0.2288 749
751 3 -67.1937 35.8544 -11.6528 0.2288 750
752 3 -68.0997 36.0691 -12.3802 0.2542 751
753 3 -68.8386 36.5797 -12.8800 0.2669 752
754 3 -69.7846 36.9502 -12.3200 0.2924 753
755 3 -70.7345 37.3432 -12.5174 0.3178 754
756 3 -71.6524 37.5709 -11.1958 0.3178 755
757 3 -72.4798 37.8200 -12.0635 0.3051 756
758 3 -73.1559 38.5915 -11.7776 0.2796 757
759 3 -73.8566 39.3335 -12.2273 0.2415 758
760 3 -74.5105 40.1216 -13.3580 0.2288 759
761 3 -75.2006 40.5234 -12.3511 0.2161 760
762 3 -75.8767 40.8266 -13.0007 0.2542 761
763 3 -76.8518 40.7500 -12.9522 0.2796 762
764 3 -77.6953 40.8618 -12.0400 0.2924 763
765 3 -78.4696 41.0212 -10.3401 0.2796 764
766 3 -79.2164 41.6785 -10.7590 0.2542 765
767 3 -80.0077 42.2352 -12.0089 0.2415 766
768 3 -80.3912 42.7914 -10.1461 0.2034 767
769 3 -80.8691 43.2933 -10.7044 0.1907 768
770 3 -81.4635 43.4120 -11.1714 0.1907 769
771 3 -81.6967 44.1973 -10.0926 0.2161 770
772 3 -82.2388 45.0360 -11.3019 0.2288 771
773 3 -82.3768 45.3433 -13.6388 0.2161 772
774 3 -82.3908 46.1458 -13.0768 0.2034 773
775 3 -83.2844 46.5500 -12.0400 0.178 774
776 3 -3.5378 8.6011 -4.1661 0.3051 677
777 3 -4.1974 9.0535 -2.2364 0.2415 776
778 3 -4.5462 9.3518 0.2495 0.2034 777
779 3 -4.9494 9.5766 2.2456 0.2034 778
780 3 -4.8656 10.5977 3.0139 0.2542 779
781 3 -4.5736 11.6574 3.4350 0.3051 780
782 3 -4.4102 12.7587 3.9004 0.3305 781
783 3 -4.8555 13.3072 4.7891 0.3432 782
784 3 -5.8847 13.5030 5.8887 0.3305 783
785 3 -6.5591 14.3010 6.6396 0.2924 784
786 3 -6.6711 15.4162 6.7822 0.2669 785
787 3 -6.7597 16.5231 7.4130 0.2542 786
788 3 -7.6581 17.0950 8.0458 0.2796 787
789 3 -8.7504 17.1393 8.8382 0.3051 788
790 3 -9.6721 17.7907 9.1672 0.3559 789
791 3 -9.6568 19.1939 10.6028 0.2924 790
792 3 -9.5449 20.2181 11.6981 0.3178 791
793 3 -9.6635 21.2860 12.6414 0.394 792
794 3 -9.6883 22.3524 13.6203 0.4322 793
795 3 -9.5797 23.4175 14.5289 0.4195 794
796 3 -9.2862 24.4794 15.2149 0.3305 795
797 3 -8.9071 25.5303 15.6646 0.2669 796
798 3 -8.5583 26.6197 15.7290 0.2288 797
799 3 -8.1894 27.6977 15.9390 0.2288 798
800 3 -7.5912 28.5480 16.6009 0.2415 799
801 3 -7.3036 29.4972 16.9548 0.2542 800
802 3 -7.3418 30.4703 16.7583 0.2669 801
803 3 -7.5397 31.3886 16.6726 0.2542 802
804 3 -7.3882 32.4928 16.2400 0.2415 803
805 3 -7.0005 33.5469 16.2400 0.2415 804
806 3 -6.5385 34.4411 15.5854 0.2415 805
807 3 -6.2663 35.5214 15.5610 0.2161 806
808 3 -6.0050 36.5163 15.9600 0.1907 807
809 3 -5.6403 37.5676 15.9558 0.1907 808
810 3 -5.1285 38.5741 15.7581 0.2288 809
811 3 -4.7001 39.5900 16.2400 0.2415 810
812 3 -4.5809 40.6941 16.5200 0.2415 811
813 3 -3.8814 41.4540 17.0506 0.2415 812
814 3 -3.4808 42.4414 16.8767 0.2796 813
815 3 -3.2407 43.1918 15.6800 0.3305 814
816 3 -2.8782 44.1334 16.0504 0.3559 815
817 3 -2.6935 45.0897 16.1022 0.3432 816
818 3 -2.4075 45.9724 16.2400 0.3051 817
819 3 -2.1420 47.0583 16.5200 0.2669 818
820 3 -1.9861 48.1492 16.0426 0.2161 819
821 3 -1.6441 49.2144 15.6800 0.178 820
822 3 -1.4333 50.3260 15.6800 0.178 821
823 3 -1.2926 51.3149 15.4795 0.2034 822
824 3 -1.0561 52.0944 15.6503 0.2415 823
825 3 -1.0072 53.1605 15.7189 0.2415 824
826 3 -1.4873 54.0880 15.4031 0.2669 825
827 3 -1.6771 55.0971 15.3566 0.2542 826
828 3 -1.5861 56.1864 15.1200 0.2542 827
829 3 -1.5157 57.3051 14.8131 0.2161 828
830 3 -1.4105 58.3025 14.1263 0.2161 829
831 3 -0.5816 59.0588 14.0000 0.2034 830
832 3 -0.3670 60.0744 13.7295 0.1907 831
833 3 -0.0827 61.0966 13.4453 0.178 832
834 3 0.2291 61.9399 12.3024 0.2034 833
835 3 1.0003 62.7653 11.9462 0.2669 834
836 3 1.0568 63.6407 12.4317 0.3051 835
837 3 0.8032 64.6385 12.0308 0.3305 836
838 3 1.3001 65.0220 10.6590 0.3305 837
839 3 1.4955 65.9698 11.0160 0.3305 838
840 3 2.0254 66.7756 10.6593 0.2796 839
841 3 2.1946 67.7765 11.6180 0.2161 840
842 3 2.3497 68.7819 11.1989 0.178 841
843 3 2.6620 69.6640 10.0257 0.2034 842
844 3 2.7755 70.6851 9.6872 0.2288 843
845 3 3.0798 71.4187 11.1266 0.2669 844
846 3 3.6152 71.9139 10.0976 0.2542 845
847 3 4.4763 72.5837 9.5200 0.2669 846
848 3 5.3010 73.2913 9.0706 0.2161 847
849 3 5.5222 74.1699 8.3818 0.1907 848
850 3 6.1986 74.9965 8.4000 0.1525 849
851 3 6.6362 75.9424 8.9600 0.1652 850
852 3 7.0259 76.9383 9.2711 0.1907 851
853 3 7.4849 77.9548 9.2823 0.2288 852
854 3 7.6863 79.0448 9.3475 0.2669 853
855 3 7.9432 80.1199 9.0916 0.3178 854
856 3 7.9580 81.0755 8.5887 0.3432 855
857 3 7.9387 81.8932 7.8814 0.3686 856
858 3 7.8799 82.6184 7.8294 0.3432 857
859 3 7.7156 83.3827 8.1096 0.3432 858
860 3 7.9236 84.3189 8.1141 0.3305 859
861 3 7.9550 85.2548 7.0932 0.3305 860
862 3 7.8302 85.5767 8.1200 0.2415 861
863 3 7.8898 85.9676 7.2741 0.2669 861
864 3 7.8314 86.9224 7.8212 0.2542 863
865 3 7.7865 88.0325 7.5622 0.2796 864
866 3 7.7787 88.7635 5.8769 0.3051 865
867 3 7.6529 89.5261 4.5651 0.3305 866
868 3 7.5750 90.3920 5.5745 0.3305 867
869 3 7.0619 91.2986 6.1796 0.3051 868
870 3 6.3733 91.8687 6.7886 0.2415 869
871 3 5.9111 92.7347 5.8814 0.2034 870
872 3 5.2447 93.4997 6.0920 0.2034 871
873 3 4.8823 94.2757 4.5758 0.2669 872
874 3 4.5376 95.2505 4.8709 0.3178 873
875 3 4.7662 96.1742 4.7600 0.3178 874
876 3 4.3839 97.1668 5.0400 0.2924 875
877 3 4.0581 97.8550 3.9936 0.2796 876
878 3 4.0995 98.7443 2.3943 0.3051 877
879 3 4.1146 99.7363 2.8199 0.3305 878
880 3 4.6485 100.2074 4.4800 0.3305 879
881 3 4.6457 101.1718 3.8433 0.2924 880
882 3 4.9568 102.0959 2.8000 0.2542 881
883 3 5.1368 102.8305 3.8884 0.2288 882
884 3 5.3925 103.7618 3.9494 0.2542 883
885 3 5.8723 104.7208 3.3197 0.2924 884
886 3 6.0702 105.6787 2.7947 0.3305 885
887 3 6.2215 106.5132 1.9894 0.3305 886
888 3 6.2261 107.4014 2.1409 0.2796 887
889 3 6.6674 108.1843 1.0147 0.2288 888
890 3 7.1123 108.9601 1.9600 0.2034 889
891 3 7.2056 109.3683 2.4948 0.2924 890
892 3 7.9094 109.2175 3.3600 0.2669 891
893 3 7.2488 109.6048 2.4889 0.2924 890
894 3 7.9813 110.4052 1.6058 0.2161 893
895 3 8.6050 111.0083 1.7178 0.1907 894
896 3 8.9903 111.9683 1.1259 0.1652 895
897 3 8.6781 112.6996 0.2800 0.1525 896
898 3 8.9454 113.6730 0.1470 0.1525 897
899 3 9.0451 114.7179 0.2349 0.1652 898
900 3 8.6468 115.7538 -0.2632 0.1652 899
901 3 9.0991 116.6713 -0.5838 0.1652 900
902 3 9.6141 117.3572 -1.3367 0.1398 901
903 3 10.3092 117.4338 0.0000 0.1271 902
904 3 11.3061 117.9615 -0.2769 0.1398 903
905 3 11.7641 118.6577 1.1200 0.1652 904
906 3 12.6195 119.3013 0.3900 0.1907 905
907 3 13.5551 119.7637 -0.5600 0.1907 906
908 3 14.5832 120.2638 -0.5348 0.2034 907
909 3 15.6212 120.5021 -0.3954 0.2288 908
910 3 16.5321 120.9670 0.0498 0.2288 909
911 3 16.8991 121.8106 0.0658 0.2034 910
912 3 17.0719 122.3685 -1.1799 0.1525 911
913 3 17.9176 122.9363 -1.6800 0.1398 912
914 3 18.4383 123.3361 -0.0865 0.1398 913
915 3 18.7318 124.2342 0.2344 0.1525 914
916 3 19.4550 124.5100 -1.1206 0.1525 915
917 3 19.7610 125.1064 -2.3234 0.1525 916
918 3 19.7155 125.4193 -0.4096 0.1525 917
919 3 19.6859 126.2396 1.0268 0.1398 918
920 3 19.2033 127.2342 1.4328 0.1525 919
921 3 19.4101 128.2148 0.8123 0.178 920
922 3 19.1092 129.0087 -0.3184 0.2415 921
923 3 18.2773 129.4425 -0.2800 0.2796 922
924 3 7.3514 110.6268 1.9600 0.2161 893
925 3 7.1354 111.6815 1.5938 0.2288 924
926 3 6.9112 112.6778 1.7539 0.2161 925
927 3 6.7771 113.7158 2.1988 0.178 926
928 3 6.3865 114.6228 1.4000 0.1398 927
929 3 5.8585 115.6377 1.4000 0.1271 928
930 3 5.6946 116.7530 1.4134 0.1398 929
931 3 5.7851 117.8730 1.1292 0.1652 930
932 3 5.5796 118.8998 0.8400 0.178 931
933 3 4.8410 119.6179 0.8330 0.1907 932
934 3 4.3645 120.4843 1.2807 0.178 933
935 3 3.8151 121.2997 0.9461 0.1652 934
936 3 3.8965 122.2784 0.8400 0.1525 935
937 3 4.2012 123.3087 0.8400 0.1525 936
938 3 5.0059 124.0846 0.7672 0.1525 937
939 3 6.0832 124.4156 0.5701 0.1652 938
940 3 6.9040 124.8259 -0.1957 0.2034 939
941 3 7.1110 125.8209 0.0392 0.2288 940
942 3 7.4235 126.6901 -0.4656 0.2288 941
943 3 7.7038 127.7773 -0.1971 0.178 942
944 3 8.3166 128.6417 0.5600 0.1652 943
945 3 8.7088 129.4816 -0.2579 0.178 944
946 3 9.3668 130.1154 -0.4043 0.2288 945
947 3 9.3761 130.9998 -1.3905 0.2415 946
948 3 9.0948 131.7239 -1.0004 0.2415 947
949 3 8.9521 132.6155 -0.8974 0.2161 948
950 3 9.0094 133.5609 -1.4462 0.2034 949
951 3 8.7624 134.5983 -1.9600 0.178 950
952 3 8.4718 135.6772 -1.4916 0.178 951
953 3 8.3347 136.7511 -1.1861 0.178 952
954 3 8.5442 137.8556 -0.8176 0.2034 953
955 3 8.8498 138.8967 -0.7272 0.2161 954
956 3 8.8772 139.9247 -0.6434 0.2288 955
957 3 8.4936 140.9193 -0.9705 0.2161 956
958 3 7.9176 141.8975 -0.7753 0.1907 957
959 3 7.4044 142.9187 -0.8400 0.1525 958
960 3 7.3387 144.0065 -0.3534 0.1271 959
961 3 7.5843 145.0809 0.0000 0.1144 960
962 3 7.7482 146.1488 0.0000 0.1271 961
963 3 7.3891 147.2258 0.0000 0.1525 962
964 3 7.5488 148.2373 0.3475 0.1907 963
965 3 7.3266 149.1600 0.8980 0.2161 964
966 3 7.4063 150.0874 1.2760 0.2288 965
967 3 7.5578 150.9760 2.0210 0.2161 966
968 3 8.1453 151.7679 1.2079 0.2034 967
969 3 8.9770 152.4199 1.1200 0.1907 968
970 3 9.4161 153.3679 1.3602 0.2034 969
971 3 10.0155 154.3053 0.8627 0.2034 970
972 3 10.5224 155.3261 0.7820 0.1907 971
973 3 11.1371 156.2366 0.8002 0.1525 972
974 3 11.3129 157.2024 1.1200 0.1398 973
975 3 11.2164 158.3050 1.1200 0.1525 974
976 3 11.4316 159.4229 1.1200 0.178 975
977 3 11.5499 160.2389 0.0731 0.178 976
978 3 11.5364 161.2339 0.8400 0.1525 977
979 3 11.2276 162.2763 0.8400 0.1271 978
980 3 10.9977 163.2606 0.8400 0.1271 979
981 3 10.6646 164.2802 0.8400 0.1525 980
982 3 11.2427 164.9859 -0.2968 0.178 981
983 3 10.7980 165.6224 -0.1036 0.178 982
984 3 10.5214 166.6546 0.2800 0.1525 983
985 3 9.9934 167.6694 0.2800 0.1271 984
986 3 9.4653 168.6843 0.2800 0.1271 985
987 3 9.0472 169.7357 0.5547 0.1398 986
988 3 8.8273 170.6194 1.0424 0.1525 987
989 3 8.1966 171.3977 0.8450 0.1652 988
990 3 7.6579 172.4057 0.8400 0.1907 989
991 3 -10.2219 18.1482 10.0374 0.394 790
992 3 -10.8301 17.8251 11.7600 0.3559 991
993 3 -11.7487 17.2286 11.6211 0.3051 992
994 3 -12.7605 16.7021 11.7600 0.2415 993
995 3 -13.5384 16.1748 12.6297 0.2161 994
996 3 -14.3483 16.3930 12.0585 0.2161 995
997 3 -14.9481 16.2099 10.9234 0.2034 996
998 3 -15.9130 15.9800 11.7600 0.1652 997
999 3 -16.9674 15.5577 11.8160 0.1271 998
1000 3 -18.0584 15.4066 12.1108 0.1271 999
1001 3 -19.1217 15.2467 12.8800 0.1525 1000
1002 3 -20.2067 14.8832 12.8800 0.178 1001
1003 3 -21.1640 14.7798 12.0624 0.178 1002
1004 3 -22.0581 14.3145 12.8800 0.1525 1003
1005 3 -23.0581 14.0483 12.0400 0.1525 1004
1006 3 -24.0889 14.1851 11.7337 0.1907 1005
1007 3 -25.1838 14.1480 11.0174 0.2669 1006
1008 3 -26.2475 13.9840 10.8424 0.2924 1007
1009 3 -27.2338 13.6489 11.5962 0.2924 1008
1010 3 -28.2398 13.6889 11.3666 0.2542 1009
1011 3 -29.2525 13.7887 11.2983 0.2415 1010
1012 3 -30.2062 13.9437 11.6172 0.2161 1011
1013 3 -31.2839 13.6603 11.5167 0.2161 1012
1014 3 -32.3858 13.4583 11.7600 0.2415 1013
1015 3 -33.4630 13.1145 11.7600 0.2796 1014
1016 3 -34.5480 13.1624 11.4800 0.2796 1015
1017 3 -35.6430 13.1407 11.4660 0.2415 1016
1018 3 -36.7111 13.2749 11.2000 0.2034 1017
1019 3 -37.6302 13.2494 12.0072 0.1907 1018
1020 3 -38.5910 13.4033 11.2630 0.178 1019
1021 3 -39.6346 13.2279 11.4033 0.1525 1020
1022 3 -40.4846 13.6495 10.8517 0.1271 1021
1023 3 -41.5322 13.3379 11.0594 0.1271 1022
1024 3 -42.5176 12.8252 11.4800 0.1398 1023
1025 3 -43.5766 12.4366 11.2000 0.1525 1024
1026 3 -44.6535 12.3896 11.9521 0.1398 1025
1027 3 -45.6850 12.3249 12.0400 0.1271 1026
1028 3 -46.7821 12.2698 11.7600 0.1271 1027
1029 3 -47.7567 12.4204 11.7300 0.1398 1028
1030 3 -48.8170 12.0737 11.8065 0.1525 1029
1031 3 -49.7283 12.3554 12.6140 0.1398 1030
1032 3 -50.7400 12.8052 12.7249 0.1398 1031
1033 3 -51.8191 13.1592 12.6000 0.1398 1032
1034 3 -52.8945 13.5256 12.3354 0.1525 1033
1035 3 -53.7994 13.7680 12.8640 0.1398 1034
1036 3 -54.7353 14.3695 12.8542 0.1398 1035
1037 3 -55.6425 14.8220 12.0935 0.1398 1036
1038 3 -56.2366 15.3859 12.6647 0.1525 1037
1039 3 -56.7482 16.3693 12.3200 0.1398 1038
1040 3 -57.3217 17.3476 12.3200 0.1398 1039
1041 3 -58.2816 17.8243 12.5124 0.1525 1040
1042 3 -58.7977 18.5360 14.0000 0.178 1041
1043 3 -59.6207 19.2504 13.5996 0.2034 1042
1044 3 -60.6396 19.3869 13.1600 0.2034 1043
1045 2 0.5235 -5.0485 0.7540 0.2034 1
1046 2 0.6145 -6.0586 2.0006 0.3051 1045
1047 2 0.0217 -6.9938 2.4595 0.394 1046
1048 2 -0.4141 -7.9853 3.3401 0.4449 1047
1049 2 0.0046 -9.0428 3.3648 0.4576 1048
1050 2 0.2585 -10.1578 3.3886 0.4449 1049
1051 3 -0.5450 -4.7300 -0.4760 0.1398 1
1052 3 -0.6760 -5.8660 -0.5902 0.178 1051
1053 3 -0.6835 -6.7959 0.2131 0.2288 1052
1054 3 -1.6849 -7.3052 0.0000 0.2288 1053
1055 3 -2.3337 -7.2753 1.6607 0.2288 1054
1056 3 -3.3474 -7.8028 1.6800 0.2288 1055
1057 3 -4.3076 -8.4186 1.6800 0.2924 1056
1058 3 -5.0973 -8.7920 0.7129 0.3432 1057
1059 3 -5.9769 -8.4992 1.2998 0.3686 1058
1060 3 -7.1088 -8.5026 1.5112 0.3432 1059
1061 3 -8.2293 -8.6665 1.4622 0.3051 1060
1062 3 -9.3912 -8.8946 1.2558 0.2669 1061
1063 3 -10.0010 -9.5020 1.2443 0.2288 1062
1064 3 -10.6353 -9.6064 2.0093 0.178 1063
1065 3 -11.7154 -9.8356 1.9600 0.1652 1064
1066 3 -12.5993 -9.8223 0.8400 0.1907 1065
1067 3 -13.3101 -10.0722 1.0564 0.2415 1066
1068 3 -14.1530 -10.2193 2.1146 0.2669 1067
1069 3 -14.8411 -10.7928 3.1578 0.2796 1068
1070 3 -15.8277 -10.9836 4.4542 0.2669 1069
1071 3 -16.6682 -11.1231 3.2556 0.2924 1070
1072 3 -17.6760 -11.2928 2.6354 0.2924 1071
1073 3 -18.5634 -11.6668 2.5222 0.2796 1072
1074 3 -19.6124 -12.0102 2.9235 0.2669 1073
1075 3 -20.4963 -11.8059 3.7932 0.2924 1074
1076 3 -21.5476 -11.9417 3.0954 0.3432 1075
1077 3 -22.3814 -12.0891 3.2976 0.3178 1076
1078 3 -23.4495 -12.2645 3.1948 0.2796 1077
1079 3 -24.4177 -12.7335 2.9473 0.2161 1078
1080 3 -25.3808 -13.0115 2.5438 0.2288 1079
1081 3 -25.9390 -13.1008 0.7672 0.2288 1080
1082 3 -26.2166 -13.6978 0.2800 0.2288 1081
1083 3 -26.3991 -14.3358 0.2800 0.2924 1082
1084 3 -26.6815 -15.2603 0.0300 0.3178 1083
1085 3 -27.4064 -15.8400 0.8946 0.3178 1084
1086 3 -28.1277 -16.0424 0.0252 0.3178 1085
1087 3 -28.8121 -16.3753 -1.2516 0.3559 1086
1088 3 -29.1550 -16.5886 -2.7516 0.394 1087
1089 3 -29.0571 -17.2701 -2.3394 0.4068 1088
1090 3 -29.6389 -17.8720 -1.9222 0.3813 1089
1091 3 -30.1778 -18.5910 -1.4890 0.3686 1090
1092 3 -31.0936 -18.7591 -2.4889 0.3559 1091
1093 3 -31.9740 -19.3450 -2.8000 0.3305 1092
1094 3 -32.0597 -19.9260 -4.2216 0.2669 1093
1095 3 -32.3539 -20.6891 -4.0594 0.2288 1094
1096 3 -33.1455 -20.8482 -5.0999 0.2288 1095
1097 3 -34.0310 -20.9208 -4.3588 0.2669 1096
1098 3 -34.9083 -21.0986 -5.4799 0.2924 1097
1099 3 -35.8270 -21.5883 -6.4378 0.2924 1098
1100 3 -36.5488 -21.9833 -6.0085 0.2796 1099
1101 3 -37.4184 -22.6961 -6.1600 0.2669 1100
1102 3 -37.6975 -23.5675 -7.0000 0.2796 1101
1103 3 -38.5812 -23.9435 -7.3189 0.2924 1102
1104 3 -39.3770 -24.6721 -7.0232 0.2924 1103
1105 3 -39.6822 -25.2901 -8.4000 0.3051 1104
1106 3 -40.2014 -26.0916 -7.7465 0.3178 1105
1107 3 -40.9069 -26.5721 -6.8900 0.3432 1106
1108 3 -41.7770 -27.1628 -7.2696 0.3178 1107
1109 3 -42.7116 -27.7188 -7.2282 0.2669 1108
1110 3 -43.2332 -28.5874 -7.7566 0.2288 1109
1111 3 -43.6010 -29.2635 -8.3947 0.2161 1110
1112 3 -44.1105 -30.0961 -7.2495 0.2542 1111
1113 3 -44.6437 -30.7913 -8.0279 0.2796 1112
1114 3 -44.9353 -31.7156 -8.3068 0.3178 1113
1115 3 -45.1665 -32.4832 -7.0000 0.3305 1114
1116 3 -45.5189 -33.3500 -8.0934 0.3432 1115
1117 3 -45.8475 -33.9800 -7.0000 0.3432 1116
1118 3 -46.2616 -34.8894 -6.7242 0.3305 1117
1119 3 -46.6429 -35.8938 -6.7270 0.2924 1118
1120 3 -46.8089 -36.9331 -6.4495 0.2288 1119
1121 3 -46.7533 -37.9965 -7.3797 0.1907 1120
1122 3 -46.7823 -39.0833 -7.7538 0.1907 1121
1123 3 -47.0612 -40.1337 -7.3564 0.2161 1122
1124 3 -47.3826 -41.2036 -7.8394 0.2161 1123
1125 3 -47.6145 -42.1560 -7.2318 0.2034 1124
1126 3 -47.7854 -43.2624 -7.7302 0.2161 1125
1127 3 -47.9619 -44.3757 -8.1234 0.2288 1126
1128 3 -48.3340 -45.3855 -7.8400 0.2288 1127
1129 3 -48.9365 -46.2227 -8.2844 0.178 1128
1130 3 -49.7916 -46.9487 -8.1200 0.1652 1129
1131 3 -50.7088 -47.6298 -8.1200 0.178 1130
1132 3 -51.6604 -48.2447 -7.9240 0.2161 1131
1133 3 -52.6034 -48.6607 -8.3689 0.2034 1132
1134 3 -53.4356 -49.1504 -7.9545 0.178 1133
1135 3 -54.2840 -49.8447 -7.2344 0.1652 1134
1136 3 -55.2648 -50.4207 -6.9860 0.1907 1135
1137 3 -56.2724 -50.8637 -6.4988 0.2161 1136
1138 3 -57.0959 -51.3477 -7.2702 0.2288 1137
1139 3 -57.6837 -52.2558 -6.7200 0.2161 1138
1140 3 -58.2650 -53.1063 -7.0972 0.2161 1139
1141 3 -58.8332 -54.0739 -7.4984 0.2161 1140
1142 3 -59.2953 -55.0842 -7.1238 0.2542 1141
1143 3 -60.0184 -55.9105 -6.6088 0.2796 1142
1144 3 -60.4850 -56.9218 -6.5316 0.2924 1143
1145 3 -61.2568 -57.7413 -6.3224 0.2542 1144
1146 3 -62.0452 -58.3153 -6.3319 0.1907 1145
1147 3 -62.8961 -59.0171 -6.1373 0.1525 1146
1148 3 -63.8279 -59.6478 -6.5467 0.1525 1147
1149 3 -64.8611 -60.0563 -6.1600 0.1907 1148
1150 3 -65.8153 -60.3737 -7.0767 0.2034 1149
1151 3 -66.8983 -60.6096 -7.0230 0.1907 1150
1152 3 -67.8615 -60.4660 -7.8400 0.1652 1151
1153 3 -68.8801 -60.9870 -7.8400 0.1525 1152
1154 3 -69.9876 -61.1905 -7.8400 0.1525 1153
1155 3 -70.7770 -61.6785 -6.7665 0.1525 1154
1156 3 -71.9000 -61.6517 -6.9370 0.178 1155
1157 3 -73.0318 -61.5958 -6.9734 0.2034 1156
1158 3 -74.0506 -61.6823 -7.4869 0.2161 1157
1159 3 -74.8063 -61.8782 -7.0258 0.1907 1158
1160 3 -75.3485 -62.1152 -8.6710 0.1652 1159
1161 3 -76.3815 -62.1820 -8.9664 0.1525 1160
1162 3 -77.2560 -62.8807 -9.2400 0.1652 1161
1163 3 -78.2650 -63.4199 -9.2630 0.2034 1162
1164 3 -79.2032 -64.0331 -9.6978 0.2415 1163
1165 3 -80.0372 -64.6386 -9.2154 0.2415 1164
1166 3 -80.6459 -65.0947 -9.0854 0.1907 1165
1167 3 -81.4849 -65.4822 -9.8000 0.1652 1166
1168 3 -82.5079 -65.9823 -9.9064 0.1652 1167
1169 3 -83.5299 -66.4172 -9.6390 0.2161 1168
1170 3 -84.2717 -67.0612 -8.4372 0.2415 1169
1171 3 -85.0693 -67.4143 -9.7348 0.2924 1170
1172 3 -86.1624 -67.6581 -9.5239 0.2924 1171
1173 3 -87.1146 -68.1703 -9.7832 0.2796 1172
1174 3 -87.8431 -68.7183 -9.0348 0.2288 1173
1175 3 -88.6922 -69.2129 -9.9887 0.2034 1174
1176 3 -89.5902 -69.3333 -9.5382 0.1907 1175
1177 3 -90.6065 -69.7124 -9.5200 0.2034 1176
1178 3 -91.2522 -69.8396 -10.7461 0.2288 1177
1179 3 -92.2147 -69.7767 -11.5559 0.2669 1178
1180 3 -92.6079 -69.1277 -12.7845 0.2924 1179
1181 3 -93.6023 -69.0209 -12.4944 0.2924 1180
1182 3 -94.6369 -69.1093 -12.9368 0.2669 1181
1183 3 -95.6325 -69.1888 -12.0369 0.2161 1182
1184 3 -96.5939 -69.6039 -11.0698 0.1907 1183
1185 3 -97.3144 -70.2366 -10.0800 0.1907 1184
1186 3 -25.9767 -13.2093 0.6490 0.1652 1082
1187 3 -25.2603 -12.6703 1.4932 0.2288 1186
1188 3 -13.1122 -9.8104 1.0489 0.2161 1066
1189 3 -13.9584 -9.3366 2.0891 0.178 1188
1190 3 -14.0108 -9.0105 3.9418 0.1907 1189
1191 3 -14.8278 -8.4440 4.4800 0.2034 1190
1192 3 -15.4218 -7.5974 4.7776 0.2669 1191
1193 3 -16.4079 -7.3058 5.6924 0.2796 1192
1194 3 -17.5227 -7.1882 5.8800 0.2924 1193
1195 3 -18.1969 -6.8839 6.2896 0.2415 1194
1196 3 -18.7001 -5.9761 6.4070 0.2415 1195
1197 3 -19.1941 -4.9822 6.3524 0.2415 1196
1198 3 -19.1830 -3.9551 7.0000 0.2542 1197
1199 3 -19.4587 -2.8798 7.3990 0.2161 1198
1200 3 -19.9880 -1.9546 8.1091 0.1652 1199
1201 3 -20.2639 -0.9581 8.7732 0.1398 1200
1202 3 -20.1576 -0.2181 7.5715 0.1398 1201
1203 3 -20.0768 0.7937 8.6428 0.1652 1202
1204 3 -19.9347 1.4428 10.8287 0.1907 1203
1205 3 -19.5305 2.2618 10.9183 0.2415 1204
1206 3 -19.2025 3.1856 11.1628 0.2669 1205
1207 3 -18.6913 4.0720 11.1132 0.2669 1206
1208 3 -18.1167 4.7422 11.8756 0.2161 1207
1209 3 -17.7111 5.2886 12.0400 0.1907 1208
1210 3 -17.3793 6.2917 12.0400 0.1652 1209
1211 3 -16.6931 7.1414 12.0434 0.1652 1210
1212 3 -16.8224 7.4172 13.9955 0.1398 1211
1213 3 -16.5959 8.3501 13.7200 0.1398 1212
1214 3 -16.6114 9.0241 14.8960 0.1652 1213
1215 3 -16.2853 9.7432 16.2400 0.2034 1214
1216 3 -16.7091 10.7982 16.1722 0.2288 1215
1217 3 -17.3685 11.0741 16.6930 0.2034 1216
1218 3 -17.3910 11.4569 18.9966 0.1907 1217
1219 3 -16.9706 12.1955 19.9881 0.1652 1218
1220 3 -16.9475 13.0161 21.6157 0.1652 1219
1221 3 -16.7363 13.3438 24.0008 0.1398 1220
1222 3 -15.9346 14.0189 24.3600 0.1398 1221
1223 3 -10.2023 -9.4970 1.6996 0.2161 1063
1224 3 -11.2860 -9.6895 2.0157 0.2542 1223
1225 3 -12.3328 -9.7842 1.6800 0.2415 1224
1226 3 -9.0372 -8.7000 1.4090 0.4576 1061
1227 3 -9.7696 -8.6903 0.2523 0.2796 1226
1228 3 -9.6456 -8.2222 -1.3860 0.2288 1227
1229 3 -10.2532 -8.3011 -3.3597 0.1907 1228
1230 3 -10.7861 -8.3203 -1.7452 0.2034 1229
1231 3 -11.3753 -8.4645 -0.3018 0.2288 1230
1232 3 -11.9188 -8.3939 -2.0930 0.2542 1231
1233 3 -12.2362 -8.3438 -4.5497 0.2542 1232
1234 3 -12.0099 -8.8334 -6.7698 0.2288 1233
1235 3 -12.5326 -9.3581 -8.6713 0.1907 1234
1236 3 -13.5211 -9.7435 -8.4890 0.1907 1235
1237 3 -14.4563 -9.7233 -7.5284 0.2161 1236
1238 3 -15.3679 -9.1955 -7.5600 0.2415 1237
1239 3 -16.2179 -9.4702 -8.8326 0.2288 1238
1240 3 -16.7640 -10.1631 -8.7965 0.2034 1239
1241 3 -17.2456 -10.8187 -8.7623 0.2034 1240
1242 3 -17.5619 -10.6273 -8.0996 0.2415 1241
1243 3 -18.3019 -10.9452 -6.9527 0.2796 1242
1244 3 -19.1624 -10.6245 -7.8400 0.2924 1243
1245 3 -19.7426 -10.2803 -6.4173 0.2415 1244
1246 3 -20.4107 -10.3622 -4.7933 0.1907 1245
1247 3 -21.4173 -10.8860 -4.4800 0.178 1246
