# Supplementary material for: The SONATA data format for efficient description of large-scale network models
Source: PLoS Comput Biol. 2020 Feb 24;16(2):e1007696. doi: 10.1371/journal.pcbi.1007696 (PMC7058350; doi:10.1371/journal.pcbi.1007696)
Supplement: S2 File — (ZIP) [file pcbi.1007696.s002.zip › sonata-master/examples/shared_components/morphologies/Rorb_325404214_m.swc]

# generated by Vaa3D Plugin sort_neuron_swc
# source file(s): C:/neuron tracing and reconstruction/vaa3d/vaa3d_bin_msvc_64bit_v2921_a/vaa3d_bin_msvc_64bit_v2921_a/new 168053.04.01.01.swc
# id,type,x,y,z,r,pid
1 1 0.0000 -0.0000 0.0000 6.2366 -1
2 4 0.6349 2.1867 0.3740 0.1144 1
3 4 0.9528 3.2796 0.5611 0.1652 2
4 4 1.2699 4.3732 0.7480 0.2542 3
5 4 1.5878 5.4662 0.9353 0.3813 4
6 4 2.2424 6.4045 0.9585 0.4576 5
7 4 1.3624 6.9638 -0.1781 0.2587 6
8 4 0.7039 7.7586 -0.9324 0.2501 7
9 4 0.1834 8.6974 -1.0728 0.2908 8
10 4 -0.7187 9.2208 -2.0202 0.3458 9
11 4 -1.6518 9.3779 -3.4737 0.3686 10
12 4 -2.7307 9.2767 -4.2899 0.3514 11
13 4 -3.7816 9.2318 -3.8517 0.3085 12
14 4 -4.8602 9.2273 -3.5572 0.2746 13
15 4 -5.9742 9.3939 -3.9651 0.2852 14
16 4 -7.0669 9.7062 -4.2909 0.3197 15
17 4 -8.1702 9.9569 -4.6924 0.3672 16
18 4 -9.2045 9.9916 -5.7729 0.4006 17
19 4 -10.2152 10.2188 -6.9217 0.3955 18
20 4 -11.3265 10.4402 -6.8676 0.3338 19
21 4 -12.4260 10.5734 -7.5413 0.2932 20
22 4 -13.4168 10.3330 -8.7705 0.3176 21
23 4 -13.9571 9.5087 -10.0992 0.572 22
24 4 -14.8387 9.3033 -7.8442 0.3938 23
25 4 -15.4435 8.7282 -6.3918 0.3185 24
26 4 -16.2185 7.9117 -6.1997 0.2855 25
27 4 -17.2248 7.4055 -6.3249 0.2954 26
28 4 -18.3073 7.1959 -6.9224 0.3374 27
29 4 -19.1598 7.8829 -7.2002 0.3432 28
30 4 -20.0853 8.5534 -7.1952 0.3432 29
31 4 -20.8772 9.3760 -7.2021 0.3432 30
32 4 -21.6081 10.2441 -7.6450 0.3926 31
33 4 -22.4665 10.9493 -8.3850 0.4188 32
34 4 -23.3187 11.6932 -8.8820 0.4195 33
35 4 -24.2974 12.2543 -8.4993 0.3822 34
36 4 -25.1933 12.9556 -8.2932 0.3316 35
37 4 -26.0423 13.6908 -7.8216 0.2806 36
38 4 -26.8222 14.4974 -7.3558 0.2297 37
39 4 -27.7374 15.1689 -7.0781 0.2545 38
40 4 -28.8292 15.4752 -7.4225 0.3079 39
41 4 -29.7650 15.9014 -8.6416 0.3813 40
42 4 -30.8926 16.0876 -8.6353 0.3824 41
43 4 -31.9720 16.3617 -8.5501 0.394 42
44 4 -32.8630 16.4748 -10.0532 0.3957 43
45 4 -33.9730 16.3535 -9.4528 0.3996 44
46 4 -35.0968 16.3565 -9.4197 0.3475 45
47 4 -36.1796 16.6570 -9.7395 0.3077 46
48 4 -37.2972 16.7786 -9.2995 0.283 47
49 4 -38.3362 17.0102 -8.8757 0.2885 48
50 4 -39.2345 17.6934 -9.4017 0.2701 49
51 4 -40.2107 18.2487 -9.8314 0.259 50
52 4 -41.2799 18.3714 -10.3178 0.2619 51
53 4 -42.3765 18.1815 -10.8233 0.2598 52
54 4 -43.5012 18.0455 -11.0944 0.2607 53
55 4 -44.6268 17.9765 -11.2837 0.2477 54
56 4 -45.7439 18.0980 -10.9922 0.2482 55
57 4 -46.6679 18.6026 -10.4314 0.268 56
58 4 -47.5836 19.2355 -10.3885 0.2796 57
59 4 -48.5496 19.7513 -9.9724 0.2646 58
60 4 -49.4135 20.3400 -8.9025 0.2382 59
61 4 -50.2996 20.7671 -9.4685 0.2378 60
62 4 -51.3094 21.1180 -9.3257 0.2415 61
63 4 -52.4313 21.2014 -9.2097 0.2415 62
64 4 -53.3613 21.2770 -10.7416 0.2418 63
65 4 -54.3902 21.7588 -11.1042 0.2551 64
66 4 -55.4895 22.0717 -11.2291 0.2796 65
67 4 -56.4761 22.6233 -11.3983 0.2811 66
68 4 -57.1599 23.5371 -11.4780 0.2924 67
69 4 -57.8429 24.4362 -12.0309 0.2942 68
70 4 -58.5960 25.2665 -12.1986 0.3032 69
71 4 -59.4392 25.9071 -11.5425 0.2844 70
72 4 -60.1205 26.7629 -11.8489 0.2442 71
73 4 -61.1516 27.2301 -11.5135 0.2127 72
74 4 -62.1911 27.6701 -11.2750 0.2107 73
75 4 -63.2092 28.1384 -11.7729 0.2401 74
76 4 -64.2000 28.6000 -12.5007 0.271 75
77 4 -65.1014 29.2905 -12.5250 0.2796 76
78 4 -65.9349 30.0545 -12.3475 0.2749 77
79 4 -66.5952 30.9180 -12.0706 0.2669 78
80 4 -67.1204 31.8492 -11.3503 0.2669 79
81 4 -67.8403 32.7282 -11.2851 0.2617 80
82 4 -68.7155 33.4600 -11.2867 0.2488 81
83 4 -69.5945 34.1842 -11.4739 0.2415 82
84 4 -70.2812 35.0701 -11.4058 0.2476 83
85 4 -70.8916 36.0220 -11.2698 0.2542 84
86 4 -71.6417 36.8805 -11.4723 0.241 85
87 4 -72.5296 37.5817 -11.4014 0.2155 86
88 4 -73.4091 38.2955 -11.2791 0.2034 87
89 4 -74.2371 39.0846 -11.4012 0.2102 88
90 4 -75.1693 39.6896 -11.8852 0.223 89
91 4 -76.2451 39.8340 -12.3664 0.2288 90
92 4 -77.3795 39.8413 -12.3038 0.2288 91
93 4 -78.5199 39.8796 -12.1712 0.2207 92
94 4 -79.5910 40.1991 -12.2450 0.1989 93
95 4 -80.5608 40.7936 -12.5387 0.1731 94
96 4 -81.5807 41.2851 -12.8697 0.1564 95
97 4 -82.5847 41.8204 -13.1364 0.1525 96
98 4 -83.5822 42.3634 -13.5243 0.1436 97
99 4 -84.5776 42.9152 -13.5299 0.1398 98
100 4 -85.4657 43.6115 -13.2245 0.1398 99
101 4 -86.4094 44.2428 -13.2780 0.1683 100
102 4 -87.4591 44.6850 -13.2611 0.2067 101
103 4 -88.5821 44.8380 -13.1148 0.2647 102
104 4 -89.6897 45.0120 -13.5591 0.3095 103
105 4 -90.8003 45.1881 -13.3295 0.3281 104
106 4 -91.8998 45.4760 -13.0765 0.3305 105
107 4 -92.8408 46.0414 -12.4509 0.32 106
108 4 -93.7104 46.7721 -12.4023 0.3283 107
109 4 -94.5658 47.5296 -12.6263 0.3305 108
110 4 -95.3865 48.3169 -12.4503 0.3517 109
111 4 -96.1182 49.1814 -12.1625 0.3453 110
112 4 -96.8249 50.0557 -11.7249 0.3218 111
113 4 -97.6268 50.8216 -11.1189 0.2853 112
114 4 -98.2133 51.6468 -12.2545 0.3042 113
115 4 -98.9790 52.4512 -11.7680 0.3426 114
116 4 -99.7635 53.2823 -11.6919 0.3808 115
117 4 -100.1990 54.3359 -11.5538 0.3813 116
118 4 -100.9293 55.2025 -11.2816 0.3683 117
119 4 -101.4661 56.2056 -11.6849 0.3556 118
120 4 -102.2224 57.0519 -12.0994 0.3443 119
121 4 -103.1542 57.7038 -12.4715 0.3686 120
122 4 -104.0788 58.3659 -12.7655 0.3661 121
123 4 -105.0667 58.9005 -12.5528 0.3355 122
124 4 -106.1817 59.0497 -12.8385 0.2754 123
125 4 -107.1328 59.6485 -12.8471 0.2567 124
126 4 -107.8400 60.5198 -12.3872 0.2754 125
127 4 -108.5678 61.3630 -11.8315 0.3123 126
128 4 -109.2686 62.2342 -11.5221 0.3354 127
129 4 -110.0825 63.0263 -11.6027 0.3377 128
130 4 -110.9875 63.7220 -11.5513 0.3305 129
131 4 -111.8263 64.4953 -11.6253 0.3249 130
132 4 -112.6036 65.3052 -11.3385 0.3178 131
133 4 -113.3479 66.0852 -10.5022 0.312 132
134 4 -114.2072 66.6358 -10.3358 0.3111 133
135 4 -115.2994 66.8723 -10.9140 0.3178 134
136 4 -116.3794 67.1530 -10.7237 0.324 135
137 4 -117.4387 67.4954 -10.1441 0.3305 136
138 4 -118.3964 67.7661 -10.8909 0.3378 137
139 4 -119.4283 67.8649 -11.6059 0.3272 138
140 4 -120.5570 67.7941 -11.3320 0.2932 139
141 4 -121.6937 67.7340 -11.1633 0.2627 140
142 4 -122.8278 67.6308 -10.9887 0.2629 141
143 4 -123.9111 67.4656 -10.2348 0.2845 142
144 4 -124.9788 67.1478 -10.1131 0.2924 143
145 4 -125.9572 66.8715 -11.2140 0.2924 144
146 4 -126.9370 66.5859 -12.4339 0.2924 145
147 4 -127.9170 66.3775 -11.4721 0.2924 146
148 4 -128.9184 66.8339 -10.9770 0.2439 147
149 4 -130.0209 66.9120 -11.6210 0.1144 148
150 4 -14.4675 11.1956 -11.5822 0.321 23
151 4 -14.7738 12.2803 -12.0208 0.286 150
152 4 -15.2795 13.2897 -12.4555 0.2956 151
153 4 -15.7907 14.2903 -13.0220 0.3312 152
154 4 -16.1048 15.0760 -14.7926 0.3432 153
155 4 -16.7578 15.8518 -15.1801 0.3337 154
156 4 -17.7620 16.3542 -15.1575 0.3113 155
157 4 -18.8718 16.5490 -14.8355 0.3051 156
158 4 -19.8105 16.2458 -13.5596 0.3051 157
159 4 -20.7306 15.8156 -14.2245 0.3199 158
160 4 -21.6760 15.9604 -15.4122 0.3332 159
161 4 -22.3643 16.8467 -15.9739 0.3367 160
162 4 -22.8718 17.8384 -16.5221 0.3075 161
163 4 -23.2351 18.8511 -17.4751 0.2597 162
164 4 -23.8516 19.7066 -18.1990 0.2108 163
165 4 -24.7513 19.9943 -19.6106 0.2034 164
166 4 -25.4770 20.5000 -20.7991 0.2496 165
167 4 -25.6464 21.4750 -22.1140 0.3076 166
168 4 -26.3864 22.1379 -22.1267 0.3634 167
169 4 -27.4644 22.1050 -21.3148 0.3324 168
170 4 -28.3896 22.7506 -21.4135 0.2288 169
171 4 2.6688 7.4301 0.9803 0.483 6
172 4 3.2597 8.4093 1.0026 0.5084 171
173 4 3.5346 9.5201 1.0345 0.5212 172
174 4 3.5357 10.6628 1.0981 0.5466 173
175 4 3.4315 11.7966 1.2821 0.5212 174
176 4 3.5208 12.8886 1.9810 0.4576 175
177 4 3.6814 13.8973 2.2071 0.4069 176
178 4 3.8482 15.0290 2.2294 0.4195 177
179 4 3.9288 16.1714 2.1210 0.394 178
180 4 3.7985 17.2878 1.4741 0.3686 179
181 4 3.6063 18.4162 1.3279 0.3559 180
182 4 3.3332 19.5083 1.7448 0.3432 181
183 4 3.1060 20.5967 2.2908 0.3051 182
184 4 3.4762 21.6804 2.2475 0.3178 183
185 4 4.1338 22.5895 1.5979 0.3686 184
186 4 4.8451 23.4861 1.5662 0.4449 185
187 4 5.6568 24.2381 2.0889 0.4299 186
188 4 6.2761 25.1396 1.7223 0.3868 187
189 4 6.5039 26.2076 0.8420 0.3358 188
190 4 6.4940 27.3306 0.3476 0.3001 189
191 4 6.3752 28.4686 0.2956 0.3025 190
192 4 6.3420 29.6078 0.3120 0.343 191
193 4 6.4529 30.7471 0.3041 0.4065 192
194 4 6.6420 31.8723 0.1328 0.455 193
195 4 6.7993 32.9926 -0.3131 0.4703 194
196 4 6.7489 34.1254 -0.6747 0.4602 195
197 4 6.5859 35.2587 -0.7212 0.4399 196
198 4 6.4103 36.3894 -0.8084 0.4272 197
199 4 6.2356 37.5181 -0.8327 0.4303 198
200 4 6.0615 38.6411 -0.6159 0.4576 199
201 4 5.9521 39.2730 -1.7154 0.3814 200
202 4 5.7332 40.3951 -1.7129 0.2288 201
203 4 5.7566 40.8626 -0.5707 0.3432 202
204 4 6.2350 40.4589 1.1871 0.2529 203
205 4 6.3246 41.2707 3.0568 0.2446 204
206 4 6.2835 42.1620 4.6854 0.2687 205
207 4 6.5258 43.1782 5.6887 0.2796 206
208 4 6.9641 44.2051 6.1784 0.2775 207
209 4 7.3558 45.2713 6.3549 0.269 208
210 4 7.5420 46.3870 6.6721 0.282 209
211 4 7.7556 47.4968 6.9222 0.295 210
212 4 8.1553 48.5494 7.2589 0.3051 211
213 4 8.4694 49.5956 7.9828 0.2992 212
214 4 8.8016 50.6499 8.5747 0.2796 213
215 4 9.3427 51.6151 9.0985 0.2764 214
216 4 10.1647 52.3476 9.6466 0.2706 215
217 4 11.1478 52.8888 10.1248 0.2648 216
218 4 12.0522 53.5209 10.7677 0.1946 217
219 4 12.8986 54.2073 11.5165 0.1608 218
220 4 13.8627 54.7709 11.9963 0.275 219
221 4 14.9153 55.1893 12.3283 0.2843 220
222 4 15.9563 55.5767 12.9190 0.2503 221
223 4 16.7357 56.2013 13.8178 0.2065 222
224 4 16.7743 57.2157 14.6391 0.1965 223
225 4 16.3249 58.2122 15.3412 0.2094 224
226 4 15.8545 59.2115 15.9075 0.2282 225
227 4 15.7126 60.2828 16.4576 0.2542 226
228 4 15.8630 61.3469 17.3044 0.2801 227
229 4 15.7118 62.3951 17.7910 0.2924 228
230 4 15.1841 63.4025 17.6097 0.2718 229
231 4 14.5734 64.2791 18.1014 0.2182 230
232 4 14.1242 65.1967 19.1816 0.1674 231
233 4 14.2278 65.9933 20.8163 0.1441 232
234 4 15.0491 66.4093 22.0244 0.1753 233
235 4 16.1004 66.7490 22.7049 0.2267 234
236 4 17.1885 67.0024 23.2444 0.2783 235
237 4 18.3027 67.2249 23.2057 0.2718 236
238 4 19.3438 66.8493 23.3519 0.2115 237
239 4 20.3269 67.3110 23.2350 0.1414 238
240 4 21.3490 67.8188 23.0032 0.1273 239
241 4 22.3965 68.2774 23.0876 0.1522 240
242 4 23.1294 69.1082 23.6785 0.1906 241
243 4 23.9532 69.8744 24.1156 0.216 242
244 4 24.5497 70.8211 24.6068 0.2161 243
245 4 25.0740 71.7852 25.2995 0.2034 244
246 4 25.4594 72.8444 25.6929 0.1907 245
247 4 25.7698 73.8427 26.7289 0.2288 246
248 4 5.7049 41.9570 -0.5488 0.3676 203
249 4 5.6410 43.0988 -0.5279 0.3807 248
250 4 5.4810 44.2315 -0.5148 0.3692 249
251 4 5.2210 45.3462 -0.5469 0.3686 250
252 4 5.0721 46.4788 -0.8467 0.3686 251
253 4 5.2838 47.5924 -1.3180 0.3933 252
254 4 5.5783 48.6959 -1.6199 0.394 253
255 4 5.7571 49.8197 -2.0391 0.394 254
256 4 5.8157 50.9610 -2.3458 0.3816 255
257 4 6.0074 52.0799 -2.1022 0.3688 256
258 4 6.4980 53.1128 -2.2318 0.3812 257
259 4 6.9627 54.1574 -2.4827 0.3939 258
260 4 7.0878 55.2952 -2.5124 0.457 259
261 4 7.1160 56.4391 -2.4973 0.4828 260
262 4 7.1685 57.5815 -2.5045 0.5082 261
263 4 7.2217 58.7255 -2.6219 0.4832 262
264 4 7.4076 59.8434 -3.1387 0.4704 263
265 4 7.5481 60.9778 -3.4079 0.4577 264
266 4 7.6834 62.1069 -3.1751 0.4576 265
267 4 7.8704 63.2063 -2.6527 0.445 266
268 4 8.0955 64.3251 -2.5513 0.4196 267
269 4 8.3248 65.4286 -3.1564 0.3941 268
270 4 8.8692 66.4347 -3.4013 0.3813 269
271 4 9.5009 67.3884 -3.3882 0.394 270
272 4 9.9077 68.4575 -3.3979 0.394 271
273 4 10.2190 69.5598 -3.5565 0.394 272
274 4 10.2949 70.6780 -4.2445 0.3686 273
275 4 9.9779 71.7775 -4.4083 0.3686 274
276 4 9.8139 72.9104 -4.3950 0.3686 275
277 4 9.9258 74.0488 -4.3964 0.3813 276
278 4 10.3809 75.0996 -4.5455 0.3686 277
279 4 10.7092 76.1699 -5.2461 0.3432 278
280 4 10.9230 77.2940 -5.4186 0.3051 279
281 4 10.8849 78.4325 -5.3983 0.2648 280
282 4 10.9175 79.5747 -5.3888 0.25 281
283 4 11.0803 80.7081 -5.4350 0.2245 282
284 4 11.1519 81.8422 -5.6528 0.2034 283
285 4 10.9639 82.9661 -6.0639 0.2104 284
286 4 10.8514 84.0961 -6.3558 0.2513 285
287 4 11.0103 85.2274 -6.3752 0.2949 286
288 4 11.3015 86.3334 -6.3523 0.3001 287
289 4 11.6099 87.4340 -6.3294 0.2722 288
290 4 11.8388 88.5502 -6.3063 0.2466 289
291 4 11.7921 89.6863 -6.2829 0.2749 290
292 4 11.5012 90.7926 -6.2604 0.3105 291
293 4 11.1697 91.8861 -6.2382 0.3278 292
294 4 10.9374 93.0049 -6.2159 0.3178 293
295 4 10.8494 94.1429 -6.1948 0.3288 294
296 4 10.9166 95.2839 -6.1839 0.3769 295
297 4 11.1106 96.4116 -6.2378 0.4124 296
298 4 11.3226 97.5333 -6.4924 0.4237 297
299 4 11.4395 98.6656 -6.9202 0.3883 298
300 4 11.4806 99.8070 -7.1650 0.36 299
301 4 11.4616 100.9506 -7.1717 0.3247 300
302 4 11.3613 102.0890 -7.1478 0.2964 301
303 4 11.3328 103.2288 -7.1204 0.2639 302
304 4 11.5193 104.3542 -7.0747 0.2572 303
305 4 11.8295 105.4512 -6.9433 0.276 304
306 4 12.1371 106.5387 -6.6082 0.3112 305
307 4 12.4327 107.6213 -6.1670 0.3397 306
308 4 12.6866 108.7250 -5.9455 0.3811 307
309 4 12.7358 109.8620 -5.9946 0.4356 308
310 4 12.5280 110.9829 -6.2521 0.4863 309
311 4 12.1903 112.0730 -6.5973 0.4924 310
312 4 11.8398 113.1609 -6.7214 0.4764 311
313 4 11.5143 114.2555 -6.6280 0.4609 312
314 4 11.2221 115.3551 -6.4426 0.4736 313
315 4 10.9956 116.4595 -6.0728 0.4864 314
316 4 10.8076 117.5759 -5.8024 0.4957 315
317 4 10.5876 118.6985 -5.9147 0.4921 316
318 4 10.3276 119.8096 -6.2477 0.4725 317
319 4 10.1085 120.9266 -6.5986 0.4343 318
320 4 10.0520 122.0661 -6.7303 0.3995 319
321 4 10.2081 123.1930 -6.7173 0.3887 320
322 4 10.6122 124.2580 -6.7075 0.4144 321
323 4 11.1681 125.2586 -6.7590 0.436 322
324 4 11.6366 126.2943 -6.9849 0.441 323
325 4 11.8799 127.4031 -7.3767 0.4282 324
326 4 11.9158 128.5418 -7.6529 0.4276 325
327 4 11.7567 129.6709 -7.7006 0.449 326
328 4 11.4477 130.7720 -7.6771 0.4617 327
329 4 11.0678 131.8497 -7.6496 0.4662 328
330 4 10.6039 132.8933 -7.5980 0.4617 329
331 4 10.0875 133.9096 -7.4506 0.4745 330
332 4 9.6447 134.9473 -7.1098 0.483 331
333 4 9.2881 136.0123 -6.6860 0.4745 332
334 4 8.9560 137.0991 -6.4570 0.4404 333
335 4 8.6268 138.1933 -6.4168 0.3896 334
336 4 8.3161 139.2948 -6.4274 0.3473 335
337 4 8.0845 140.4131 -6.5396 0.3435 336
338 4 8.0469 141.5470 -6.8529 0.3953 337
339 4 8.2002 142.6759 -7.2325 0.4673 338
340 4 8.3997 143.8018 -7.3954 0.513 339
341 4 8.5918 144.9296 -7.3895 0.5166 340
342 4 8.7120 146.0656 -7.3660 0.5084 341
343 4 8.7225 147.2083 -7.3425 0.513 342
344 4 8.6359 148.3480 -7.3191 0.5212 343
345 4 8.4791 149.4809 -7.2960 0.5074 344
346 4 8.2841 150.6079 -7.2729 0.4646 345
347 4 8.0318 151.7228 -7.2508 0.4138 346
348 4 7.6724 152.8071 -7.2315 0.372 347
349 4 7.2732 153.8780 -7.2215 0.3559 348
350 4 6.9731 154.9810 -7.2588 0.3606 349
351 4 6.7590 156.1037 -7.4548 0.3733 350
352 4 6.6052 157.2300 -7.8879 0.3766 351
353 4 6.5606 158.3574 -8.4574 0.3734 352
354 4 6.6414 159.4791 -9.0787 0.3909 353
355 4 6.8151 160.5889 -9.7293 0.4308 354
356 4 6.9691 161.7107 -10.2018 0.4703 355
357 4 7.0360 162.8528 -10.3600 0.4703 356
358 4 7.0521 163.9959 -10.3592 0.4606 357
359 4 7.0353 165.1400 -10.3357 0.4693 358
360 4 7.0037 166.2835 -10.3122 0.5182 359
361 4 7.0281 167.4258 -10.2886 0.5436 360
362 4 7.1175 168.5660 -10.2651 0.5347 361
363 4 7.1408 169.7048 -10.2417 0.4859 362
364 4 6.9521 170.8272 -10.2187 0.4552 363
365 4 6.6078 171.9185 -10.1965 0.4322 364
366 4 6.2286 172.9973 -10.1754 0.4272 365
367 4 5.8697 174.0826 -10.1571 0.4245 366
368 4 5.6076 175.1937 -10.1520 0.4372 367
369 4 5.5168 176.3315 -10.2231 0.4398 368
370 4 5.5886 177.4706 -10.4791 0.4219 369
371 4 5.8609 178.5664 -10.8616 0.391 370
372 4 6.4116 179.5579 -11.1044 0.3794 371
373 4 7.0024 180.5286 -11.1470 0.3829 372
374 4 7.2272 181.6202 -11.1610 0.3802 373
375 4 7.1502 182.7613 -11.3297 0.388 374
376 4 7.2021 183.8890 -11.7058 0.3994 375
377 4 7.4802 184.9936 -12.0294 0.4073 376
378 4 7.7249 186.1064 -12.1295 0.3695 377
379 4 7.7028 187.2378 -12.1211 0.3432 378
380 4 7.3831 188.3282 -12.0989 0.3683 379
381 4 6.8543 189.3377 -12.0785 0.4319 380
382 4 6.1816 190.2612 -12.0600 0.4703 381
383 4 5.4989 191.1763 -12.0417 0.4449 382
384 4 4.9912 192.1916 -12.0212 0.4003 383
385 4 4.7273 193.2981 -11.9984 0.3749 384
386 4 4.6803 194.4359 -11.9745 0.375 385
387 4 4.8056 195.5710 -11.9483 0.3878 386
388 4 5.0112 196.6953 -11.9073 0.407 387
389 4 5.1734 197.8224 -11.7772 0.4324 388
390 4 5.2008 198.9471 -11.4290 0.4384 389
391 4 5.1490 200.0681 -10.9808 0.4192 390
392 4 5.1142 201.2010 -10.7414 0.3871 391
393 4 5.1082 202.3438 -10.6918 0.3686 392
394 4 5.1373 203.4867 -10.6677 0.3621 393
395 4 5.0974 204.6263 -10.6401 0.3691 394
396 4 4.7744 205.7059 -10.5902 0.3813 395
397 4 4.1337 206.6303 -10.3820 0.3813 396
398 4 3.3148 207.3997 -9.9557 0.3745 397
399 4 2.5112 208.1877 -9.5978 0.3821 398
400 4 1.8898 209.1336 -9.5321 0.4279 399
401 4 1.4513 210.1849 -9.7838 0.478 400
402 4 1.1143 211.2718 -10.1984 0.5024 401
403 4 0.8834 212.3882 -10.4512 0.4948 402
404 4 0.7860 213.5271 -10.5458 0.4694 403
405 4 0.8135 214.6674 -10.8006 0.4303 404
406 4 0.8378 215.8048 -11.2141 0.3931 405
407 4 0.7112 216.9356 -11.4587 0.3744 406
408 4 0.4410 218.0463 -11.4909 0.3823 407
409 4 0.1211 219.1441 -11.4705 0.4077 408
410 4 -0.1532 220.2539 -11.4479 0.4401 409
411 4 -0.3257 221.3827 -11.4251 0.4782 410
412 4 -0.4422 222.5204 -11.4023 0.4957 411
413 4 -0.5862 223.6554 -11.3819 0.4888 412
414 4 -0.7557 224.7865 -11.3692 0.4693 413
415 4 -0.9172 225.9196 -11.3883 0.4645 414
416 4 -1.0239 227.0574 -11.5753 0.484 415
417 4 -1.0366 228.1958 -11.9669 0.4957 416
418 4 -0.9150 229.3266 -12.2791 0.4888 417
419 4 -0.6566 230.4402 -12.3559 0.4555 418
420 4 -0.4110 231.5557 -12.3362 0.4253 419
421 4 -0.2980 232.6913 -12.3130 0.4057 420
422 4 -0.3775 233.8274 -12.2916 0.3871 421
423 4 -0.6799 234.9240 -12.2816 0.3607 422
424 4 -1.0295 236.0134 -12.3178 0.3432 423
425 4 -1.1416 237.1354 -12.5801 0.3708 424
426 4 -0.8862 238.2292 -12.9515 0.4285 425
427 4 -0.4965 239.2954 -12.9094 0.4576 426
428 4 -0.2295 240.3840 -12.4930 0.4299 427
429 4 -0.0841 241.5045 -12.2018 0.386 428
430 4 -0.0926 242.6422 -12.1670 0.3756 429
431 4 -0.4142 243.7193 -12.3853 0.3954 430
432 4 -1.0606 244.6385 -12.8091 0.3926 431
433 4 -1.7753 245.5241 -13.1001 0.3742 432
434 4 -2.2837 246.5358 -13.1494 0.3615 433
435 4 -2.4704 247.6510 -13.1266 0.3993 434
436 4 -2.3217 248.7733 -13.1037 0.4395 435
437 4 -2.1384 249.8987 -13.0815 0.4595 436
438 4 -2.1794 251.0352 -13.0655 0.4555 437
439 4 -2.4871 252.1289 -13.0801 0.4671 438
440 4 -2.8469 253.2140 -13.2183 0.4904 439
441 4 -3.0979 254.3213 -13.6200 0.4957 440
442 4 -3.2629 255.4481 -13.9616 0.4658 441
443 4 -3.4145 256.5821 -14.0311 0.4149 442
444 4 -3.5928 257.7095 -13.9319 0.3566 443
445 4 -3.7657 258.8285 -13.6289 0.3154 444
446 4 -3.7691 259.9527 -13.3370 0.3051 445
447 4 -3.6387 261.0785 -13.5775 0.3281 446
448 4 -3.5318 262.2006 -14.1788 0.3662 447
449 4 -3.4466 263.3287 -14.7213 0.389 448
450 4 -3.4248 264.4688 -14.9684 0.4018 449
451 4 -3.5417 265.6050 -15.0003 0.399 450
452 4 -3.7772 266.7237 -14.9971 0.394 451
453 4 -4.0710 267.8299 -15.0678 0.3784 452
454 4 -4.3105 268.9447 -15.3489 0.3686 453
455 4 -4.4359 270.0789 -15.6676 0.3686 454
456 4 -4.4123 271.2082 -15.5393 0.3686 455
457 4 -4.3826 272.3414 -15.2661 0.3445 456
458 4 -4.4659 273.4716 -15.5068 0.3062 457
459 4 -4.5585 274.6046 -15.9583 0.276 458
460 4 -4.4656 275.7330 -16.3722 0.2834 459
461 4 -4.3117 276.8598 -16.8043 0.3091 460
462 4 -4.4212 277.9835 -16.9700 0.3433 461
463 4 -4.7596 279.0737 -16.9657 0.3559 462
464 4 -5.1659 280.1428 -16.9559 0.3644 463
465 4 -5.5566 281.2184 -16.9923 0.3772 464
466 4 -5.8108 282.3306 -17.1720 0.3986 465
467 4 -5.9187 283.4642 -17.5309 0.4068 466
468 4 -6.0376 284.5994 -17.8493 0.3981 467
469 4 -6.3187 285.7039 -17.9402 0.3766 468
470 4 -6.7671 286.7540 -17.9312 0.3599 469
471 4 -7.2141 287.8062 -17.9289 0.3383 470
472 4 -7.4285 288.9225 -18.0073 0.3305 471
473 4 -7.4100 290.0591 -18.3154 0.3394 472
474 4 -7.3328 291.1865 -18.8770 0.3521 473
475 4 -7.2927 292.3123 -19.4870 0.347 474
476 4 -7.2640 293.4457 -19.9955 0.3163 475
477 4 -7.2027 294.5829 -20.4008 0.2961 476
478 4 -7.1648 295.7247 -20.6907 0.3016 477
479 4 -7.2945 296.8498 -20.5548 0.3327 478
480 4 -7.4611 297.9620 -20.1514 0.3525 479
481 4 -7.5274 299.0910 -19.8493 0.3652 480
482 4 -7.4292 300.2142 -19.5251 0.3592 481
483 4 -6.9791 301.2248 -19.0735 0.3463 482
484 4 -6.3379 302.1571 -18.7805 0.3139 483
485 4 -5.8920 303.1984 -18.6960 0.2851 484
486 4 -5.7846 304.3274 -18.6276 0.2898 485
487 4 -5.8531 305.4614 -18.4206 0.3227 486
488 4 -5.9131 306.5835 -18.0125 0.3709 487
489 4 -5.9872 307.7079 -17.6242 0.4117 488
490 4 -6.1251 308.8356 -17.4026 0.4297 489
491 4 -6.2948 309.9554 -17.1124 0.422 490
492 4 -6.4649 311.0636 -16.6622 0.3991 491
493 4 -6.6234 312.1847 -16.3513 0.3838 492
494 4 -6.7140 313.3218 -16.2638 0.3813 493
495 4 -6.6407 314.4610 -16.2365 0.3504 494
496 4 -6.4318 315.5846 -16.2135 0.3226 495
497 4 -6.3289 316.7220 -16.1903 0.2865 496
498 4 -6.5506 317.8358 -16.1695 0.2902 497
499 4 -6.9117 318.9199 -16.1572 0.2924 498
500 4 -7.1764 320.0321 -16.1761 0.3137 499
501 4 -7.3444 321.1638 -16.3792 0.3391 500
502 4 -7.5059 322.2908 -16.7776 0.3645 501
503 4 -7.6509 323.4246 -17.0689 0.3792 502
504 4 -7.6490 324.5670 -17.1406 0.3813 503
505 4 -7.5173 325.7034 -17.1261 0.3813 504
506 4 -7.5060 326.8453 -17.1026 0.3704 505
507 4 -7.6279 327.9812 -17.0793 0.3577 506
508 4 -7.6805 329.1230 -17.0559 0.3342 507
509 4 -7.6076 330.2639 -17.0324 0.3087 508
510 4 -7.4516 331.3964 -17.0086 0.2831 509
511 4 -7.4066 332.5379 -16.9843 0.2796 510
512 4 -7.5909 333.6640 -16.9571 0.3129 511
513 4 -7.8322 334.7817 -16.9164 0.362 512
514 4 -8.0136 335.9086 -16.8216 0.4019 513
515 4 -8.1109 337.0358 -16.5022 0.4179 514
516 4 -8.1812 338.1547 -16.0572 0.4084 515
517 4 -8.3764 339.2710 -15.7894 0.3621 516
518 4 -8.6851 340.3716 -15.8244 0.2887 517
519 4 -8.9036 341.4868 -16.2449 0.2345 518
520 4 -8.8198 342.6049 -16.8666 0.2288 519
521 4 -8.5651 343.7190 -17.0297 0.2863 520
522 4 -8.4547 344.8529 -16.9024 0.3387 521
523 4 -8.6084 345.9830 -17.1123 0.3899 522
524 4 -8.9087 347.0810 -17.5170 0.394 523
525 4 -9.2615 348.1692 -17.7138 0.3823 524
526 4 -9.6739 349.2344 -17.6480 0.3578 525
527 4 -10.0233 350.3012 -17.2147 0.3441 526
528 4 -10.1926 351.4086 -16.7621 0.3195 527
529 4 -10.1284 352.5448 -16.6166 0.3059 528
530 4 -10.0064 353.6828 -16.6810 0.2932 529
531 4 -10.0020 354.8217 -17.0786 0.3282 530
532 4 -10.1514 355.9553 -17.2687 0.3305 531
533 4 -10.4430 357.0613 -17.2759 0.3305 532
534 4 -10.7793 358.1489 -17.6820 0.2823 533
535 4 -11.2120 359.1879 -18.2899 0.2556 534
536 4 -11.5352 360.2833 -18.5796 0.2058 535
537 4 -11.4784 361.4213 -18.5316 0.2034 536
538 4 -11.4390 362.5332 -17.9911 0.2034 537
539 4 -11.7479 363.6133 -17.5826 0.2651 538
540 4 -12.1039 364.6996 -17.5183 0.2793 539
541 4 -12.7011 365.6721 -17.8031 0.3169 540
542 4 -13.3787 366.4763 -16.8010 0.3178 541
543 4 -13.3851 367.5738 -16.1402 0.4576 542
544 4 -13.3171 368.4046 -17.1652 0.3814 543
545 4 -13.4473 369.5414 -17.3718 0.3559 544
546 4 -13.6383 370.6704 -17.4563 0.3559 545
547 4 -13.9042 371.7759 -17.9207 0.3559 546
548 4 -14.0942 372.8479 -18.8916 0.3559 547
549 4 -14.1387 373.9788 -19.4361 0.3559 548
550 4 -14.2992 375.1116 -19.4746 0.394 549
551 4 -14.4816 376.2406 -19.4526 0.4449 550
552 4 -14.6872 377.3669 -19.4296 0.4322 551
553 4 -15.0220 378.4598 -19.4074 0.394 552
554 4 -15.2971 379.5703 -19.3847 0.3432 553
555 4 -15.4273 380.7065 -19.3614 0.3686 554
556 4 -15.4064 381.8499 -19.3379 0.3686 555
557 4 -15.5728 382.9814 -19.3148 0.3559 556
558 4 -15.9458 384.0627 -19.2928 0.3178 557
559 4 -16.4511 385.0891 -19.2721 0.3178 558
560 4 -16.5984 386.2233 -19.2483 0.3305 559
561 4 -16.5826 387.1679 -19.2255 0.3827 560
562 4 -16.5827 388.3112 -19.1866 0.3836 561
563 4 -16.6135 389.4520 -19.0763 0.3501 562
564 4 -16.6733 390.5851 -18.8161 0.312 563
565 4 -16.7218 391.7205 -18.5867 0.2632 564
566 4 -16.7741 392.8574 -18.3990 0.2017 565
567 4 -16.8803 393.9963 -18.4044 0.1586 566
568 4 -16.8278 395.1108 -19.0623 0.1416 567
569 4 -16.5250 396.2060 -19.3577 0.1622 568
570 4 -16.1919 397.3000 -19.3509 0.1765 569
571 4 -15.7037 398.3323 -19.3117 0.2009 570
572 4 -15.1514 399.3137 -18.9247 0.2264 571
573 4 -14.8205 400.3822 -18.4723 0.2752 572
574 4 -14.6745 401.5147 -18.4545 0.303 573
575 4 -14.5525 402.6512 -18.7326 0.2934 574
576 4 -14.2943 403.7655 -18.8616 0.2453 575
577 4 -13.7785 404.7837 -18.8495 0.2059 576
578 4 -13.3966 405.8591 -18.7501 0.2034 577
579 4 -13.1867 406.9710 -18.4529 0.1914 578
580 4 -12.7408 408.0233 -18.5356 0.1786 579
581 4 -12.3851 409.1112 -18.7191 0.1535 580
582 4 -12.4366 410.2504 -18.6934 0.1773 581
583 4 -12.4075 411.3795 -18.3563 0.2274 582
584 4 -12.3688 412.5203 -18.2395 0.2908 583
585 4 -12.5374 413.6340 -17.8613 0.3172 584
586 4 -12.2683 414.7375 -17.6640 0.3178 585
587 4 -11.7494 415.7490 -18.0875 0.3052 586
588 4 -11.4901 416.8570 -18.5137 0.3303 587
589 4 -11.5095 418.0016 -18.5885 0.3557 588
590 4 -11.6730 419.1332 -18.5706 0.3559 589
591 4 -11.9124 420.2520 -18.5562 0.2929 590
592 4 -12.6465 421.1298 -18.6286 0.2035 591
593 4 -13.6543 421.4924 -19.6414 0.1144 592
594 4 -16.6332 387.4306 -18.2581 0.3463 560
595 4 -16.9975 388.4937 -18.0822 0.294 594
596 4 -17.7094 389.3731 -18.0641 0.2397 595
597 4 -18.4360 390.2555 -18.0440 0.2185 596
598 4 -18.7878 391.3266 -18.0026 0.2582 597
599 4 -19.1076 392.4197 -17.8392 0.3204 598
600 4 -19.6702 393.3894 -17.4389 0.3521 599
601 4 -20.2449 394.3555 -17.0169 0.3559 600
602 4 -20.4994 395.4564 -16.8368 0.3559 601
603 4 -20.4043 396.5904 -16.7941 0.3783 602
604 4 -20.0943 397.6888 -16.7503 0.3925 603
605 4 -19.7164 398.7636 -16.5915 0.4053 604
606 4 -19.4484 399.8557 -16.1876 0.3954 605
607 4 -19.3773 400.9770 -15.7839 0.3827 606
608 4 -19.4324 402.1156 -15.6706 0.3358 607
609 4 -19.3776 403.2580 -15.7062 0.2962 608
610 4 -19.2140 404.3884 -15.6408 0.2694 609
611 4 -19.1988 405.5281 -15.5235 0.2555 610
612 4 -19.2760 406.6680 -15.4545 0.2312 611
613 4 -19.1528 407.8005 -15.3384 0.2172 612
614 4 -18.7725 408.8535 -14.8981 0.2044 613
615 4 -18.3828 409.9060 -14.4491 0.2034 614
616 4 -18.4443 411.0344 -14.2741 0.1914 615
617 4 -18.6331 412.1620 -14.2365 0.2027 616
618 4 -18.7834 413.2961 -14.2127 0.2154 617
619 4 -19.0963 414.3956 -14.1903 0.2161 618
620 4 -19.5726 415.4344 -14.1687 0.204 619
621 4 -19.9940 416.4980 -14.1453 0.1793 620
622 4 -20.2261 417.6169 -14.1143 0.1658 621
623 4 -20.2951 418.7566 -14.0463 0.1409 622
624 4 -20.4530 419.8586 -13.5088 0.1277 623
625 4 -19.7839 420.7285 -12.9403 0.1144 624
626 4 -14.0650 367.7063 -18.7470 0.2342 543
627 4 -14.8770 367.8367 -19.7756 0.1568 626
628 4 -15.8645 368.2985 -19.0810 0.1217 627
629 4 -16.8328 368.8361 -18.5461 0.1144 628
630 4 -17.8940 368.8984 -18.4622 0.121 629
631 4 -18.4873 368.1607 -19.2973 0.1349 630
632 4 -18.5299 367.1046 -20.1513 0.1478 631
633 4 -18.5880 365.9856 -20.4525 0.144 632
634 4 -19.1609 365.1253 -19.7397 0.1303 633
635 4 -20.1340 364.8204 -18.6055 0.1173 634
636 4 -21.2473 364.7839 -18.6121 0.1144 635
637 4 -22.2491 364.4588 -19.5550 0.1144 636
638 4 -23.1828 363.8323 -19.8483 0.1144 637
639 4 -24.2978 363.6871 -19.7553 0.1144 638
640 4 -25.4108 363.9316 -19.7257 0.1144 639
641 4 -26.3712 364.5436 -19.7650 0.1144 640
642 4 -26.3860 365.6491 -20.0022 0.1144 641
643 4 -25.3159 365.9613 -19.6723 0.1144 642
644 4 10.6314 77.9261 -2.7091 0.1526 280
645 4 10.1467 78.6607 -0.9986 0.1271 644
646 4 9.6989 79.7086 -0.8306 0.1145 645
647 4 9.6065 80.8294 -0.4466 0.1273 646
648 4 10.0655 81.8041 0.3927 0.1401 647
649 4 10.4887 82.7939 1.2191 0.1652 648
650 4 10.4054 83.8331 2.2637 0.1657 649
651 4 10.3308 84.9470 2.7610 0.1775 650
652 4 10.5317 86.0348 3.3555 0.1652 651
653 4 10.9843 86.9710 4.4239 0.1646 652
654 4 11.6029 87.8148 5.4703 0.1538 653
655 4 12.2820 88.6287 6.4364 0.1798 654
656 4 13.0891 89.3750 7.1243 0.2175 655
657 4 13.9909 90.0736 7.2542 0.2408 656
658 4 14.7796 90.8952 7.3579 0.2259 657
659 4 15.3781 91.8582 7.5456 0.1885 658
660 4 16.2543 92.5900 7.6645 0.164 659
661 4 17.1483 93.2915 7.7952 0.1525 660
662 4 17.8388 94.1462 8.4552 0.1525 661
663 4 18.3319 95.1327 9.0987 0.1506 662
664 4 18.9195 96.0858 9.5291 0.1374 663
665 4 19.5727 97.0167 9.3426 0.1246 664
666 4 20.3520 97.8227 8.6991 0.1144 665
667 4 21.1963 98.5701 8.2452 0.1144 666
668 4 22.1736 99.1563 8.2028 0.1178 667
669 4 23.1823 99.6691 8.2663 0.1376 668
670 4 24.1024 100.1631 8.7347 0.1834 669
671 4 25.1089 100.2805 9.4126 0.2432 670
672 4 26.0075 100.9731 9.3346 0.2669 671
673 4 27.0089 101.5036 9.3547 0.2571 672
674 4 27.9315 101.9380 8.1881 0.2542 673
675 4 28.9674 102.2315 8.5738 0.2757 674
676 4 30.0986 102.2968 8.7460 0.268 675
677 4 31.0864 102.7073 7.8027 0.2551 676
678 4 32.1830 102.8943 7.1689 0.2063 677
679 4 33.2489 103.3006 7.1469 0.1668 678
680 4 33.9977 103.4878 9.1412 0.1144 679
681 4 5.5484 40.8835 -1.7335 0.2171 202
682 4 4.9003 41.7563 -1.9824 0.2155 681
683 4 3.9539 42.2675 -2.8377 0.2288 682
684 4 2.9161 42.3379 -3.6061 0.242 683
685 4 1.9893 42.0356 -4.7319 0.2474 684
686 4 1.1623 41.6630 -6.3799 0.2415 685
687 4 0.2262 41.1814 -7.2128 0.2347 686
688 4 -0.6997 40.5300 -7.4742 0.2219 687
689 4 -1.6293 39.9480 -8.0725 0.2092 688
690 4 -2.5897 39.5063 -9.0883 0.2034 689
691 4 -3.5677 39.0220 -9.7462 0.2242 690
692 4 -4.5786 38.5003 -9.9857 0.2623 691
693 4 -5.6019 38.0263 -10.3754 0.2796 692
694 4 -6.6712 37.7030 -10.8738 0.2655 693
695 4 -7.7828 37.6670 -11.3708 0.24 694
696 4 -8.9066 37.7666 -11.8287 0.2288 695
697 4 -10.0041 37.6068 -12.2515 0.2288 696
698 4 -11.0311 37.1583 -12.7090 0.2215 697
699 4 -12.0505 36.6602 -12.9696 0.2161 698
700 4 -13.0998 36.2091 -13.0752 0.2087 699
701 4 -14.0953 35.6809 -13.4005 0.2186 700
702 4 -15.0701 35.2051 -14.1742 0.2441 701
703 4 -16.0883 34.8180 -14.9727 0.2931 702
704 4 -17.1688 34.4986 -15.2688 0.3256 703
705 4 -18.2804 34.2304 -15.3032 0.3227 704
706 4 -19.4093 34.0699 -15.4023 0.2858 705
707 4 -20.4594 34.3342 -15.9468 0.2669 706
708 4 -21.3530 34.8621 -17.1297 0.2669 707
709 4 -22.4019 35.0444 -17.8524 0.2572 708
710 4 -23.5383 34.9968 -17.8094 0.2345 709
711 4 -24.5890 34.6038 -18.0055 0.2184 710
712 4 -25.0930 33.6583 -18.5299 0.2384 711
713 4 -25.3127 32.5690 -19.0734 0.2415 712
714 4 -26.0154 31.7395 -19.6976 0.2534 713
715 4 -27.0333 31.3042 -20.2958 0.2662 714
716 4 -28.0916 30.9197 -20.7596 0.2909 715
717 4 -29.2184 30.7515 -20.9141 0.3044 716
718 4 -30.3578 30.7944 -20.7538 0.2809 717
719 4 -31.4907 30.7776 -20.3489 0.2555 718
720 4 -32.6302 30.7770 -20.5431 0.2421 719
721 4 -33.7647 30.7256 -20.8663 0.278 720
722 4 -34.9024 30.6169 -20.9665 0.3283 721
723 4 -36.0462 30.6069 -20.9774 0.3792 722
724 4 -37.1883 30.6649 -20.9777 0.3934 723
725 4 -38.3161 30.4788 -20.9831 0.3818 724
726 4 -39.3433 29.9785 -20.9987 0.3445 725
727 4 -40.2783 29.3221 -21.0445 0.3186 726
728 4 -41.2990 28.8146 -21.2163 0.3302 727
729 4 -42.3591 28.5280 -21.9557 0.3305 728
730 4 -43.4170 28.7780 -22.8169 0.3305 729
731 4 -44.2826 29.3767 -23.9712 0.293 730
732 4 -45.0655 30.2029 -24.3228 0.2924 731
733 4 -46.0402 30.8012 -24.3627 0.2924 732
734 4 -47.1513 31.0684 -24.4648 0.267 733
735 4 -48.2458 31.3189 -25.0282 0.229 734
736 4 -49.3637 31.0807 -25.0558 0.1781 735
737 4 -50.1531 30.2556 -24.8317 0.1652 736
738 4 -50.7128 29.4663 -23.2528 0.1144 737
739 4 5.8911 39.7728 -0.5928 0.4576 200
740 4 6.4189 23.9699 1.3041 0.4322 186
741 4 7.5219 24.2748 1.2364 0.4068 740
742 4 8.6419 24.4671 0.8889 0.394 741
743 4 9.4462 24.6825 -1.0469 0.2555 742
744 4 10.3524 24.7779 -2.6902 0.1694 743
745 4 11.3354 24.5124 -3.8050 0.1525 744
746 4 12.3634 24.1214 -4.4906 0.1674 745
747 4 13.3972 23.7179 -5.1148 0.178 746
748 4 14.1799 23.0298 -5.9909 0.1615 747
749 4 14.5143 22.0049 -6.5422 0.144 748
750 4 14.8153 20.9210 -6.9068 0.1578 749
751 4 15.5524 20.1519 -7.5304 0.2126 750
752 4 16.5543 19.7244 -8.2684 0.2958 751
753 4 17.5620 19.2556 -8.8643 0.3664 752
754 4 18.3850 18.5284 -9.4822 0.4112 753
755 4 19.0013 17.6511 -10.3405 0.3796 754
756 4 19.5031 16.6683 -10.9569 0.3281 755
757 4 20.0456 15.6668 -11.0272 0.2767 756
758 4 20.9215 14.9653 -11.1384 0.2669 757
759 4 21.8594 14.6626 -12.4188 0.2556 758
760 4 22.7215 14.4275 -14.1433 0.2428 759
761 4 23.7146 14.1574 -15.3154 0.2299 760
762 4 24.6785 13.5743 -15.6174 0.2407 761
763 4 25.4796 12.7591 -15.5431 0.2534 762
764 4 26.2238 11.8910 -15.5573 0.2781 763
765 4 26.8860 10.9668 -15.7771 0.2796 764
766 4 27.6318 10.1246 -16.2020 0.2676 765
767 4 28.4948 9.4111 -16.7024 0.2549 766
768 4 29.3531 8.6700 -17.0119 0.2662 767
769 4 30.1443 7.8934 -17.6224 0.3033 768
770 4 31.0643 7.2495 -18.0901 0.3051 769
771 4 32.0814 6.7718 -17.5776 0.2683 770
772 4 33.1066 6.2777 -17.2478 0.2178 771
773 4 33.9609 5.5742 -17.8638 0.2161 772
774 4 34.8717 5.0059 -18.7723 0.2409 773
775 4 35.9847 4.7589 -18.8811 0.2541 774
776 4 37.0284 4.3122 -18.4884 0.2416 775
777 4 37.9611 3.7291 -19.1917 0.2415 776
778 4 38.9804 3.2249 -19.4495 0.2668 777
779 4 40.1047 3.0247 -19.2754 0.2924 778
780 4 41.1432 2.5433 -19.2616 0.3051 779
781 4 42.1976 2.1024 -19.3026 0.3051 780
782 4 43.1695 1.5071 -19.5140 0.3051 781
783 4 43.8690 0.6723 -20.2933 0.3051 782
784 4 44.4678 -0.2756 -20.7559 0.2924 783
785 4 45.2989 -1.0564 -20.9327 0.2669 784
786 4 46.2299 -1.7124 -20.6085 0.2288 785
787 4 47.2387 -2.1943 -21.1574 0.2034 786
788 4 48.2829 -2.6385 -20.7546 0.1907 787
789 4 49.6019 -3.1075 -21.5762 0.2465 788
790 4 50.6548 -3.4201 -22.3338 0.2748 789
791 4 51.5438 -4.0816 -22.7780 0.3004 790
792 4 52.2119 -4.9823 -23.1789 0.2947 791
793 4 52.7910 -5.9007 -23.9526 0.2715 792
794 4 53.4926 -6.7395 -24.6830 0.235 793
795 4 54.4762 -7.2849 -24.8416 0.218 794
796 4 55.3512 -8.0066 -24.5740 0.238 795
797 4 56.1834 -8.7699 -24.8764 0.2747 796
798 4 57.1836 -9.2982 -25.1403 0.2796 797
799 4 58.1253 -9.9291 -25.4390 0.235 798
800 4 58.8769 -10.7594 -25.8823 0.1951 799
801 4 59.7436 -11.4829 -25.5109 0.1786 800
802 4 60.8240 -11.4274 -24.7222 0.1902 801
803 4 61.9557 -11.3722 -24.4946 0.191 802
804 4 62.9149 -11.9845 -24.3260 0.2034 803
805 4 63.9844 -12.2777 -23.6285 0.2034 804
806 4 65.0900 -12.4671 -23.1284 0.2034 805
807 4 66.1473 -12.8944 -22.9716 0.2099 806
808 4 67.1370 -13.4588 -23.1158 0.2481 807
809 4 68.0461 -14.1347 -23.3038 0.2796 808
810 4 68.7512 -15.0331 -23.2145 0.2699 809
811 4 69.3184 -16.0253 -23.0314 0.2166 810
812 4 69.7753 -17.0744 -22.9868 0.1578 811
813 4 70.2574 -18.1009 -22.9395 0.1246 812
814 4 71.0069 -18.9658 -22.7464 0.1144 813
815 4 71.6856 -19.8668 -22.6938 0.1199 814
816 4 72.0776 -20.9334 -22.9300 0.1486 815
817 4 72.5597 -21.9604 -23.0569 0.1957 816
818 4 73.2569 -22.8650 -22.9999 0.2662 817
819 4 74.0672 -23.6684 -22.7912 0.3112 818
820 4 74.9865 -24.3346 -22.4608 0.3184 819
821 4 76.0141 -24.8197 -22.2247 0.2674 820
822 4 77.0724 -25.2282 -22.2615 0.2194 821
823 4 77.9988 -25.8870 -22.1186 0.197 822
824 4 78.9116 -26.5212 -21.5898 0.2225 823
825 4 79.9995 -26.8356 -21.5980 0.2512 824
826 4 81.1314 -26.9151 -21.9110 0.2796 825
827 4 82.2685 -26.9702 -21.8060 0.2764 826
828 4 83.3906 -27.0438 -21.3182 0.2604 827
829 4 84.5057 -27.2195 -21.2515 0.235 828
830 4 85.5392 -27.6581 -21.6854 0.2161 829
831 4 86.5123 -28.2385 -21.7748 0.2194 830
832 4 87.4976 -28.7897 -21.5151 0.2422 831
833 4 88.3614 -29.5072 -21.8572 0.2898 832
834 4 89.0502 -30.4070 -22.1429 0.3212 833
835 4 89.6851 -31.3512 -22.3506 0.3271 834
836 4 90.2923 -32.2960 -22.7832 0.3076 835
837 4 90.8954 -33.2403 -23.2251 0.2727 836
838 4 91.5608 -34.1680 -23.3288 0.2439 837
839 4 92.1639 -35.1283 -23.3520 0.2195 838
840 4 92.5586 -36.2013 -23.3737 0.2322 839
841 4 93.0094 -37.2517 -23.3947 0.2521 840
842 4 93.3612 -38.3117 -23.4154 0.2869 841
843 4 93.3704 -39.4546 -23.4344 0.3199 842
844 4 93.5154 -40.5866 -23.4369 0.3744 843
845 4 93.7289 -41.7076 -23.3707 0.4307 844
846 4 93.7252 -42.8426 -23.1146 0.4576 845
847 4 93.4883 -43.9506 -22.9107 0.4459 846
848 4 93.1759 -45.0322 -23.2925 0.4156 847
849 4 92.7186 -46.0581 -23.5739 0.4068 848
850 4 92.0576 -46.9920 -23.5835 0.4028 849
851 4 91.3544 -47.8936 -23.5317 0.3781 850
852 4 90.6068 -48.7520 -23.2427 0.3271 851
853 4 89.9439 -49.6499 -22.7453 0.2841 852
854 4 89.4712 -50.6887 -22.5531 0.2669 853
855 4 89.0554 -51.7379 -22.5010 0.2617 854
856 4 88.9518 -52.8630 -22.0092 0.2446 855
857 4 88.8470 -53.9174 -22.7418 0.219 856
858 4 88.8454 -54.8128 -24.3749 0.2043 857
859 4 89.2729 -55.8178 -23.7874 0.1914 858
860 4 89.8027 -56.8284 -23.7886 0.1907 859
861 4 90.5675 -57.6760 -23.8103 0.1781 860
862 4 91.6088 -58.0999 -23.2648 0.1144 861
863 4 9.5878 23.9524 0.7829 0.3566 742
864 4 10.5224 23.3418 0.2392 0.3559 863
865 4 11.4522 22.7509 -0.4628 0.331 864
866 4 12.4980 22.3223 -0.8556 0.293 865
867 4 13.5411 21.8540 -0.8875 0.2672 866
868 4 14.4240 21.1371 -0.5142 0.2921 867
869 4 15.3409 20.4727 -0.0454 0.3176 868
870 4 16.4063 20.0716 -0.2677 0.3556 869
871 4 17.5011 19.8537 -0.8570 0.3685 870
872 4 18.6144 19.6241 -1.1330 0.3686 871
873 4 19.6593 19.4117 -2.1300 0.356 872
874 4 20.7407 19.0464 -2.2599 0.3432 873
875 4 21.8843 19.0163 -2.2958 0.3305 874
876 4 23.0061 19.0189 -2.8511 0.3178 875
877 4 24.1391 19.0759 -3.2170 0.3178 876
878 4 25.2801 19.1625 -3.2490 0.3432 877
879 4 26.4074 18.9686 -3.2858 0.3559 878
880 4 27.4350 18.4789 -3.5090 0.3432 879
881 4 28.4544 18.1272 -4.4131 0.3051 880
882 4 29.4930 18.1114 -5.5852 0.2669 881
883 4 30.4842 18.5626 -6.4916 0.2288 882
884 4 31.5592 18.9544 -6.6095 0.2161 883
885 4 32.6980 19.0593 -6.6373 0.2415 884
886 4 33.2762 19.3343 -6.9161 0.2247 885
887 4 34.2513 19.8936 -7.2166 0.1924 886
888 4 35.1732 20.5341 -6.9745 0.1614 887
889 4 36.2571 20.8276 -6.7060 0.1486 888
890 4 37.3859 20.8397 -6.9550 0.1398 889
891 4 38.4777 20.8043 -7.7642 0.1438 890
892 4 39.5698 20.8354 -8.5758 0.1644 891
893 4 40.6684 20.6987 -9.1849 0.1947 892
894 4 41.7460 20.4175 -9.7332 0.2034 893
895 4 42.8742 20.3363 -9.9038 0.2034 894
896 4 44.0105 20.4681 -9.8991 0.2115 895
897 4 45.1415 20.4980 -9.7217 0.2369 896
898 4 46.2647 20.3387 -9.4345 0.2542 897
899 4 47.3963 20.2312 -9.6146 0.2501 898
900 4 48.5297 20.2109 -9.9678 0.2374 899
901 4 49.6528 20.0889 -10.3055 0.2247 900
902 4 50.7419 19.8329 -10.8359 0.2161 901
903 4 51.8428 19.5558 -11.0458 0.2161 902
904 4 52.9669 19.3558 -11.0888 0.2245 903
905 4 54.0790 19.1106 -11.2538 0.2457 904
906 4 55.2074 18.9934 -11.4657 0.2625 905
907 4 56.3407 19.0553 -11.2708 0.2796 906
908 4 57.4516 19.2843 -10.9673 0.2754 907
909 4 58.5569 19.4853 -10.6209 0.2543 908
910 4 59.6763 19.4600 -10.1117 0.2246 909
911 4 60.8074 19.3294 -10.0502 0.2119 910
912 4 61.9232 19.0915 -10.2197 0.1992 911
913 4 63.0366 18.8383 -10.1824 0.1821 912
914 4 64.1334 18.5476 -10.0808 0.1652 913
915 4 65.1960 18.4521 -10.4494 0.1794 914
916 4 66.2436 18.8857 -10.8676 0.2238 915
917 4 67.3061 19.2962 -11.0379 0.2768 916
918 4 68.4037 19.5267 -11.3538 0.3051 917
919 4 69.3477 19.1869 -12.0955 0.2844 918
920 4 70.2432 18.5417 -12.1272 0.2298 919
921 4 71.3064 18.3774 -11.6155 0.1869 920
922 4 72.3774 18.7197 -11.4671 0.1952 921
923 4 73.4730 19.0129 -11.6593 0.2298 922
924 4 74.6035 19.0256 -11.5249 0.2505 923
925 4 75.7284 19.0994 -11.1287 0.2359 924
926 4 76.8324 19.3434 -11.2935 0.2102 925
927 4 77.7883 19.9361 -11.3758 0.2131 926
928 4 78.8318 20.3294 -11.0109 0.2476 927
929 4 79.8514 20.7858 -11.4748 0.2866 928
930 4 80.9512 21.0597 -11.7700 0.3035 929
931 4 82.0235 21.3557 -12.4333 0.2822 930
932 4 83.1495 21.5286 -12.4765 0.2453 931
933 4 84.2822 21.4005 -12.5241 0.1949 932
934 4 85.3448 21.7719 -12.8619 0.1781 933
935 4 86.4013 21.9258 -13.8306 0.193 934
936 4 87.5308 21.9727 -13.5285 0.2298 935
937 4 88.5704 22.4037 -13.0774 0.2415 936
938 4 89.6445 22.7727 -12.8954 0.2369 937
939 4 90.6016 23.3843 -12.7682 0.2034 938
940 4 91.5439 23.9599 -12.4396 0.2034 939
941 4 92.5780 24.2875 -12.9373 0.2224 940
942 4 93.7163 24.3420 -12.9023 0.2482 941
943 4 94.8472 24.4278 -13.0165 0.2614 942
944 4 95.9276 24.7388 -13.1845 0.2669 943
945 4 96.9641 25.1746 -13.5960 0.2595 944
946 4 97.9370 25.7342 -13.9700 0.2384 945
947 4 98.7310 26.4913 -13.4749 0.2114 946
948 4 99.6780 27.0599 -13.2513 0.1943 947
949 4 100.7394 27.4732 -13.0479 0.2001 948
950 4 101.6867 28.0572 -13.4877 0.2134 949
951 4 102.6252 28.6956 -13.8579 0.2264 950
952 4 103.5451 29.3101 -13.3211 0.2392 951
953 4 104.3257 30.0915 -12.7123 0.2523 952
954 4 105.1457 30.8816 -12.6722 0.2542 953
955 4 106.1665 31.3287 -13.2692 0.2186 954
956 4 107.1650 31.1023 -14.4165 0.1144 955
957 4 33.5833 18.7646 -5.8669 0.2988 885
958 4 34.4892 18.1031 -6.2223 0.2784 957
959 4 35.4363 17.5081 -6.3935 0.2525 958
960 4 36.5124 17.1802 -6.6285 0.2341 959
961 4 37.5453 16.8152 -7.3091 0.2288 960
962 4 38.5487 16.3247 -7.3965 0.2211 961
963 4 39.5931 15.8698 -7.2290 0.208 962
964 4 40.7061 15.8101 -7.2920 0.1866 963
965 4 41.8435 15.8350 -7.4962 0.178 964
966 4 42.9789 15.7474 -7.7372 0.1865 965
967 4 44.1019 15.5657 -8.0061 0.2079 966
968 4 45.1696 15.2118 -8.3971 0.2161 967
969 4 46.2534 14.8778 -8.6801 0.2073 968
970 4 47.3673 14.6887 -8.4086 0.2034 969
971 4 48.4740 14.4870 -7.8983 0.2123 970
972 4 49.5657 14.3035 -7.1910 0.2344 971
973 4 50.6661 14.1595 -6.5067 0.2601 972
974 4 51.7857 14.0134 -6.0538 0.2858 973
975 4 52.8443 13.6920 -6.4651 0.2924 974
976 4 53.7538 13.0405 -6.2765 0.2714 975
977 4 54.8086 12.6375 -6.2529 0.2456 976
978 4 55.8323 12.1846 -6.7453 0.2309 977
979 4 56.6521 11.4578 -7.4035 0.2177 978
980 4 57.5612 10.7748 -7.3264 0.2048 979
981 4 58.6209 10.3665 -7.4821 0.2034 980
982 4 59.6062 9.8025 -7.1572 0.2272 981
983 4 60.3069 8.9872 -7.9601 0.2534 982
984 4 61.1018 8.1669 -7.9616 0.2542 983
985 4 62.1343 7.7835 -7.2178 0.2542 984
986 4 63.1803 7.3276 -6.9964 0.2559 985
987 4 64.2053 6.8678 -7.1390 0.2669 986
988 4 65.2511 6.6933 -8.0228 0.2693 987
989 4 66.3218 6.2974 -7.9361 0.2854 988
990 4 67.3558 5.8220 -8.0515 0.3083 989
991 4 68.2859 5.1773 -7.7672 0.3143 990
992 4 69.1173 4.4237 -7.2287 0.294 991
993 4 70.0862 3.8523 -6.7860 0.2591 992
994 4 71.0774 3.3553 -6.4087 0.2331 993
995 4 71.9888 2.7928 -5.4805 0.2115 994
996 4 72.8908 2.1206 -5.4601 0.1987 995
997 4 73.7942 1.4906 -5.6180 0.1907 996
998 4 74.8596 1.1022 -5.2997 0.1961 997
999 4 75.7567 0.6315 -6.0040 0.2096 998
1000 4 76.2605 -0.2346 -6.5870 0.2306 999
1001 4 77.0082 -0.9997 -6.3610 0.2415 1000
1002 4 77.9274 -1.6626 -6.5091 0.2415 1001
1003 4 78.7389 -2.4358 -6.9644 0.2415 1002
1004 4 79.5041 -3.2718 -7.1474 0.2495 1003
1005 4 80.3228 -4.0415 -7.4860 0.2542 1004
1006 4 80.9504 -4.9611 -7.6669 0.2372 1005
1007 4 81.6477 -5.8377 -7.2629 0.201 1006
1008 4 82.6854 -6.1910 -6.9148 0.1713 1007
1009 4 83.7753 -6.1876 -7.5485 0.1549 1008
1010 4 84.8900 -6.1124 -8.1500 0.1635 1009
1011 4 85.9545 -6.1779 -9.1346 0.177 1010
1012 4 87.0632 -6.0748 -8.6996 0.1902 1011
1013 4 87.8708 -6.8351 -8.2911 0.1907 1012
1014 4 88.4892 -7.7204 -8.9028 0.1931 1013
1015 4 89.4712 -8.2046 -9.6282 0.2061 1014
1016 4 90.3772 -8.6534 -10.7301 0.2233 1015
1017 4 90.9002 -9.5454 -11.6237 0.2368 1016
1018 4 91.3226 -10.5937 -11.5565 0.2179 1017
1019 4 92.0040 -11.4756 -11.4957 0.1803 1018
1020 4 92.9101 -11.7003 -12.7473 0.1652 1019
1021 4 93.9932 -11.6585 -13.1528 0.1746 1020
1022 4 95.0836 -11.7953 -13.7398 0.178 1021
1023 4 96.0137 -12.3709 -14.3066 0.158 1022
1024 4 96.7848 -13.1590 -14.9459 0.1311 1023
1025 4 97.6370 -13.9087 -14.8436 0.1271 1024
1026 4 98.7420 -14.0587 -15.1083 0.1507 1025
1027 4 99.7994 -13.7088 -15.7195 0.2002 1026
1028 4 100.8440 -13.9539 -16.4410 0.2426 1027
1029 4 101.1221 -15.0412 -16.8566 0.2796 1028
1030 4 101.6540 -16.0473 -16.9399 0.2811 1029
1031 4 102.3373 -16.9202 -17.5049 0.2924 1030
1032 4 103.2038 -17.6616 -17.6183 0.294 1031
1033 4 104.1619 -18.2668 -17.8897 0.3032 1032
1034 4 105.0605 -18.9058 -18.5159 0.2903 1033
1035 4 105.9801 -19.5645 -18.5473 0.2796 1034
1036 4 106.9626 -20.0324 -18.7816 0.2866 1035
1037 4 107.3206 -21.0547 -18.9976 0.3152 1036
1038 4 107.5791 -22.1048 -18.8129 0.336 1037
1039 4 108.1529 -23.0200 -19.2244 0.331 1038
1040 4 108.7047 -23.8626 -20.4308 0.3044 1039
1041 4 109.4141 -24.6520 -21.3516 0.281 1040
1042 4 110.0002 -25.4640 -20.0289 0.3162 1041
1043 4 110.7563 -26.2019 -20.9119 0.3559 1042
1044 4 111.1965 -27.2572 -20.9350 0.3432 1043
1045 4 2.6018 13.6725 2.3003 0.2104 176
1046 4 1.7392 14.4098 2.6001 0.1334 1045
1047 4 0.8769 15.1456 2.9000 0.1176 1046
1048 4 0.0143 15.8830 3.1998 0.1335 1047
1049 4 -0.8460 16.6215 3.5014 0.1589 1048
1050 4 -1.6146 17.4587 3.6775 0.1845 1049
1051 4 -2.3198 18.3584 3.7221 0.1713 1050
1052 4 -3.1665 19.1172 3.7364 0.1554 1051
1053 4 -4.2008 19.5472 4.0669 0.1424 1052
1054 4 -5.2289 20.0247 3.8829 0.1502 1053
1055 4 -6.2505 20.3628 4.6374 0.1632 1054
1056 4 -7.3634 20.5536 4.6526 0.1868 1055
1057 4 -8.4986 20.6619 4.4433 0.2346 1056
1058 4 -9.5278 21.0928 3.8906 0.2746 1057
1059 4 -10.5676 21.5501 3.5238 0.3128 1058
1060 4 -11.6313 21.9496 3.1575 0.3066 1059
1061 4 -12.7551 22.0404 3.4560 0.2706 1060
1062 4 -13.8528 22.0737 2.7570 0.196 1061
1063 4 -14.8433 21.8633 1.4979 0.1549 1062
1064 4 -15.9705 21.7588 1.6346 0.1644 1063
1065 4 -17.1112 21.8171 1.7106 0.2277 1064
1066 4 -18.0343 22.3943 2.4933 0.2667 1065
1067 4 -18.9754 23.0416 2.5994 0.2542 1066
1068 4 -20.0541 23.0400 1.7489 0.2116 1067
1069 4 -21.1399 22.8125 1.4459 0.1985 1068
1070 4 -22.2576 22.8673 2.0276 0.2374 1069
1071 4 -23.3768 22.8506 2.4916 0.2757 1070
1072 4 -24.4698 22.6061 3.0441 0.302 1071
1073 4 -25.5611 22.3074 3.2150 0.2893 1072
1074 4 -26.5626 21.7655 3.4711 0.2764 1073
1075 4 -27.6052 21.3602 3.3805 0.2595 1074
1076 4 -28.7166 21.2358 3.6453 0.2269 1075
1077 4 -29.7946 21.0870 3.8344 0.1977 1076
1078 4 -30.9132 21.0330 3.3631 0.2147 1077
1079 4 -32.0088 20.7546 3.3893 0.279 1078
1080 4 -32.9523 20.1762 3.9127 0.3439 1079
1081 4 -33.6467 19.3090 4.5146 0.3753 1080
1082 4 -34.4514 18.5548 4.7951 0.374 1081
1083 4 -35.3651 17.8885 5.1540 0.3606 1082
1084 4 -36.2989 17.2857 5.8166 0.3393 1083
1085 4 -37.2480 16.6757 6.2812 0.3137 1084
1086 4 -38.1649 16.0040 6.1966 0.2882 1085
1087 4 -39.1207 15.3851 6.0378 0.2534 1086
1088 4 -40.1548 14.9298 5.7336 0.2234 1087
1089 4 -41.1973 14.4734 5.7820 0.1876 1088
1090 4 -42.3144 14.3879 5.9415 0.178 1089
1091 4 -43.4535 14.3079 6.0704 0.1886 1090
1092 4 -44.5566 14.4092 5.4874 0.2128 1091
1093 4 -45.6405 14.0990 5.4805 0.2161 1092
1094 4 -46.7127 13.7009 5.5283 0.2161 1093
1095 4 -47.7997 13.6243 4.7680 0.2279 1094
1096 4 -48.6867 12.9367 4.6043 0.2641 1095
1097 4 -49.5237 12.1944 4.1030 0.2787 1096
1098 4 -50.3597 11.4189 3.9878 0.2676 1097
1099 4 -51.2802 10.7463 4.2811 0.2429 1098
1100 4 -52.2170 10.2506 3.3320 0.2291 1099
1101 4 -53.1798 9.6393 3.1878 0.2288 1100
1102 4 -54.0488 9.0584 2.1186 0.2289 1101
1103 4 -54.8640 8.2693 1.8617 0.2418 1102
1104 4 -55.8609 7.8013 2.6231 0.2676 1103
1105 4 -56.7679 7.1989 1.8701 0.2918 1104
1106 4 -57.7294 6.6095 2.3864 0.2772 1105
1107 4 -58.8228 6.2845 2.4696 0.2233 1106
1108 4 -59.9292 6.1163 2.3551 0.1602 1107
1109 4 -60.7689 5.3494 2.4289 0.1271 1108
1110 4 -61.3846 4.3914 2.4659 0.1334 1109
1111 4 -61.9125 3.4229 1.8361 0.1683 1110
1112 4 -62.4384 2.4489 1.5412 0.1968 1111
1113 4 -63.0815 1.5115 1.8805 0.2034 1112
1114 4 -63.8231 0.6531 1.8889 0.1971 1113
1115 4 -64.6651 -0.0797 1.4447 0.1907 1114
1116 4 -65.6391 -0.6461 1.1021 0.1907 1115
1117 4 -66.6343 -1.2056 1.1043 0.1973 1116
1118 4 -67.5793 -1.7324 0.5705 0.217 1117
1119 4 -68.5982 -2.0952 -0.1362 0.2357 1118
1120 4 -69.7025 -2.3762 -0.2916 0.2344 1119
1121 4 -70.7306 -2.8357 -0.4588 0.2143 1120
1122 4 -71.7185 -3.3999 -0.6928 0.2106 1121
1123 4 -72.7068 -3.9604 -0.9518 0.2307 1122
1124 4 -73.6342 -4.6118 -1.2214 0.249 1123
1125 4 -74.4291 -5.4037 -0.9024 0.2309 1124
1126 4 -75.1606 -6.2624 -0.3589 0.1842 1125
1127 4 -75.9988 -7.0277 -0.0677 0.1489 1126
1128 4 -76.9237 -7.6677 0.4404 0.1398 1127
1129 4 -77.9068 -8.2326 0.6759 0.1485 1128
1130 4 -78.9793 -8.6111 0.6861 0.1432 1129
1131 4 -80.0854 -8.8903 0.9176 0.1398 1130
1132 4 -81.1060 -9.3818 0.9249 0.1494 1131
1133 4 -82.0992 -9.9467 0.8433 0.1718 1132
1134 4 -83.0311 -10.5976 0.6314 0.178 1133
1135 4 -83.7005 -11.5049 0.6608 0.1582 1134
1136 4 -84.5727 -12.2097 0.5344 0.1326 1135
1137 4 -85.4986 -12.8613 0.8864 0.1169 1136
1138 4 -86.2867 -13.6657 1.4239 0.1144 1137
1139 4 -87.0127 -14.5147 1.0631 0.1144 1138
1140 4 -87.5409 -15.4911 1.6185 0.1144 1139
1141 4 -88.1486 -16.4561 1.7794 0.1262 1140
1142 4 -88.2911 -17.5760 1.5560 0.1519 1141
1143 4 -88.2280 -18.7150 1.4390 0.1774 1142
1144 4 -88.6192 -19.7611 0.9644 0.178 1143
1145 4 -89.0765 -20.8085 0.8890 0.1144 1144
1146 3 2.1482 0.6480 1.2035 0.1403 1
1147 3 3.2025 1.0072 1.7956 0.2042 1146
1148 3 4.2575 1.3674 2.3870 0.3064 1147
1149 3 5.3637 1.4913 2.8685 0.3777 1148
1150 3 6.5010 1.4631 3.0970 0.394 1149
1151 3 7.6184 1.6074 3.4265 0.3422 1150
1152 3 8.4953 2.2542 3.6606 0.2744 1151
1153 3 9.4954 2.6223 3.2844 0.1144 1152
1154 3 9.1611 3.3466 3.2377 0.2532 1153
1155 3 9.6250 4.3918 3.1910 0.2542 1154
1156 3 10.3429 5.2764 3.3581 0.2795 1155
1157 3 10.9832 6.1617 4.1011 0.2669 1156
1158 3 11.1469 7.2639 4.6286 0.2924 1157
1159 3 11.3959 8.2787 5.6696 0.2924 1158
1160 3 11.9374 9.2067 6.5327 0.3051 1159
1161 3 12.3494 10.2586 6.8893 0.3305 1160
1162 3 12.3463 11.3358 7.7239 0.3686 1161
1163 3 12.6677 12.4270 7.9395 0.4322 1162
1164 3 13.5291 13.6983 8.7902 0.3943 1163
1165 3 13.9969 14.7080 9.3455 0.3814 1164
1166 3 14.3198 15.7761 9.8682 0.3939 1165
1167 3 14.5099 16.8945 10.1170 0.4067 1166
1168 3 14.5910 18.0345 10.1688 0.4194 1167
1169 3 14.5882 19.1783 10.1929 0.4195 1168
1170 3 14.5713 20.3223 10.2170 0.4069 1169
1171 3 14.5211 21.4652 10.2455 0.4068 1170
1172 3 14.5749 22.6066 10.3013 0.4068 1171
1173 3 14.8173 23.7147 10.5746 0.4068 1172
1174 3 15.0575 24.7576 11.4591 0.3686 1173
1175 3 15.2336 26.4017 11.3253 0.178 1174
1176 3 15.4624 27.4725 11.9544 0.178 1175
1177 3 15.6036 28.5908 12.1623 0.1866 1176
1178 3 15.6355 29.7167 12.3667 0.2122 1177
1179 3 15.7406 30.8407 12.3378 0.2377 1178
1180 3 15.6124 31.9781 12.2401 0.2542 1179
1181 3 15.5379 33.1201 12.2078 0.2497 1180
1182 3 15.4342 34.2519 12.3313 0.2369 1181
1183 3 15.1548 35.3541 12.4862 0.2382 1182
1184 3 14.7641 36.4285 12.5080 0.2636 1183
1185 3 14.2934 37.4603 12.6871 0.2939 1184
1186 3 13.8409 38.4646 13.2656 0.3228 1185
1187 3 13.7302 39.5385 13.4864 0.3417 1186
1188 3 13.7101 40.6588 13.2056 0.3559 1187
1189 3 13.4203 41.7581 12.9832 0.349 1188
1190 3 13.1405 42.8577 12.5416 0.3156 1189
1191 3 13.0392 43.9893 12.2484 0.2645 1190
1192 3 13.0121 45.1317 12.2415 0.2202 1191
1193 3 12.9116 46.2516 12.6082 0.2034 1192
1194 3 12.9474 47.3295 13.3448 0.2262 1193
1195 3 12.9529 48.4176 14.0342 0.2646 1194
1196 3 12.7112 49.5168 14.0996 0.2796 1195
1197 3 12.2581 50.5527 14.2121 0.2474 1196
1198 3 12.0036 51.6068 13.7045 0.2032 1197
1199 3 11.7698 52.5624 12.2467 0.2003 1198
1200 3 12.1984 53.5045 11.9244 0.3143 1199
1201 3 12.7065 54.5239 12.0301 0.2633 1200
1202 3 12.8633 55.6517 11.8538 0.2032 1201
1203 3 12.5491 56.5845 13.1761 0.152 1202
1204 3 12.3358 57.3106 15.1672 0.1398 1203
1205 3 12.5101 58.3702 15.9311 0.1409 1204
1206 3 12.3461 59.4693 15.3939 0.1539 1205
1207 3 11.8411 60.3429 14.3179 0.1692 1206
1208 3 11.7988 61.4474 14.8797 0.1948 1207
1209 3 12.0811 62.5257 15.3130 0.2138 1208
1210 3 12.5763 63.5504 15.4230 0.1961 1209
1211 3 12.8519 64.6365 15.7860 0.1598 1210
1212 3 12.8892 65.7378 16.2328 0.1432 1211
1213 3 12.9409 66.8676 15.8361 0.1697 1212
1214 3 13.1616 67.9817 15.7694 0.2212 1213
1215 3 13.2756 69.1042 16.0440 0.2677 1214
1216 3 13.2480 70.2470 15.9678 0.2878 1215
1217 3 13.1342 71.3747 15.8957 0.2613 1216
1218 3 13.0212 72.4923 16.2046 0.2058 1217
1219 3 13.1561 73.6204 16.3637 0.1559 1218
1220 3 13.3090 74.7443 16.5026 0.1398 1219
1221 3 13.1129 75.8025 16.9978 0.1491 1220
1222 3 12.7063 76.7902 17.7773 0.17 1221
1223 3 12.6543 77.8982 17.9796 0.1829 1222
1224 3 12.9386 78.9864 17.7462 0.1907 1223
1225 3 13.5281 79.9406 18.0589 0.1972 1224
1226 3 14.2418 80.7895 18.6539 0.228 1225
1227 3 14.8258 81.7318 19.1871 0.2607 1226
1228 3 15.5942 82.4094 18.2886 0.2563 1227
1229 3 16.3753 83.1939 18.4667 0.1999 1228
1230 3 17.0700 84.0992 18.5290 0.1579 1229
1231 3 17.5598 85.1289 18.5183 0.1415 1230
1232 3 17.9459 86.2066 18.4054 0.1508 1231
1233 3 18.4353 87.2391 18.4103 0.1413 1232
1234 3 18.8408 88.2917 18.7524 0.1284 1233
1235 3 18.8989 89.4057 19.2203 0.1271 1234
1236 3 19.0872 90.4879 18.4247 0.1398 1235
1237 3 19.0606 91.6327 18.4208 0.1525 1236
1238 3 18.9286 92.7575 18.7110 0.1144 1237
1239 3 15.8388 25.4899 11.3481 0.1481 1174
1240 3 16.7444 26.1152 11.1288 0.1492 1239
1241 3 17.3709 27.0590 10.7904 0.1897 1240
1242 3 17.9841 27.9318 9.7771 0.2636 1241
1243 3 18.7579 28.6767 9.1937 0.3314 1242
1244 3 19.6384 29.4045 9.2191 0.3692 1243
1245 3 20.5225 30.1052 8.7917 0.361 1244
1246 3 21.3528 30.8484 8.0815 0.3154 1245
1247 3 22.1522 31.6495 7.7084 0.2501 1246
1248 3 23.1314 32.1451 7.6653 0.208 1247
1249 3 24.2561 32.1055 7.7934 0.2034 1248
1250 3 25.3622 31.8279 7.9624 0.2388 1249
1251 3 26.4288 31.9344 8.5552 0.2636 1250
1252 3 27.5158 32.1029 8.1940 0.2861 1251
1253 3 28.6167 32.3374 7.7110 0.2728 1252
1254 3 29.7378 32.3025 7.3378 0.2471 1253
1255 3 30.8686 32.3765 7.0490 0.1909 1254
1256 3 31.9863 32.6129 7.0373 0.1462 1255
1257 3 33.0047 33.1136 6.8053 0.129 1256
1258 3 34.0367 33.6065 6.7372 0.138 1257
1259 3 35.0870 34.0572 6.8308 0.1508 1258
1260 3 36.1446 34.4858 6.9754 0.1414 1259
1261 3 37.2281 34.8164 7.3040 0.1285 1260
1262 3 38.1769 35.4169 7.7136 0.115 1261
1263 3 39.0117 36.1834 8.0176 0.1144 1262
1264 3 39.9003 36.8902 8.2849 0.1144 1263
1265 3 40.8576 37.4758 8.7603 0.1144 1264
1266 3 41.8730 38.0021 8.6963 0.1144 1265
1267 3 42.7442 38.7245 9.0319 0.1144 1266
1268 3 43.5447 39.5368 9.1611 0.1144 1267
1269 3 44.5155 40.1185 8.6859 0.1144 1268
1270 3 44.5544 40.4291 9.8125 0.1144 1269
1271 3 44.5251 40.6701 9.8175 0.1144 1270
1272 3 44.7099 40.9444 9.8233 0.1144 1271
1273 3 44.9124 41.2214 9.8291 0.1144 1272
1274 3 45.0474 41.4062 9.8330 0.1144 1273
1275 3 45.2529 42.0111 9.8456 0.1144 1274
1276 3 45.3323 42.2690 9.8510 0.1144 1275
1277 3 45.1957 42.4933 9.8555 0.1144 1276
1278 3 45.3279 42.7594 9.8611 0.1144 1277
1279 3 45.5304 43.0365 9.8669 0.1144 1278
1280 3 45.6653 43.2212 9.8708 0.1144 1279
1281 3 46.1378 43.8676 9.8845 0.1144 1280
1282 3 46.3402 44.1447 9.8903 0.1144 1281
1283 3 46.5427 44.4217 9.8962 0.1144 1282
1284 3 46.6923 44.6906 9.9018 0.1144 1283
1285 3 46.6103 44.9234 9.9066 0.1144 1284
1286 3 46.4858 45.3132 9.9145 0.1144 1285
1287 3 46.6706 45.5875 9.9203 0.1144 1286
1288 3 46.7029 45.6744 9.9221 0.1144 1287
1289 3 47.0683 46.3042 9.9353 0.1144 1288
1290 3 47.5407 46.9507 9.9490 0.1144 1289
1291 3 48.0131 47.5971 9.9626 0.1144 1290
1292 3 48.4855 48.2436 9.9763 0.1144 1291
1293 3 48.6880 48.5207 9.9821 0.1144 1292
1294 3 48.8728 48.7950 9.9879 0.1144 1293
1295 3 48.9331 49.0499 9.9932 0.1144 1294
1296 3 48.8334 49.2799 9.9979 0.1144 1295
1297 3 48.9934 49.7141 10.0069 0.1144 1296
1298 3 49.1430 49.9829 10.0126 0.1144 1297
1299 3 49.1563 50.0668 10.0143 0.1144 1298
1300 3 49.5759 50.7051 10.0278 0.1144 1299
1301 3 50.0483 51.3515 10.0414 0.1144 1300
1302 3 50.5207 51.9980 10.0551 0.1144 1301
1303 3 50.7232 52.2751 10.0609 0.1144 1302
1304 3 50.9081 52.5494 10.0667 0.1144 1303
1305 3 50.9330 52.7988 10.0719 0.1144 1304
1306 3 50.9406 53.0455 10.0769 0.1144 1305
1307 3 50.8437 53.1942 10.0799 0.1144 1306
1308 3 50.6063 53.7302 10.0908 0.1144 1307
1309 3 50.6343 54.3075 10.1027 0.1144 1308
1310 3 50.5523 54.5403 10.1074 0.1144 1309
1311 3 50.5773 54.7897 10.1125 0.1144 1310
1312 3 50.7797 55.0668 10.1184 0.1144 1311
1313 3 50.9822 55.3438 10.1243 0.1144 1312
1314 3 51.1172 55.5285 10.1282 0.1144 1313
1315 3 51.4121 56.1474 10.1411 0.1144 1314
1316 3 51.5824 56.7468 10.1536 0.1144 1315
1317 3 52.0549 57.3933 10.1672 0.1144 1316
1318 3 52.5273 58.0397 10.1809 0.1144 1317
1319 3 52.6125 58.5441 10.1913 0.1144 1318
1320 3 13.3245 12.6981 9.6128 0.4499 1163
1321 3 14.3422 13.1876 9.4010 0.3835 1320
1322 3 15.4286 13.3224 9.2394 0.3027 1321
1323 3 16.3020 13.7853 10.5132 0.2214 1322
1324 3 17.0265 14.5692 11.3309 0.1907 1323
1325 3 17.6547 15.2736 12.5439 0.1986 1324
1326 3 18.7029 15.6667 12.9466 0.2207 1325
1327 3 19.7268 15.9767 13.4340 0.2388 1326
1328 3 20.7163 16.2447 14.1452 0.2766 1327
1329 3 21.7753 16.6196 14.1708 0.3342 1328
1330 3 22.8996 16.7902 14.4272 0.3804 1329
1331 3 24.0362 16.8635 14.5702 0.4001 1330
1332 3 25.1548 16.9295 15.0143 0.3945 1331
1333 3 26.2623 17.0915 15.5268 0.3626 1332
1334 3 27.3598 17.3776 15.7341 0.2982 1333
1335 3 28.3637 17.8966 15.9365 0.2145 1334
1336 3 29.1658 18.6836 16.0755 0.1508 1335
1337 3 29.8547 19.5408 16.6007 0.1271 1336
1338 3 30.5217 20.1564 18.1218 0.1345 1337
1339 3 31.1090 20.9486 18.9294 0.1476 1338
1340 3 31.5589 21.8934 19.7622 0.1446 1339
1341 3 32.1243 22.7818 20.6662 0.1317 1340
1342 3 32.9537 23.5318 20.9374 0.1187 1341
1343 3 33.9444 23.9237 21.6458 0.1144 1342
1344 3 34.9340 23.8395 22.9309 0.1144 1343
1345 3 36.0028 23.9507 23.6271 0.1144 1344
1346 3 36.9249 24.5747 23.8378 0.1144 1345
1347 3 37.8244 25.2247 24.4095 0.1144 1346
1348 3 38.7391 25.8302 25.1463 0.1144 1347
1349 3 39.7758 26.2830 25.4726 0.1144 1348
1350 3 40.7846 26.7273 26.1602 0.1144 1349
1351 3 41.7845 26.9197 27.4104 0.1144 1350
1352 3 42.8073 26.4940 28.1471 0.1144 1351
1353 3 43.8480 26.0211 28.2796 0.1144 1352
1354 3 44.0762 26.1614 27.1624 0.1144 1353
1355 3 44.2869 26.3856 27.1672 0.1144 1354
1356 3 44.5060 26.5557 27.1709 0.1144 1355
1357 3 44.7113 26.8151 27.1763 0.1144 1356
1358 3 44.8602 26.9104 27.1784 0.1144 1357
1359 3 45.3878 27.2020 27.1848 0.1144 1358
1360 3 45.9598 27.2092 27.1854 0.1144 1359
1361 3 46.5317 27.2163 27.1860 0.1144 1360
1362 3 47.0567 27.5255 27.1928 0.1144 1361
1363 3 47.5955 27.7453 27.1977 0.1144 1362
1364 3 47.8171 27.8993 27.2010 0.1144 1363
1365 3 48.0806 27.7847 27.1989 0.1144 1364
1366 3 48.3107 27.8843 27.2011 0.1144 1365
1367 3 48.5131 28.1614 27.2070 0.1144 1366
1368 3 48.6563 28.2933 27.2098 0.1144 1367
1369 3 49.1454 28.8327 27.2212 0.1144 1368
1370 3 49.6621 29.1948 27.2291 0.1144 1369
1371 3 50.1816 29.5392 27.2366 0.1144 1370
1372 3 50.6622 30.1328 27.2491 0.1144 1371
1373 3 51.1346 30.7793 27.2628 0.1144 1372
1374 3 51.4472 31.4009 27.2758 0.1144 1373
1375 3 51.6496 31.6779 27.2817 0.1144 1374
1376 3 51.8521 31.9550 27.2875 0.1144 1375
1377 3 52.0017 32.2238 27.2932 0.1144 1376
1378 3 51.9373 32.4593 27.2980 0.1144 1377
1379 3 51.8772 32.6137 27.3011 0.1144 1378
1380 3 51.9374 32.8686 27.3064 0.1144 1379
1381 3 51.9448 33.1153 27.3115 0.1144 1380
1382 3 51.8276 33.3426 27.3161 0.1144 1381
1383 3 51.7103 33.5699 27.3207 0.1144 1382
1384 3 51.5784 33.7131 27.3235 0.1144 1383
1385 3 51.4611 33.9404 27.3281 0.1144 1384
1386 3 9.6683 2.5120 3.4711 0.122 1153
1387 3 10.5442 1.8671 4.2331 0.1615 1386
1388 3 11.2748 1.0201 4.5652 0.1975 1387
1389 3 11.7423 0.1161 5.7574 0.2161 1388
1390 3 11.6904 -0.9360 6.8427 0.2122 1389
1391 3 11.2428 -1.9468 7.4562 0.1993 1390
1392 3 10.5524 -2.8545 7.4247 0.1907 1391
1393 3 9.8655 -3.7186 7.6963 0.1953 1392
1394 3 9.2670 -4.4875 9.1811 0.2034 1393
1395 3 8.4974 -5.0172 10.7643 0.2034 1394
1396 3 7.6218 -5.5602 11.9550 0.1844 1395
1397 3 6.8363 -5.6796 13.4528 0.1503 1396
1398 3 5.8983 -5.6641 14.8393 0.1236 1397
1399 3 4.9057 -5.9659 16.0349 0.1144 1398
1400 3 3.8794 -6.0026 17.1830 0.1239 1399
1401 3 2.8052 -6.1536 16.9491 0.1381 1400
1402 3 1.6684 -6.1791 16.8360 0.1639 1401
1403 3 0.8641 -5.8576 18.5682 0.1652 1402
1404 3 -0.0885 -5.3100 19.2929 0.1652 1403
1405 3 -0.4760 -5.0255 20.7722 0.1343 1404
1406 3 -1.3091 -4.5880 21.5090 0.1144 1405
1407 3 -2.2693 -4.0153 21.7057 0.1144 1406
1408 3 -2.8767 -3.4246 23.2762 0.1144 1407
1409 3 -3.0232 -2.6508 25.1239 0.1144 1408
1410 3 -3.4497 -1.7213 25.3933 0.1144 1409
1411 3 -4.2640 -0.9375 25.3122 0.1144 1410
1412 3 -5.2674 -0.5740 26.0448 0.1144 1411
1413 3 -6.2778 -0.0848 26.3039 0.1144 1412
1414 3 -0.2522 -5.3584 19.9382 0.1144 1404
1415 3 -0.7740 -6.0661 21.7798 0.1144 1414
1416 3 -1.7919 -6.1955 22.8035 0.1144 1415
1417 3 -2.8714 -5.8846 22.6812 0.1144 1416
1418 3 -3.9248 -6.2397 22.5383 0.1144 1417
1419 3 -4.8849 -6.8401 22.5253 0.1144 1418
1420 3 -5.9651 -7.2103 22.4692 0.1144 1419
1421 3 -7.0672 -7.5081 22.4398 0.1144 1420
1422 3 -8.1713 -7.7351 22.8096 0.1144 1421
1423 3 -9.2612 -7.8897 23.5553 0.1144 1422
1424 3 -10.2895 -8.2800 24.0021 0.1144 1423
1425 3 -11.2365 -8.9148 23.8842 0.1144 1424
1426 3 -12.1243 -9.6293 23.7554 0.1144 1425
1427 3 -12.9674 -10.3938 23.5712 0.1144 1426
1428 3 -13.7399 -11.2318 23.5484 0.1144 1427
1429 3 -14.4946 -12.0842 23.5311 0.1144 1428
1430 3 -15.4556 -12.6442 23.5771 0.1144 1429
1431 3 -16.3681 -13.1794 24.0602 0.1144 1430
1432 3 -16.6892 -14.1372 25.1692 0.1144 1431
1433 3 -16.7284 -15.2342 25.8594 0.1144 1432
1434 3 -16.5087 -16.3279 25.9564 0.1144 1433
1435 3 -16.0229 -17.3287 26.5389 0.1144 1434
1436 3 -15.9378 -18.3550 26.1627 0.1144 1435
1437 3 -15.7996 -19.4633 26.1535 0.1144 1436
1438 3 -15.7140 -20.6027 26.3445 0.1144 1437
1439 3 -15.7860 -21.7359 26.1915 0.1144 1438
1440 3 -16.0279 -22.8506 26.2827 0.1144 1439
1441 3 -16.6180 -23.7999 26.7680 0.1144 1440
1442 3 -17.5708 -24.3114 27.5913 0.126 1441
1443 3 -18.6250 -24.5319 28.5485 0.1517 1442
1444 3 -19.5289 -23.9058 29.1645 0.2288 1443
1445 3 -2.0169 1.0275 0.0672 0.1671 1
1446 3 -3.0138 1.5879 0.1088 0.2466 1445
1447 3 -4.0221 2.1271 0.1412 0.3358 1446
1448 3 -5.1015 2.4745 0.2436 0.4021 1447
1449 3 -5.9564 1.9671 0.5691 0.4744 1448
1450 3 -5.7321 0.9042 0.3940 0.5529 1449
1451 3 -5.3010 -0.1549 0.5319 0.5944 1450
1452 3 -4.8608 -1.2111 0.5508 0.5504 1451
1453 3 -4.3957 -2.2473 0.3078 0.4289 1452
1454 3 -4.2733 -3.2800 1.4870 0.3193 1453
1455 3 -5.1857 -3.6452 2.9130 0.2924 1454
1456 3 -6.2282 -4.1175 2.9725 0.3305 1455
1457 3 -7.3506 -4.3384 2.9491 0.3432 1456
1458 3 -8.7855 -3.7198 2.5754 0.3082 1457
1459 3 -9.8095 -3.2613 2.0668 0.3252 1458
1460 3 -10.8352 -2.7728 1.8825 0.3283 1459
1461 3 -11.9000 -2.3589 1.8877 0.3432 1460
1462 3 -12.9431 -1.8902 1.8965 0.3485 1461
1463 3 -13.9386 -1.3387 1.9065 0.3401 1462
1464 3 -14.8589 -0.6592 1.9173 0.302 1463
1465 3 -15.8254 -0.4499 2.1029 0.1144 1464
1466 3 -16.0216 0.2415 1.9125 0.3305 1465
1467 3 -16.9163 0.9549 1.7767 0.3813 1466
1468 3 -17.8613 1.5430 1.0650 0.3686 1467
1469 3 -18.7899 2.2076 0.8567 0.3432 1468
1470 3 -19.7662 2.8047 0.8614 0.3178 1469
1471 3 -20.8673 3.1152 0.8374 0.3178 1470
1472 3 -21.7247 3.1395 0.5684 0.2373 1471
1473 3 -22.8272 3.0634 -0.0155 0.1723 1472
1474 3 -23.8925 2.8714 -0.8971 0.1538 1473
1475 3 -24.8838 2.6049 -2.0228 0.1461 1474
1476 3 -25.3953 2.3788 -4.1535 0.1748 1475
1477 3 -25.4912 2.7595 -6.6399 0.2314 1476
1478 3 -25.6863 3.5683 -8.5906 0.2627 1477
1479 3 -26.0582 4.4951 -10.0180 0.2496 1478
1480 3 -25.8694 5.4752 -11.0238 0.22 1479
1481 3 -24.9633 5.5486 -12.4362 0.2161 1480
1482 3 -24.3132 4.9036 -13.9887 0.2161 1481
1483 3 -23.9313 3.8893 -14.7374 0.1917 1482
1484 3 -23.3055 3.0392 -15.7283 0.1785 1483
1485 3 -22.4475 3.6285 -16.7517 0.178 1484
1486 3 -21.7014 4.4187 -17.7159 0.178 1485
1487 3 -20.7476 5.0486 -17.6781 0.1525 1486
1488 3 -20.4024 5.0243 -16.8612 0.1898 1487
1489 3 -19.8151 4.6518 -14.9144 0.2577 1488
1490 3 -19.8013 3.7133 -13.7647 0.2852 1489
1491 3 -19.7848 2.6279 -13.7352 0.2867 1490
1492 3 -19.1472 1.7403 -13.9751 0.2796 1491
1493 3 -18.2788 1.2369 -15.0154 0.2915 1492
1494 3 -17.4813 0.9091 -16.8172 0.3177 1493
1495 3 -17.0764 0.2196 -18.3801 0.3238 1494
1496 3 -16.9491 -0.8427 -19.1220 0.3109 1495
1497 3 -16.9194 -1.9750 -19.1446 0.2981 1496
1498 3 -17.1841 -3.0719 -19.1711 0.2996 1497
1499 3 -17.6037 -4.0542 -19.9422 0.2903 1498
1500 3 -18.0913 -5.0230 -20.6001 0.272 1499
1501 3 -18.5858 -6.0495 -20.5757 0.2749 1500
1502 3 -18.6679 -7.1160 -20.9904 0.3056 1501
1503 3 -18.1719 -8.0294 -21.8795 0.3267 1502
1504 3 -17.3582 -8.7049 -22.8138 0.2941 1503
1505 3 -16.3313 -9.1077 -23.3647 0.2516 1504
1506 3 -15.2931 -9.5645 -23.2349 0.2318 1505
1507 3 -14.7573 -10.5104 -23.1526 0.2612 1506
1508 3 -14.9152 -11.6183 -23.2749 0.2892 1507
1509 3 -15.0852 -12.7397 -23.5468 0.2924 1508
1510 3 -15.1785 -13.8529 -24.0391 0.3037 1509
1511 3 -15.4481 -14.9056 -24.7897 0.3051 1510
1512 3 -15.9316 -15.8519 -25.7163 0.3279 1511
1513 3 -16.5077 -16.8259 -25.9581 0.3189 1512
1514 3 -16.5860 -17.9479 -25.5432 0.3416 1513
1515 3 -16.5409 -19.0908 -25.3339 0.3313 1514
1516 3 -16.6400 -20.2306 -25.1698 0.3305 1515
1517 3 -16.6637 -21.3442 -24.4277 0.2946 1516
1518 3 -17.0489 -22.2042 -22.7874 0.268 1517
1519 3 -18.0489 -22.0235 -23.7795 0.2161 1518
1520 3 -18.8620 -21.5397 -25.3979 0.1144 1519
1521 3 -20.1961 5.8076 -18.2754 0.1764 1487
1522 3 -19.2731 6.3806 -19.1684 0.1909 1521
1523 3 -19.0423 7.2994 -20.7369 0.2297 1522
1524 3 -19.3398 7.6114 -23.2040 0.2458 1523
1525 3 -19.7674 6.7971 -24.1979 0.2616 1524
1526 3 -20.1082 5.7574 -24.4422 0.2433 1525
1527 3 -20.5815 4.7807 -25.0910 0.2288 1526
1528 3 -20.8113 3.7123 -24.9298 0.2407 1527
1529 3 -20.9396 2.6206 -24.8994 0.2741 1528
1530 3 -21.6822 1.9034 -25.4283 0.2996 1529
1531 3 -22.6746 1.3727 -25.8125 0.2902 1530
1532 3 -23.6618 0.8019 -25.7609 0.2555 1531
1533 3 -24.6988 0.3395 -25.4175 0.2078 1532
1534 3 -25.7109 -0.1681 -25.4794 0.1993 1533
1535 3 -26.6175 -0.7755 -24.8622 0.2398 1534
1536 3 -27.5183 -1.2088 -23.5037 0.3104 1535
1537 3 -28.4595 -0.8392 -23.0011 0.3305 1536
1538 3 -29.0445 0.0516 -22.3206 0.3004 1537
1539 3 -29.8570 0.8012 -21.9148 0.2458 1538
1540 3 -30.9684 0.9973 -21.6666 0.2415 1539
1541 3 -31.8609 1.5973 -20.8102 0.2541 1540
1542 3 -32.3035 2.6327 -20.4300 0.2288 1541
1543 3 -21.6012 3.6013 0.8725 0.2815 1471
1544 3 -22.6197 4.1131 0.6061 0.2796 1543
1545 3 -23.6974 4.4841 0.8020 0.2545 1544
1546 3 -24.7992 4.6958 1.3228 0.2542 1545
1547 3 -25.9371 4.8045 1.3995 0.2416 1546
1548 3 -27.0720 4.7494 1.7422 0.2288 1547
1549 3 -27.3769 5.8894 3.3335 0.1346 1548
1550 3 -27.6302 6.8415 4.6621 0.1271 1549
1551 3 -27.8844 7.7942 5.9903 0.1449 1550
1552 3 -28.1807 8.7938 7.0256 0.1884 1551
1553 3 -28.3462 9.8943 7.4088 0.2397 1552
1554 3 -28.5751 11.0111 7.4711 0.2908 1553
1555 3 -28.8104 12.1018 7.9238 0.3051 1554
1556 3 -29.3464 13.0796 8.0851 0.2958 1555
1557 3 -29.6045 14.1524 8.3541 0.2736 1556
1558 3 -29.8133 15.2686 8.5653 0.2952 1557
1559 3 -30.0489 16.3857 8.6355 0.3338 1558
1560 3 -30.4354 17.4400 8.9969 0.3724 1559
1561 3 -31.0323 18.4044 9.1473 0.3715 1560
1562 3 -31.6382 19.3398 9.6506 0.3582 1561
1563 3 -31.9645 20.3764 10.3665 0.3451 1562
1564 3 -32.1545 21.4967 10.3998 0.3212 1563
1565 3 -32.6163 22.5375 10.2416 0.2829 1564
1566 3 -33.0204 23.5745 10.7499 0.2441 1565
1567 3 -33.0744 24.6805 11.3174 0.2534 1566
1568 3 -33.1147 25.8096 11.6553 0.2781 1567
1569 3 -33.1209 26.9413 11.9651 0.2916 1568
1570 3 -33.0592 28.0734 12.2526 0.2684 1569
1571 3 -33.1019 29.2154 12.2611 0.231 1570
1572 3 -33.0667 30.2518 13.1013 0.2161 1571
1573 3 -33.1464 31.3205 13.7666 0.2255 1572
1574 3 -33.5026 32.3935 14.0051 0.2094 1573
1575 3 -34.2902 33.1790 14.1280 0.1835 1574
1576 3 -35.1763 33.8763 14.5240 0.1579 1575
1577 3 -35.5980 34.8824 14.8902 0.1627 1576
1578 3 -35.6192 35.9897 15.4003 0.1652 1577
1579 3 -35.4300 37.0468 16.2340 0.1652 1578
1580 3 -35.7598 38.1096 16.1747 0.1431 1579
1581 3 -36.3236 39.1034 16.1412 0.1398 1580
1582 3 -36.8188 40.1132 16.5229 0.1511 1581
1583 3 -37.1539 41.2014 16.6578 0.1867 1582
1584 3 -37.3248 42.3163 17.0176 0.2021 1583
1585 3 -37.4417 43.4451 17.2653 0.192 1584
1586 3 -37.5842 44.5535 17.7557 0.156 1585
1587 3 -37.8691 45.6363 18.2183 0.1289 1586
1588 3 -38.3269 46.6636 18.6348 0.1271 1587
1589 3 -38.6277 47.7633 18.7009 0.1511 1588
1590 3 -38.8216 48.6710 20.2090 0.1906 1589
1591 3 -39.2951 49.6665 20.8607 0.2288 1590
1592 3 -27.6900 4.7517 0.8072 0.2608 1548
1593 3 -28.7392 4.7499 -0.2422 0.2968 1592
1594 3 -29.7555 4.7890 -1.4845 0.3146 1593
1595 3 -30.2766 4.6717 -3.8039 0.2977 1594
1596 3 -31.1728 5.0226 -4.6417 0.2805 1595
1597 3 -31.7788 5.2052 -2.4493 0.267 1596
1598 3 -32.9209 5.1958 -2.2722 0.2799 1597
1599 3 -34.0479 5.2422 -2.7146 0.3058 1598
1600 3 -35.1354 5.5958 -2.6967 0.3308 1599
1601 3 -36.2266 5.9283 -2.5601 0.3432 1600
1602 3 -37.2267 6.4048 -1.9174 0.3441 1601
1603 3 -38.1512 6.8672 -0.8180 0.357 1602
1604 3 -39.0121 7.6149 -0.7293 0.3686 1603
1605 3 -39.7738 8.4310 -0.8702 0.3644 1604
1606 3 -40.6654 8.9697 -1.9681 0.3331 1605
1607 3 -41.6736 9.4229 -1.8968 0.3013 1606
1608 3 -42.7487 9.6252 -1.3125 0.2924 1607
1609 3 -43.8565 9.8693 -1.5848 0.2966 1608
1610 3 -44.9838 9.9693 -2.0009 0.3051 1609
1611 3 -46.0686 10.1048 -2.7537 0.3108 1610
1612 3 -47.1421 10.1332 -3.1873 0.3236 1611
1613 3 -48.2406 9.9034 -2.6733 0.3425 1612
1614 3 -49.3461 9.7116 -2.3100 0.3495 1613
1615 3 -50.4100 9.9547 -2.6352 0.3363 1614
1616 3 -51.2576 10.6431 -3.3499 0.3025 1615
1617 3 -52.1045 11.3734 -3.8671 0.2725 1616
1618 3 -53.0596 11.5268 -4.7883 0.2587 1617
1619 3 -53.9478 11.9727 -4.9660 0.263 1618
1620 3 -54.7847 12.7460 -4.9048 0.2669 1619
1621 3 -55.5726 13.5725 -4.8341 0.2573 1620
1622 3 -56.5882 13.9503 -5.2922 0.2542 1621
1623 3 -57.6753 14.2320 -5.8427 0.2542 1622
1624 3 -58.7435 14.4977 -6.6269 0.2876 1623
1625 3 -59.8560 14.5555 -6.2331 0.3151 1624
1626 3 -60.9863 14.6941 -6.3563 0.3292 1625
1627 3 -61.9745 15.2515 -6.3400 0.3062 1626
1628 3 -62.9264 15.5627 -7.6646 0.2532 1627
1629 3 -64.0222 15.4442 -8.2851 0.202 1628
1630 3 -65.0250 15.7842 -7.4074 0.1643 1629
1631 3 -65.8731 16.4632 -8.2648 0.1525 1630
1632 3 -66.6747 17.2406 -7.9365 0.1525 1631
1633 3 -67.7378 17.6456 -7.8459 0.1525 1632
1634 3 -68.6742 18.2902 -7.9762 0.1567 1633
1635 3 -69.6409 18.8681 -8.3988 0.1706 1634
1636 3 -70.6205 19.4477 -8.5207 0.1891 1635
1637 3 -71.5301 20.1403 -8.6326 0.2089 1636
1638 3 -72.4210 20.8564 -8.8303 0.2161 1637
1639 3 -73.2780 21.6061 -9.1701 0.2105 1638
1640 3 -74.2083 22.2249 -9.6359 0.1978 1639
1641 3 -75.2808 22.5651 -9.9738 0.1963 1640
1642 3 -76.3641 22.8994 -10.0638 0.2091 1641
1643 3 -77.2936 23.5250 -9.9307 0.2275 1642
1644 3 -78.1074 24.3132 -9.7034 0.2472 1643
1645 3 -78.9294 25.1092 -9.7616 0.26 1644
1646 3 -79.7624 25.8683 -9.4934 0.2549 1645
1647 3 -80.6352 26.5738 -9.0752 0.2293 1646
1648 3 -81.5782 27.2134 -9.0138 0.197 1647
1649 3 -82.5731 27.7549 -9.3501 0.1713 1648
1650 3 -83.6167 28.1921 -9.6432 0.1652 1649
1651 3 -84.7020 28.5338 -9.4726 0.1789 1650
1652 3 -85.8028 28.8068 -9.1397 0.2045 1651
1653 3 -86.9104 28.9560 -8.6134 0.2161 1652
1654 3 -88.0350 29.0275 -8.3793 0.2019 1653
1655 3 -89.1744 29.1177 -8.4474 0.1765 1654
1656 3 -90.2953 29.3215 -8.5696 0.151 1655
1657 3 -91.4211 29.4417 -8.5226 0.1398 1656
1658 3 -92.5518 29.5023 -8.1640 0.1469 1657
1659 3 -93.6847 29.5979 -8.0506 0.1741 1658
1660 3 -94.8038 29.7838 -7.9182 0.2051 1659
1661 3 -95.9095 30.0299 -7.5525 0.2161 1660
1662 3 -97.0366 30.1673 -7.3953 0.2161 1661
1663 3 -98.1769 30.1629 -7.2526 0.2238 1662
1664 3 -99.3184 30.1323 -7.2423 0.2677 1663
1665 3 -100.4552 30.2079 -7.1817 0.3319 1664
1666 3 -101.5544 30.4787 -6.9273 0.3958 1665
1667 3 -102.6056 30.9152 -6.7218 0.4195 1666
1668 3 -103.6235 31.4287 -6.5510 0.4035 1667
1669 3 -104.3420 32.2370 -6.1443 0.3686 1668
1670 3 -104.9222 33.2117 -6.0454 0.3384 1669
1671 3 -105.3914 34.2443 -5.8943 0.3032 1670
1672 3 -106.2315 34.8667 -5.2909 0.231 1671
1673 3 -107.1343 35.2349 -3.9006 0.1578 1672
1674 3 -108.1129 35.7843 -3.8987 0.1278 1673
1675 3 -108.9781 36.3107 -5.1995 0.1424 1674
1676 3 -109.4279 37.1698 -6.6231 0.1836 1675
1677 3 -110.3151 37.8560 -6.1325 0.2706 1676
1678 3 -111.2026 38.5616 -5.9480 0.3562 1677
1679 3 -112.1646 39.1727 -5.9570 0.397 1678
1680 3 -113.1391 39.7451 -5.6488 0.3911 1679
1681 3 -114.0076 40.4628 -5.3543 0.3656 1680
1682 3 -114.6214 41.3651 -5.9017 0.348 1681
1683 3 -115.2863 42.2488 -6.0837 0.3117 1682
1684 3 -116.1090 42.9591 -5.4818 0.2748 1683
1685 3 -116.9903 43.5619 -5.0724 0.2669 1684
1686 3 -117.7927 44.3064 -4.9824 0.2669 1685
1687 3 -118.5490 45.0736 -4.1332 0.2612 1686
1688 3 -119.1523 45.8705 -3.0094 0.2405 1687
1689 3 -119.6187 46.8036 -2.5362 0.2135 1688
1690 3 -120.1308 47.8255 -2.6660 0.2034 1689
1691 3 -120.4989 48.8820 -3.1215 0.2272 1690
1692 3 -120.9324 49.9180 -3.6251 0.2801 1691
1693 3 -121.1790 50.9506 -4.6610 0.3432 1692
1694 3 -16.8509 -0.8132 2.6477 0.1883 1465
1695 3 -17.9117 -1.2282 2.9706 0.2277 1694
1696 3 -18.9597 -1.6860 3.0091 0.2658 1695
1697 3 -20.0310 -2.0873 2.9818 0.2916 1696
1698 3 -20.9999 -2.6848 2.7979 0.2924 1697
1699 3 -21.8373 -3.4649 2.8162 0.2675 1698
1700 3 -22.8104 -4.0579 3.1046 0.2296 1699
1701 3 -23.8624 -4.4969 3.3911 0.2039 1700
1702 3 -24.8800 -5.0098 3.7080 0.2034 1701
1703 3 -25.6804 -5.7546 4.6012 0.241 1702
1704 3 -26.5766 -6.4294 4.1488 0.2795 1703
1705 3 -27.3359 -7.2245 3.4511 0.3177 1704
1706 3 -28.2766 -7.8762 3.4504 0.3305 1705
1707 3 -29.2545 -8.4607 3.7673 0.3559 1706
1708 3 -30.0893 -9.1812 3.0967 0.3432 1707
1709 3 -30.8281 -10.0468 2.8804 0.3305 1708
1710 3 -31.6439 -10.8489 3.0582 0.2924 1709
1711 3 -32.4815 -11.5638 3.8902 0.3051 1710
1712 3 -33.3102 -12.2985 4.6789 0.3178 1711
1713 3 -34.2229 -12.9804 5.0066 0.3559 1712
1714 3 -35.1753 -13.6145 4.9805 0.3432 1713
1715 3 -36.1906 -14.1371 4.8663 0.3178 1714
1716 3 -37.1164 -14.4346 4.9538 0.2584 1715
1717 3 -38.0359 -15.0861 4.9495 0.2511 1716
1718 3 -38.9335 -15.7917 4.8688 0.2542 1717
1719 3 -39.9787 -16.2276 4.7778 0.2247 1718
1720 3 -41.0491 -16.4494 4.0720 0.1762 1719
1721 3 -41.9866 -16.9876 3.3483 0.1432 1720
1722 3 -42.8134 -17.5996 4.4382 0.1652 1721
1723 3 -43.4667 -18.2536 6.1368 0.2303 1722
1724 3 -43.9364 -19.2906 6.5450 0.2938 1723
1725 3 -44.2290 -20.3945 6.5982 0.3312 1724
1726 3 -44.3963 -21.5001 7.2996 0.3425 1725
1727 3 -44.8229 -22.5072 8.0123 0.3292 1726
1728 3 -45.8407 -23.0083 8.1063 0.3153 1727
1729 3 -46.9060 -23.3303 8.0154 0.308 1728
1730 3 -47.6447 -24.1781 7.8932 0.3216 1729
1731 3 -48.1311 -25.2033 7.9118 0.3267 1730
1732 3 -48.5278 -26.2258 8.7270 0.3098 1731
1733 3 -48.7533 -27.2689 9.6844 0.2798 1732
1734 3 -49.0780 -28.3057 9.6203 0.2588 1733
1735 3 -49.7576 -29.1846 9.4692 0.2718 1734
1736 3 -50.4115 -30.0880 10.1842 0.2898 1735
1737 3 -50.9444 -31.0469 10.8127 0.2998 1736
1738 3 -51.3535 -32.0921 11.3204 0.2762 1737
1739 3 -51.9621 -33.0337 11.8089 0.2431 1738
1740 3 -52.7015 -33.8984 11.7049 0.2231 1739
1741 3 -53.4213 -34.7736 11.6199 0.2221 1740
1742 3 -54.0776 -35.7073 11.6458 0.2288 1741
1743 3 -54.7135 -36.6551 11.6267 0.2288 1742
1744 3 -55.3895 -37.5758 11.7820 0.2413 1743
1745 3 -56.0481 -38.5054 11.8223 0.2542 1744
1746 3 -56.5564 -39.5278 11.8662 0.2478 1745
1747 3 -57.1277 -40.5038 12.1563 0.2216 1746
1748 3 -57.9028 -41.3345 12.4769 0.2102 1747
1749 3 -58.6648 -42.1797 12.5670 0.2298 1748
1750 3 -59.1420 -43.1832 12.9230 0.2415 1749
1751 3 -59.8894 -43.8082 13.6867 0.2061 1750
1752 3 -60.8824 -43.7664 14.9345 0.1526 1751
1753 3 -61.7226 -43.1375 15.7068 0.1206 1752
1754 3 -62.3419 -42.2169 16.2260 0.1144 1753
1755 3 -63.1098 -41.3908 16.4278 0.1144 1754
1756 3 -63.7421 -40.4511 16.5567 0.1144 1755
1757 3 -64.3919 -39.5379 17.0052 0.1144 1756
1758 3 -65.1140 -38.6954 17.6003 0.1144 1757
1759 3 -65.9947 -38.0340 18.2367 0.1144 1758
1760 3 -66.8721 -37.3238 18.5847 0.1246 1759
1761 3 -67.5834 -36.4692 19.1112 0.1374 1760
1762 3 -68.1765 -35.5361 19.7396 0.1501 1761
1763 3 -68.8160 -34.6359 20.3807 0.1421 1762
1764 3 -69.7655 -34.0710 20.8490 0.1398 1763
1765 3 -70.7751 -33.5706 21.2878 0.1398 1764
1766 3 -71.4814 -32.8142 22.3212 0.1512 1765
1767 3 -72.4562 -32.4367 23.3473 0.1144 1766
1768 3 -37.1013 -15.1820 3.6589 0.2217 1715
1769 3 -37.9730 -15.8808 3.3663 0.2476 1768
1770 3 -38.9409 -16.3715 2.6562 0.2638 1769
1771 3 -40.0089 -16.7102 2.2372 0.2766 1770
1772 3 -41.1146 -16.9863 2.0341 0.2895 1771
1773 3 -42.2498 -17.0425 2.1068 0.3127 1772
1774 3 -43.3798 -16.9245 1.8709 0.328 1773
1775 3 -44.5088 -16.7609 1.6505 0.3408 1774
1776 3 -45.6463 -16.7881 1.7673 0.312 1775
1777 3 -46.7258 -16.6156 1.0895 0.2727 1776
1778 3 -47.8255 -16.3422 0.7702 0.2233 1777
1779 3 -48.9399 -16.5129 0.9142 0.2051 1778
1780 3 -50.0342 -16.8260 0.7257 0.1808 1779
1781 3 -51.0669 -17.3142 0.7992 0.1663 1780
1782 3 -52.0545 -17.8485 0.3498 0.1769 1781
1783 3 -52.9740 -18.5233 0.4377 0.202 1782
1784 3 -53.9501 -19.1110 0.2436 0.2283 1783
1785 3 -54.8753 -19.7390 -0.2752 0.2163 1784
1786 3 -55.7438 -20.4358 -0.8461 0.2035 1785
1787 3 -56.6941 -21.0610 -0.4917 0.2288 1786
1788 3 -7.8599 -5.3196 0.6015 0.4049 1457
1789 3 -8.6363 -6.0929 0.4716 0.3843 1788
1790 3 -9.2934 -6.9855 -0.0853 0.3226 1789
1791 3 -9.8790 -7.9621 0.1266 0.293 1790
1792 3 -10.5307 -8.8199 1.1559 0.3297 1791
1793 3 -11.2506 -9.7051 1.0795 0.3939 1792
1794 3 -12.0559 -10.4635 0.4449 0.4576 1793
1795 3 -13.3462 -10.8845 1.0797 0.2714 1794
1796 3 -14.3441 -11.4172 0.9125 0.2178 1795
1797 3 -15.1639 -12.1942 0.7111 0.1954 1796
1798 3 -15.9435 -13.0257 0.5617 0.2072 1797
1799 3 -16.8596 -13.6885 0.3704 0.2509 1798
1800 3 -17.7914 -14.3439 0.4990 0.318 1799
1801 3 -18.8384 -14.7791 0.4346 0.3665 1800
1802 3 -19.6178 -15.5992 0.2119 0.3813 1801
1803 3 -20.3320 -16.4922 0.4392 0.3813 1802
1804 3 -20.7682 -16.8302 0.6738 0.2766 1803
1805 3 -21.6358 -17.5099 1.4804 0.2086 1804
1806 3 -22.6481 -18.0173 1.4873 0.2034 1805
1807 3 -23.5836 -18.5780 2.3615 0.24 1806
1808 3 -24.6389 -18.9841 2.8150 0.2782 1807
1809 3 -25.7630 -19.1955 2.8688 0.2921 1808
1810 3 -26.7764 -19.6977 2.5345 0.2401 1809
1811 3 -27.7819 -20.2136 2.1709 0.1775 1810
1812 3 -28.8391 -20.6495 2.2232 0.1667 1811
1813 3 -29.8025 -21.2447 2.6113 0.2067 1812
1814 3 -30.5264 -21.9761 3.9112 0.2805 1813
1815 3 -31.3488 -22.6770 4.6973 0.2936 1814
1816 3 -32.4078 -22.9734 4.0407 0.3051 1815
1817 3 -33.3895 -23.5503 3.9990 0.3133 1816
1818 3 -34.3916 -24.0523 4.5405 0.3625 1817
1819 3 -35.4902 -24.3323 4.9436 0.3963 1818
1820 3 -36.5886 -24.5976 5.1885 0.3994 1819
1821 3 -37.6852 -24.8413 4.7497 0.3564 1820
1822 3 -38.8081 -25.0213 4.8885 0.3014 1821
1823 3 -39.8829 -25.2941 5.4774 0.2476 1822
1824 3 -40.8968 -25.7990 5.7480 0.2254 1823
1825 3 -41.8707 -26.3428 5.5463 0.2199 1824
1826 3 -42.6286 -27.1941 5.6463 0.2208 1825
1827 3 -43.2629 -28.1216 6.0897 0.1905 1826
1828 3 -43.6266 -29.1896 6.5788 0.1517 1827
1829 3 -43.7831 -30.3033 7.1549 0.1225 1828
1830 3 -43.8916 -31.3325 6.7600 0.1195 1829
1831 3 -44.2085 -32.1895 6.5758 0.1335 1830
1832 3 -44.7676 -33.0637 6.9853 0.1613 1831
1833 3 -45.1392 -34.0376 6.1758 0.2016 1832
1834 3 -45.2773 -35.1000 6.5014 0.251 1833
1835 3 -45.7379 -36.0962 7.1446 0.2759 1834
1836 3 -46.5803 -36.8239 7.6076 0.2701 1835
1837 3 -47.6735 -36.9220 7.8080 0.2559 1836
1838 3 -48.7020 -36.7211 8.8465 0.2542 1837
1839 3 -49.7325 -36.9443 9.9154 0.2542 1838
1840 3 -50.7795 -37.3861 9.8949 0.2168 1839
1841 3 -51.8817 -37.5973 9.3845 0.1781 1840
1842 3 -53.0194 -37.6448 9.1356 0.1653 1841
1843 3 -54.0890 -38.0502 9.2429 0.2288 1842
1844 3 -20.8375 -17.4052 -0.3667 0.2339 1803
1845 3 -21.1263 -18.4984 -0.6778 0.2042 1844
1846 3 -21.2494 -19.6258 -0.9423 0.2158 1845
1847 3 -21.1749 -20.7648 -0.6559 0.2659 1846
1848 3 -21.0424 -21.9024 -0.5582 0.2794 1847
1849 3 -21.1443 -23.0209 -0.9775 0.2923 1848
1850 3 -21.3283 -23.9523 -2.4408 0.2796 1849
1851 3 -21.6832 -24.9889 -3.1430 0.2794 1850
1852 3 -22.2223 -25.9953 -3.1977 0.2675 1851
1853 3 -22.9788 -26.8511 -3.2644 0.2803 1852
1854 3 -23.6827 -27.7497 -3.3270 0.2916 1853
1855 3 -24.4379 -28.5512 -3.9994 0.278 1854
1856 3 -25.2599 -29.2922 -4.6116 0.2525 1855
1857 3 -26.0863 -30.0832 -4.4582 0.2297 1856
1858 3 -26.9272 -30.8555 -4.4831 0.2424 1857
1859 3 -27.6114 -31.7542 -4.1490 0.2542 1858
1860 3 -27.9514 -32.8193 -4.6254 0.2531 1859
1861 3 -28.2659 -33.9156 -4.5023 0.2402 1860
1862 3 -28.6240 -34.9641 -3.7313 0.2288 1861
1863 3 -28.8579 -36.0839 -3.6058 0.2307 1862
1864 3 -29.0457 -37.2004 -3.6959 0.2415 1863
1865 3 -29.4788 -38.2320 -3.6729 0.247 1864
1866 3 -30.0371 -39.2074 -3.1918 0.2481 1865
1867 3 -30.7956 -40.0525 -2.9594 0.2536 1866
1868 3 -31.6788 -40.7768 -2.8534 0.2669 1867
1869 3 -32.5419 -41.5201 -2.9458 0.2731 1868
1870 3 -32.9516 -42.4828 -2.6394 0.2666 1869
1871 3 -32.8358 -43.5994 -2.0881 0.2542 1870
1872 3 -32.9114 -44.6939 -2.2028 0.2616 1871
1873 3 -33.1474 -45.7924 -2.6099 0.2746 1872
1874 3 -33.1326 -46.9097 -2.9594 0.264 1873
1875 3 -33.0587 -48.0326 -3.3428 0.2305 1874
1876 3 -33.3857 -49.0646 -3.8200 0.208 1875
1877 3 -34.0991 -49.9312 -3.7967 0.2202 1876
1878 3 -34.6814 -50.8755 -3.2144 0.2288 1877
1879 3 -34.8256 -51.9764 -2.7353 0.2113 1878
1880 3 -34.7965 -53.1161 -2.7150 0.1764 1879
1881 3 -34.8434 -54.1831 -3.5099 0.1557 1880
1882 3 -34.8397 -55.1562 -4.8683 0.1725 1881
1883 3 -35.1635 -56.1937 -5.3319 0.2106 1882
1884 3 -36.0694 -56.8397 -5.4652 0.2601 1883
1885 3 -36.9855 -57.5058 -5.7770 0.2782 1884
1886 3 -37.6765 -58.3751 -6.3264 0.2564 1885
1887 3 -38.2797 -59.3302 -6.6552 0.2075 1886
1888 3 -39.0783 -60.1383 -6.8598 0.1555 1887
1889 3 -40.1070 -60.6274 -6.9509 0.1282 1888
1890 3 -41.1081 -61.1825 -6.8850 0.1149 1889
1891 3 -41.9437 -61.9613 -6.9152 0.1144 1890
1892 3 -42.7086 -62.8116 -6.7573 0.1144 1891
1893 3 -43.2954 -63.7773 -7.0868 0.1144 1892
1894 3 -43.7318 -64.7726 -7.8660 0.1144 1893
1895 3 -44.1981 -65.8018 -8.2222 0.1144 1894
1896 3 -44.9286 -66.6123 -8.9796 0.1144 1895
1897 3 -45.6708 -67.4825 -8.9998 0.1144 1896
1898 3 -12.2914 -11.3065 0.3907 0.2727 1794
1899 3 -12.7412 -12.3454 0.4037 0.1397 1898
1900 3 -13.0843 -13.3721 0.0267 0.1335 1899
1901 3 -13.3463 -14.4411 -0.3445 0.1528 1900
1902 3 -13.5225 -15.5470 -0.2620 0.1787 1901
1903 3 -13.4621 -16.6845 -0.3602 0.212 1902
1904 3 -13.2866 -17.8014 -0.1820 0.2361 1903
1905 3 -13.1464 -18.9284 0.0146 0.2263 1904
1906 3 -13.0938 -20.0600 -0.2246 0.1929 1905
1907 3 -13.3852 -21.1218 -0.4536 0.1613 1906
1908 3 -13.9731 -22.0804 -0.8186 0.1525 1907
1909 3 -14.5553 -23.0569 -0.8668 0.17 1908
1910 3 -15.3523 -23.8500 -0.8230 0.2146 1909
1911 3 -15.8790 -24.7927 -1.2987 0.2662 1910
1912 3 -16.3985 -25.7628 -1.9408 0.2701 1911
1913 3 -16.9761 -26.6817 -2.7309 0.2183 1912
1914 3 -17.4974 -27.6828 -2.9123 0.1738 1913
1915 3 -17.9035 -28.7508 -2.9080 0.1955 1914
1916 3 -18.1292 -29.8705 -2.8061 0.2747 1915
1917 3 -18.4047 -30.9811 -2.6899 0.3439 1916
1918 3 -18.5338 -32.1160 -2.5929 0.3665 1917
1919 3 -18.6237 -33.2056 -3.2497 0.3469 1918
1920 3 -18.5481 -34.3369 -3.2920 0.2988 1919
1921 3 -18.8972 -35.3857 -3.7527 0.2584 1920
1922 3 -19.0977 -36.5049 -3.6086 0.2315 1921
1923 3 -19.4506 -37.5752 -3.9301 0.2402 1922
1924 3 -20.1845 -38.3932 -4.5490 0.2298 1923
1925 3 -20.8404 -39.3090 -4.9277 0.2288 1924
1926 3 -21.7813 -39.9080 -4.2590 0.2298 1925
1927 3 -22.6547 -40.6311 -4.2160 0.2818 1926
1928 3 -23.0849 -41.6052 -3.2629 0.3226 1927
1929 3 -23.3172 -42.7024 -3.5979 0.3559 1928
1930 3 -23.3841 -43.8252 -3.1358 0.3536 1929
1931 3 -23.0858 -44.9220 -2.7304 0.3302 1930
1932 3 -22.8149 -46.0237 -2.6103 0.271 1931
1933 3 -22.8234 -47.1459 -2.0537 0.2345 1932
1934 3 -22.6447 -48.1854 -1.1574 0.2211 1933
1935 3 -22.0692 -49.1673 -0.8190 0.2229 1934
1936 3 -21.8407 -50.2044 -0.4128 0.2161 1935
1937 3 -22.0923 -51.3005 -0.2631 0.223 1936
1938 3 -22.0451 -52.3888 -0.2187 0.2426 1937
1939 3 -21.5729 -53.4182 0.1724 0.2612 1938
1940 3 -21.0738 -54.4257 0.7444 0.2669 1939
1941 3 -21.0028 -55.5166 1.0973 0.2747 1940
1942 3 -21.1703 -56.6054 1.8127 0.2715 1941
1943 3 -21.1523 -57.7114 2.4946 0.2669 1942
1944 3 -21.0328 -58.8464 2.8469 0.2406 1943
1945 3 -21.1595 -59.9677 2.8212 0.2288 1944
1946 3 -21.2919 -61.0995 3.0227 0.2012 1945
1947 3 -21.0138 -62.1657 3.6202 0.1811 1946
1948 3 -20.5715 -63.2082 3.5921 0.1487 1947
1949 3 -20.3331 -64.3187 3.5705 0.13 1948
1950 3 -20.3416 -65.3262 4.8017 0.1168 1949
1951 3 -19.8695 -66.3035 5.2169 0.1248 1950
1952 3 -19.3058 -67.2691 4.7914 0.1375 1951
1953 3 -18.8417 -68.3025 4.5229 0.1504 1952
1954 3 -18.1177 -69.1749 4.5994 0.1417 1953
1955 3 -17.2484 -69.9045 4.3750 0.129 1954
1956 3 -16.4478 -70.7075 4.0888 0.1162 1955
1957 3 -15.6456 -71.5189 3.9450 0.1144 1956
1958 3 -14.7469 -72.2228 3.9698 0.1364 1957
1959 3 -13.6578 -72.5147 3.7891 0.1637 1958
1960 3 -12.5544 -72.2389 3.7505 0.1893 1959
1961 3 -11.4765 -71.8869 4.0703 0.1661 1960
1962 3 -10.4181 -71.5501 4.7104 0.1528 1961
1963 3 -9.3540 -71.2285 5.3314 0.1525 1962
1964 3 -8.2276 -71.2083 5.7954 0.2288 1963
1965 2 0.6691 -2.1413 -0.2740 0.1144 1
1966 2 1.0375 -3.2209 -0.4099 0.1144 1965
1967 2 1.4042 -4.3008 -0.5461 0.1144 1966
1968 2 1.5217 -5.3985 -0.7540 0.1206 1967
1969 2 1.6432 -6.4864 -1.0866 0.1417 1968
1970 2 2.2171 -7.4548 -1.0545 0.1684 1969
1971 2 2.2481 -8.4596 -1.2575 0.1864 1970
1972 2 1.7679 -9.4428 -0.7611 0.1819 1971
1973 2 1.7150 -10.4617 0.3345 0.1678 1972
1974 2 2.2824 -11.4187 0.7169 0.1441 1973
1975 2 2.8676 -12.3982 1.0141 0.129 1974
1976 2 3.3426 -13.4336 0.9314 0.1271 1975
1977 2 3.7936 -14.4725 0.6277 0.138 1976
1978 2 4.1883 -15.5309 1.0529 0.1626 1977
1979 2 4.2889 -16.6578 1.5432 0.1652 1978
1980 2 4.5571 -17.7306 0.9938 0.1652 1979
1981 2 4.9190 -18.7979 1.5624 0.1144 1980
1982 3 0.4537 -1.8717 -2.7592 0.1144 1
1983 3 0.7043 -2.7983 -4.1893 0.1144 1982
1984 3 0.9548 -3.7250 -5.6197 0.1256 1983
1985 3 1.1966 -4.6876 -6.9189 0.161 1984
1986 3 1.2136 -5.7871 -7.5212 0.2238 1985
1987 3 0.8261 -6.8452 -7.8225 0.2883 1986
1988 3 -0.1094 -7.4532 -8.1970 0.3432 1987
1989 3 0.0504 -6.4028 -8.9728 0.2669 1988
1990 3 -0.4991 -5.6916 -10.2111 0.2669 1989
1991 3 -1.4866 -5.1981 -10.9509 0.2669 1990
1992 3 -2.3731 -4.5342 -11.2436 0.2838 1991
1993 3 -2.6030 -3.7696 -12.7847 0.3144 1992
1994 3 -2.1218 -2.7918 -13.3316 0.3178 1993
1995 3 -1.7576 -1.7071 -13.5484 0.267 1994
1996 3 -1.6569 -0.5779 -14.0623 0.1144 1995
1997 3 -1.6561 0.1991 -15.0577 0.1949 1996
1998 3 -1.4660 1.1905 -16.4407 0.2569 1997
1999 3 -1.2696 1.9648 -15.2106 0.3018 1998
2000 3 -0.6403 2.6205 -13.6135 0.3424 1999
2001 3 0.1186 3.4452 -13.1640 0.3807 2000
2002 3 0.7663 4.1531 -14.7411 0.4195 2001
2003 3 1.1275 4.7984 -14.7189 0.3811 2002
2004 3 1.6679 5.4837 -15.6051 0.3432 2003
2005 3 2.5054 5.4798 -16.4873 0.3363 2004
2006 3 3.6035 5.4603 -15.7774 0.3305 2005
2007 3 4.6954 5.6182 -15.7462 0.2806 2006
2008 3 5.8075 5.6844 -16.3688 0.244 2007
2009 3 6.9217 5.8268 -15.9693 0.2183 2008
2010 3 8.0536 5.9677 -15.8378 0.2278 2009
2011 3 9.1640 6.0241 -16.4704 0.2288 2010
2012 3 10.0019 5.7873 -18.2158 0.2044 2011
2013 3 10.8937 5.8172 -17.8098 0.1631 2012
2014 3 11.5243 5.1763 -17.4673 0.1398 2013
2015 3 12.1683 4.9457 -19.5032 0.1398 2014
2016 3 13.0814 4.9322 -19.6618 0.1658 2015
2017 3 14.0393 4.8782 -18.1790 0.1991 2016
2018 3 15.1129 5.1131 -18.2064 0.2367 2017
2019 3 15.7744 5.4271 -20.1974 0.2549 2018
2020 3 16.6418 6.1590 -20.5126 0.2669 2019
2021 3 17.3828 7.0108 -20.7276 0.2613 2020
2022 3 17.9420 7.9198 -21.3204 0.2345 2021
2023 3 18.3442 8.9272 -20.6681 0.2076 2022
2024 3 19.0084 9.7947 -20.7164 0.2073 2023
2025 3 19.4943 10.7562 -21.5955 0.2526 2024
2026 3 19.9314 11.7864 -21.9504 0.3043 2025
2027 3 20.4430 12.8053 -22.0716 0.3178 2026
2028 3 20.9654 13.8013 -21.9550 0.2911 2027
2029 3 21.5939 14.7008 -21.2702 0.2574 2028
2030 3 22.3174 15.5424 -21.1989 0.2415 2029
2031 3 23.1017 16.3371 -21.0142 0.2185 2030
2032 3 23.8425 17.0979 -21.5489 0.1956 2031
2033 3 24.5884 17.9088 -22.0077 0.1907 2032
2034 3 25.1911 18.8372 -21.5378 0.2287 2033
2035 3 25.9897 19.5401 -20.7167 0.2852 2034
2036 3 26.6208 20.3988 -21.5419 0.3172 2035
2037 3 27.7196 20.5758 -22.1160 0.3042 2036
2038 3 28.5949 21.2201 -22.2496 0.2841 2037
2039 3 29.2703 22.1106 -22.0961 0.2978 2038
2040 3 30.0568 22.9056 -21.8719 0.3111 2039
2041 3 30.9597 23.4365 -21.4181 0.2974 2040
2042 3 31.8806 23.2660 -22.3268 0.2707 2041
2043 3 32.7019 22.6746 -21.8690 0.2563 2042
2044 3 33.7659 22.5299 -22.3066 0.2881 2043
2045 3 34.7262 23.0340 -23.1049 0.3161 2044
2046 3 35.8123 23.1877 -22.4756 0.3432 2045
2047 3 0.4483 5.3357 -15.6519 0.3456 2002
2048 3 0.3571 6.4197 -15.7761 0.3138 2047
2049 3 0.8415 7.3709 -15.2412 0.3226 2048
2050 3 1.4955 8.2773 -15.5001 0.3486 2049
2051 3 1.8905 9.3171 -16.1333 0.3753 2050
2052 3 2.6234 10.0795 -17.0008 0.3707 2051
2053 3 2.9461 11.1086 -17.7807 0.3457 2052
2054 3 3.4761 12.1105 -17.7313 0.3192 2053
2055 3 3.9274 13.1621 -17.7867 0.3052 2054
2056 3 4.2739 14.2538 -17.9225 0.3432 2055
2057 3 -1.9563 -0.5810 -16.9125 0.2585 1996
2058 3 -2.9176 -1.0805 -17.7029 0.3615 2057
2059 3 -3.6468 -1.9066 -17.9759 0.4149 2058
2060 3 -3.6272 -2.8734 -19.0406 0.3664 2059
2061 3 -3.3196 -3.4108 -21.2133 0.2968 2060
2062 3 -2.7523 -4.2174 -22.3763 0.2542 2061
2063 3 -2.3898 -5.2835 -22.6203 0.2486 2062
2064 3 -2.5475 -6.2857 -22.5847 0.2545 2063
2065 3 -3.2568 -7.1529 -22.1379 0.2744 2064
2066 3 -4.0477 -7.9322 -22.0842 0.2952 2065
2067 3 -4.6225 -8.8057 -22.9011 0.3051 2066
2068 3 -4.3170 -9.5796 -24.3348 0.3155 2067
2069 3 -3.2787 -9.8215 -24.1871 0.3302 2068
2070 3 -2.1800 -10.1353 -24.0622 0.343 2069
2071 3 -1.1904 -9.5708 -24.1111 0.3432 2070
2072 3 -0.2590 -9.1084 -24.4155 0.3241 2071
2073 3 0.7785 -8.7592 -25.1819 0.2773 2072
2074 3 1.7804 -8.8408 -25.8540 0.2488 2073
2075 3 2.7630 -9.1186 -26.5709 0.2415 2074
2076 3 3.8603 -9.2124 -27.0856 0.2415 2075
2077 3 4.9300 -9.5266 -27.0804 0.2336 2076
2078 3 5.8454 -9.2555 -26.1650 0.2466 2077
2079 3 6.5771 -8.5424 -24.9923 0.2635 2078
2080 3 7.2052 -8.2321 -22.9713 0.2669 2079
2081 3 8.1851 -8.6119 -22.1199 0.2305 2080
2082 3 9.2072 -8.3721 -23.1451 0.2288 2081
2083 3 -1.6301 -10.9152 -25.8195 0.225 2071
2084 3 -1.6190 -11.9550 -26.8245 0.193 2083
2085 3 -0.9514 -12.8542 -26.9453 0.1907 2084
2086 3 -0.0336 -13.4774 -26.2360 0.2278 2085
2087 3 0.9832 -13.9433 -26.7444 0.254 2086
2088 3 1.8532 -14.6862 -26.6414 0.2288 2087
2089 3 -1.2851 -7.7416 -9.0095 0.256 1988
2090 3 -2.3149 -8.1800 -9.3840 0.2288 2089
2091 3 -2.9558 -9.0425 -10.0486 0.3008 2090
2092 3 -3.7955 -9.8120 -10.0435 0.3926 2091
2093 3 -4.0859 -10.8909 -10.5112 0.4957 2092
2094 3 -4.8693 -11.6678 -11.2352 0.3934 2093
2095 3 -5.5812 -12.5373 -11.4575 0.3232 2094
2096 3 -5.8594 -13.2860 -12.8816 0.2963 2095
2097 3 -6.2927 -14.1659 -13.7951 0.3017 2096
2098 3 -7.0688 -14.9813 -14.0236 0.3051 2097
2099 3 -7.6688 -15.8019 -15.0673 0.3051 2098
2100 3 -8.0241 -16.7629 -16.1827 0.3051 2099
2101 3 -8.6245 -17.6888 -16.7203 0.3051 2100
2102 3 -9.0537 -18.7326 -16.9998 0.2933 2101
2103 3 -9.0981 -19.8693 -16.7282 0.2924 2102
2104 3 -9.3483 -20.9753 -16.9640 0.2924 2103
2105 3 -10.2465 -21.6551 -17.1067 0.3296 2104
2106 3 -11.2194 -22.2199 -17.5602 0.3305 2105
2107 3 -12.0432 -22.9180 -18.4013 0.318 2106
2108 3 -12.6887 -23.8610 -18.4453 0.3053 2107
2109 3 -13.5326 -24.6280 -18.5550 0.33 2108
2110 3 -14.3634 -25.4064 -18.7686 0.3806 2109
2111 3 -14.7436 -26.4377 -18.9219 0.3792 2110
2112 3 -14.0978 -27.3737 -19.0900 0.3488 2111
2113 3 -13.3487 -28.2260 -18.8759 0.2828 2112
2114 3 -12.9437 -29.2727 -18.6286 0.2202 2113
2115 3 -12.9742 -30.3036 -19.4222 0.1725 2114
2116 3 -13.4179 -30.9061 -20.9654 0.1525 2115
2117 3 -14.5244 -31.0992 -21.1083 0.1699 2116
2118 3 -15.2306 -31.1230 -22.9197 0.2161 2117
2119 3 -16.0128 -31.6761 -23.0078 0.2907 2118
2120 3 -16.6617 -32.5991 -23.0156 0.3373 2119
2121 3 -17.3880 -33.4302 -23.6224 0.3432 2120
2122 3 -17.9916 -34.1645 -25.0640 0.3104 2121
2123 3 -18.5766 -35.0612 -25.9086 0.2941 2122
2124 3 -19.5702 -35.5247 -25.5433 0.3036 2123
2125 3 -20.6318 -35.9249 -25.1490 0.3394 2124
2126 3 -21.4838 -36.6765 -25.0332 0.3549 2125
2127 3 -22.0938 -37.5971 -25.6221 0.3559 2126
2128 3 -22.0401 -38.6506 -26.5133 0.3311 2127
2129 3 -21.9980 -39.7587 -27.1050 0.3052 2128
2130 3 -21.6986 -40.8590 -27.2350 0.2288 2129
2131 3 -3.8092 -12.5040 -11.2087 0.3607 2093
2132 3 -3.8156 -13.5364 -12.2273 0.2996 2131
2133 3 -4.2034 -14.4423 -13.2852 0.2597 2132
2134 3 -4.8602 -15.3357 -13.8776 0.2209 2133
2135 3 -5.2363 -16.3070 -14.7336 0.1746 2134
2136 3 -5.5027 -17.3629 -15.2994 0.1448 2135
2137 3 -5.9945 -18.3799 -15.0805 0.1398 2136
2138 3 -6.5615 -19.3709 -14.9025 0.1686 2137
2139 3 -6.8181 -20.4258 -15.5253 0.1993 2138
2140 3 -6.5016 -21.4907 -15.7752 0.2481 2139
2141 3 -5.7154 -22.3058 -15.6586 0.277 2140
2142 3 -5.4764 -23.3909 -15.1526 0.3157 2141
2143 3 -5.7001 -24.4918 -15.4734 0.33 2142
2144 3 -5.4088 -25.5609 -15.9995 0.3431 2143
2145 3 -4.9053 -26.5270 -15.0534 0.3299 2144
2146 3 -4.4396 -27.5647 -15.1786 0.3034 2145
2147 3 -3.8428 -28.4524 -16.0786 0.2663 2146
2148 3 -3.4063 -29.4838 -16.4958 0.2535 2147
2149 3 -3.0856 -30.5652 -15.9069 0.2415 2148
2150 3 -2.7692 -31.6124 -14.9897 0.2406 2149
2151 3 -2.2344 -32.5971 -14.3774 0.2317 2150
2152 3 -1.5918 -33.5316 -14.6379 0.2688 2151
2153 3 -1.1037 -34.5427 -15.0571 0.2924 2152
2154 3 -0.8245 -35.6247 -15.3567 0.2855 2153
2155 3 -0.3750 -36.6146 -14.7037 0.2247 2154
2156 3 -0.0221 -37.6222 -15.2365 0.2071 2155
2157 3 0.2954 -38.6542 -14.7338 0.2369 2156
2158 3 0.2472 -39.7886 -14.6453 0.2931 2157
2159 3 0.3274 -40.9058 -14.9828 0.3296 2158
2160 3 0.2787 -42.0226 -15.4360 0.3358 2159
2161 3 0.2952 -43.1608 -15.5896 0.3305 2160
2162 3 0.6214 -44.2347 -15.6876 0.3305 2161
2163 3 1.2945 -45.1422 -15.6030 0.3305 2162
2164 3 1.7781 -46.1475 -15.5342 0.314 2163
2165 3 1.9408 -47.2594 -15.8205 0.2799 2164
2166 3 1.9494 -48.3743 -16.3341 0.2582 2165
2167 3 1.9262 -49.4743 -15.8535 0.2542 2166
2168 3 1.8743 -50.5732 -14.9665 0.282 2167
2169 3 1.8123 -51.6290 -15.5092 0.312 2168
2170 3 2.1105 -52.6889 -15.9006 0.3381 2169
2171 3 2.2679 -53.8110 -16.0524 0.333 2170
2172 3 2.5004 -54.9132 -16.4010 0.3203 2171
2173 3 2.6045 -56.0257 -15.9071 0.3075 2172
2174 3 2.0343 -56.9597 -15.6985 0.3155 2173
2175 3 1.2848 -57.8102 -15.2511 0.3286 2174
2176 3 0.6840 -58.7777 -15.0768 0.3421 2175
2177 3 0.2885 -59.8501 -14.8995 0.3305 2176
2178 3 -0.4095 -60.6904 -15.6376 0.303 2177
2179 3 -1.1561 -61.5000 -16.0931 0.277 2178
2180 3 -1.5826 -62.1967 -17.2585 0.2518 2179
2181 3 -2.1604 -62.8764 -15.6103 0.2336 2180
2182 3 -2.8161 -63.8131 -15.3993 0.2161 2181
2183 3 -3.6011 -64.5632 -15.9311 0.2254 2182
2184 3 -3.7139 -65.5740 -16.3690 0.258 2183
2185 3 -3.7040 -66.7017 -16.7247 0.2984 2184
2186 3 -4.0116 -67.7934 -16.6585 0.3161 2185
2187 3 -4.3389 -68.8899 -16.4240 0.3178 2186
2188 3 -4.6488 -69.9578 -16.9330 0.2942 2187
2189 3 -5.1318 -70.9823 -17.2017 0.2675 2188
2190 3 -5.6831 -71.9495 -17.7502 0.2163 2189
2191 3 -6.0525 -72.9967 -18.3249 0.1144 2190
