# Supplementary material for: The SONATA data format for efficient description of large-scale network models
Source: PLoS Comput Biol. 2020 Feb 24;16(2):e1007696. doi: 10.1371/journal.pcbi.1007696 (PMC7058350; doi:10.1371/journal.pcbi.1007696)
Supplement: S2 File — (ZIP) [file pcbi.1007696.s002.zip › sonata-master/examples/shared_components/morphologies/Scnn1a_473845048_m.swc]

# generated by Vaa3D Plugin sort_neuron_swc
# source file(s): K:/t301/production data/177300.01.02.01/reconstruction/Scnn1a-Tg3-Cre_Ai14_IVSCC_-177300.01.02.01___DS.swc
# id,type,x,y,z,r,pid
1 1 -0.0000 0.0000 0.0000 5.4428 -1
2 3 -1.8336 3.8471 -5.3038 0.2524 1
3 3 -2.1983 4.7947 -6.5604 0.2615 2
4 3 -2.3084 5.8403 -7.5519 0.3026 3
5 3 -2.0804 6.9242 -7.8282 0.36 4
6 3 -1.6724 7.9646 -7.7753 0.3728 5
7 3 -1.6569 9.1026 -7.5998 0.3575 6
8 3 -2.0509 10.1292 -6.8351 0.3935 7
9 3 -2.6712 11.0878 -6.7228 0.4067 8
10 3 -3.3720 11.9918 -6.7312 0.432 9
11 3 -4.2124 12.7675 -6.7931 0.3941 10
12 3 -4.8352 13.7151 -7.1666 0.3432 11
13 3 -4.8500 15.0003 -6.7250 0.3426 12
14 3 -4.5070 16.0903 -6.7264 0.3307 13
15 3 -4.1603 17.1812 -6.7536 0.2929 14
16 3 -4.2929 18.3140 -6.9210 0.2796 15
17 3 -4.2857 19.2225 -8.0419 0.1964 16
18 3 -4.7061 20.1812 -8.8038 0.1915 17
19 3 -5.1580 21.2160 -8.9566 0.2477 18
20 3 -5.3734 22.3345 -8.9401 0.3025 19
21 3 -5.4910 23.4715 -8.8491 0.3267 20
22 3 -5.6033 24.5980 -8.4748 0.3125 21
23 3 -5.4285 25.6890 -7.9388 0.2917 22
24 3 -5.0567 26.7634 -8.1304 0.2796 23
25 3 -4.4555 27.6750 -8.9600 0.2759 24
26 3 -3.9716 28.6549 -9.6620 0.2278 25
27 3 -4.0835 29.7764 -9.9473 0.2161 26
28 3 -4.4191 30.7938 -10.8060 0.2229 27
29 3 -4.2437 31.9054 -11.1941 0.2669 28
30 3 -3.9040 32.9879 -11.1647 0.2585 29
31 3 -3.8200 34.1245 -11.0250 0.2245 30
32 3 -3.9014 35.2191 -10.4334 0.1808 31
33 3 -4.5622 36.0916 -9.7059 0.178 32
34 3 -5.2608 36.7213 -11.2930 0.1907 33
35 3 -5.7663 37.4588 -13.0365 0.1907 34
36 3 -6.5527 38.2346 -13.6679 0.1932 35
37 3 -7.5979 38.6869 -13.4470 0.2306 36
38 3 -8.5491 39.3186 -13.4842 0.2553 37
39 3 -9.3601 40.1141 -13.7183 0.2621 38
40 3 -10.1013 40.8912 -14.6838 0.2132 39
41 3 -10.6727 41.7333 -15.6514 0.1907 40
42 3 -10.4520 42.8504 -15.7836 0.193 41
43 3 -10.0256 43.9023 -16.0468 0.2034 42
44 3 -9.5432 44.8137 -15.9418 0.1978 43
45 3 -9.2622 45.5079 -14.4682 0.1738 44
46 3 -8.2820 46.0661 -14.3108 0.1515 45
47 3 -7.5813 46.7526 -13.1068 0.129 46
48 3 -7.5438 47.8559 -12.8671 0.1155 47
49 3 -7.0649 48.6975 -14.2178 0.1503 48
50 3 -6.0490 49.1686 -14.5600 0.2288 49
51 3 -4.9137 18.4331 -6.8127 0.2584 16
52 3 -5.9981 18.7716 -6.7480 0.2203 51
53 3 -7.0924 19.0377 -6.9922 0.189 52
54 3 -8.0732 19.1061 -8.2012 0.1631 53
55 3 -9.0593 19.0753 -9.5402 0.1603 54
56 3 -10.1612 19.0784 -9.6074 0.1896 55
57 3 -11.2295 18.7851 -9.3985 0.2288 56
58 3 -12.0186 18.2025 -10.5064 0.259 57
59 3 -12.2499 17.3153 -11.9532 0.2577 58
60 3 -12.8362 16.4466 -12.5605 0.2542 59
61 3 -13.8782 16.1739 -13.0698 0.2746 60
62 3 -14.9833 16.2034 -12.5880 0.3216 61
63 3 -16.0089 15.7694 -12.5300 0.3518 62
64 3 -16.7355 14.9477 -13.1597 0.3559 63
65 3 -17.1311 13.8896 -13.3235 0.3559 64
66 3 -17.6180 12.8714 -12.9195 0.4007 65
67 3 -18.4964 12.1623 -12.8974 0.4529 66
68 3 -19.3559 11.6165 -14.1100 0.4576 67
69 3 -20.3166 11.0274 -14.4962 0.3872 68
70 3 -21.3271 10.5069 -14.2285 0.275 69
71 3 -22.4548 10.4370 -14.4816 0.1907 70
72 3 -5.1955 18.5654 -7.5071 0.2519 16
73 3 -6.0626 19.0053 -6.7259 0.2161 72
74 3 -7.1082 19.4088 -7.0000 0.2814 73
75 3 -8.0484 19.5609 -7.9450 0.3759 74
76 3 -8.9125 19.9594 -7.8400 0.2132 75
77 3 -9.4354 20.3956 -6.4400 0.2339 76
78 3 -9.7099 21.4621 -6.7200 0.2542 77
79 3 -9.7620 22.5186 -7.0000 0.1682 78
80 3 -9.2608 22.9701 -8.1200 0.134 79
81 3 -8.7073 23.5126 -8.4160 0.1525 80
82 3 -8.6611 24.6512 -8.4000 0.1773 81
83 3 -8.7220 25.7196 -8.4000 0.2539 82
84 3 -8.4588 26.3499 -7.3685 0.2161 83
85 3 -8.6525 27.2511 -6.2712 0.1689 84
86 3 -7.8929 27.8936 -6.5722 0.2941 85
87 3 -7.7219 28.9092 -6.9854 0.2539 86
88 3 -8.0428 29.8601 -7.0070 0.306 87
89 3 -8.6254 30.7073 -6.9605 0.19 88
90 3 -8.9245 31.7719 -6.5741 0.1909 89
91 3 -8.8355 32.5373 -7.8156 0.2288 90
92 3 -8.9512 33.5510 -7.5312 0.2919 91
93 3 -8.5566 34.4559 -7.1016 0.287 92
94 3 -8.5192 35.4388 -6.6486 0.3051 93
95 3 -8.5288 36.1720 -5.2480 0.3181 94
96 3 -8.7083 37.2184 -4.5469 0.2851 95
97 3 -8.2980 37.8575 -6.0774 0.2796 96
98 3 -8.4543 38.8539 -6.0497 0.1907 97
99 3 -7.8309 39.5025 -4.9118 0.1478 98
100 3 -7.9988 40.2402 -5.8148 0.1144 99
101 3 -7.7720 40.8639 -7.4654 0.1782 100
102 3 -7.8708 41.8571 -7.4388 0.3741 101
103 3 -7.3920 42.5635 -5.9041 0.2734 102
104 3 -7.2326 43.5286 -6.1272 0.2962 103
105 3 -6.5923 44.2447 -6.9871 0.2551 104
106 3 -6.4057 45.3256 -6.4400 0.2834 105
107 3 -6.1677 46.2346 -5.7697 0.2726 106
108 3 -5.8432 47.1155 -4.5559 0.3535 107
109 3 -5.5565 48.1404 -4.5601 0.3137 108
110 3 -5.4426 49.0769 -5.3399 0.2542 109
111 3 -5.2657 49.6787 -6.8877 0.3279 110
112 3 -5.2618 50.5216 -6.6520 0.2878 111
113 3 -5.6023 51.0697 -5.9948 0.178 112
114 3 -6.1937 52.2167 -6.6346 0.2238 113
115 3 -6.4788 53.2956 -6.7262 0.1859 114
116 3 -6.4365 54.4383 -6.7668 0.1725 115
117 3 -6.8368 55.3394 -7.1238 0.1713 116
118 3 -7.7227 56.0283 -7.5673 0.178 117
119 3 -7.9450 56.9817 -7.7126 0.2002 118
120 3 -7.9688 58.0964 -7.8226 0.2394 119
121 3 -8.2235 59.2107 -7.9573 0.2699 120
122 3 -8.5481 60.2687 -8.5548 0.2716 121
123 3 -8.7475 61.3230 -9.4741 0.242 122
124 3 -8.8755 62.3777 -9.0712 0.2288 123
125 3 -9.1125 63.4489 -9.1650 0.2381 124
126 3 -9.4228 64.4862 -10.0498 0.2604 125
127 3 -9.8707 65.5167 -10.3757 0.2669 126
128 3 -10.4111 66.4472 -9.5640 0.2669 127
129 3 -10.9454 67.4045 -9.9350 0.2793 128
130 3 -11.2304 68.5090 -10.0797 0.3048 129
131 3 -11.3820 69.6421 -10.0904 0.3303 130
132 3 -11.5402 70.7750 -10.1371 0.3305 131
133 3 -11.3878 71.9059 -10.3278 0.3052 132
134 3 -11.3435 73.0068 -11.0760 0.2668 133
135 3 -11.3184 74.1211 -11.1994 0.2264 134
136 3 -11.7427 75.1571 -11.1950 0.2087 135
137 3 -11.9389 76.2256 -11.1754 0.2034 136
138 3 -11.7693 77.3552 -11.0995 0.2263 137
139 3 -11.6403 78.4741 -10.7089 0.2724 138
140 3 -11.5731 79.5987 -10.2362 0.3157 139
141 3 -11.5484 80.7372 -10.0780 0.3223 140
142 3 -11.4865 81.8788 -10.0705 0.2879 141
143 3 -11.4119 83.0175 -10.0344 0.2646 142
144 3 -11.1786 84.1317 -9.8417 0.2519 143
145 3 -10.9002 85.2149 -9.4069 0.2441 144
146 3 -10.6245 86.3153 -9.7552 0.2542 145
147 3 -10.4371 87.4357 -10.0800 0.2542 146
148 3 -10.1913 88.5537 -10.0797 0.2796 147
149 3 -9.9696 89.6756 -10.0794 0.2669 148
150 3 -9.8826 91.3059 -10.0741 0.3559 149
151 3 -9.8491 92.4499 -10.0509 0.3559 150
152 3 -9.7628 93.5893 -9.9400 0.3305 151
153 3 -9.7695 94.0621 -9.6846 0.3025 152
154 3 -9.9416 95.1525 -9.0745 0.3546 153
155 3 -10.2659 96.2486 -8.9600 0.394 154
156 3 -10.8203 97.2486 -8.9600 0.3813 155
157 3 -11.1344 98.7714 -8.9597 0.3112 156
158 3 -11.0605 99.9111 -8.9589 0.339 157
159 3 -11.0521 101.0542 -8.9550 0.3326 158
160 3 -11.3219 102.1602 -8.9303 0.309 159
161 3 -11.9092 103.1288 -8.7038 0.2725 160
162 3 -12.6816 103.9660 -8.7892 0.2447 161
163 3 -13.4388 104.8224 -8.8640 0.2191 162
164 3 -14.0261 105.7801 -8.3989 0.2048 163
165 3 -14.5882 106.7537 -7.8820 0.1917 164
166 3 -15.3306 107.6208 -7.8380 0.214 165
167 3 -16.1995 108.3622 -7.8274 0.2629 166
168 3 -17.0226 109.1555 -7.7515 0.314 167
169 3 -17.4777 110.1761 -7.2444 0.3418 168
170 3 -17.9986 111.1743 -6.7418 0.3189 169
171 3 -18.5549 112.1731 -6.7150 0.3057 170
172 3 -18.8380 113.2789 -6.6892 0.2682 171
173 3 -18.9829 114.4121 -6.5383 0.2544 172
174 3 -19.4014 115.4259 -5.7562 0.2166 173
175 3 -19.2298 116.5500 -5.5017 0.2161 174
176 3 -19.7920 117.4979 -4.7877 0.2169 175
177 3 -20.4191 118.4522 -4.8824 0.2288 176
178 3 -21.0018 119.4007 -5.4555 0.2288 177
179 3 -21.5459 120.3950 -5.1503 0.2301 178
180 3 -21.9493 121.4536 -5.2567 0.2442 179
181 3 -22.6032 122.3519 -4.6110 0.2722 180
182 3 -23.1471 123.3329 -4.3375 0.3092 181
183 3 -23.3647 124.4163 -3.9012 0.3283 182
184 3 -23.9980 125.3290 -3.3743 0.3077 183
185 3 -24.3671 126.4104 -3.3253 0.2504 184
186 3 -24.5814 127.5229 -3.1086 0.1821 185
187 3 -24.7605 128.6116 -2.6426 0.1493 186
188 3 -25.3106 129.5982 -2.5763 0.1433 187
189 3 -26.0273 130.4244 -1.8318 0.1525 188
190 3 -26.8957 131.1028 -1.3292 0.1567 189
191 3 -27.7192 131.8688 -1.4126 0.174 190
192 3 -28.3486 132.8163 -1.1738 0.1996 191
193 3 -28.9430 133.7939 -1.1116 0.2161 192
194 3 -29.6667 134.6591 -1.0662 0.2113 193
195 3 -30.4727 135.4403 -0.7644 0.1936 194
196 3 -31.0356 136.3958 -0.1529 0.1882 195
197 3 -31.3507 137.4558 0.4718 0.2138 196
198 3 -31.5472 138.5592 0.9906 0.2607 197
199 3 -31.7738 139.6761 1.2060 0.3051 198
200 3 -31.9835 140.7835 1.5781 0.3051 199
201 3 -32.2790 141.8639 2.0989 0.2826 200
202 3 -32.6168 142.9514 2.3304 0.2599 201
203 3 -32.9524 144.0269 2.7297 0.2786 202
204 3 -33.5087 144.9718 3.2278 0.3105 203
205 3 -34.2751 145.8169 3.3594 0.3367 204
206 3 -34.9491 146.7363 3.3555 0.3308 205
207 3 -35.5045 147.7357 3.3250 0.293 206
208 3 -35.7534 148.8063 3.0237 0.2349 207
209 3 -36.1755 149.6950 2.2518 0.178 208
210 3 -36.9261 150.0527 3.5406 0.1652 209
211 3 -37.5901 150.8446 3.8984 0.1652 210
212 3 -38.3609 151.6641 3.4504 0.1652 211
213 3 -39.0735 152.5525 3.3883 0.1438 212
214 3 -39.6894 153.5044 3.7128 0.1281 213
215 3 -40.7709 153.3717 3.9500 0.1271 214
216 3 -41.6141 153.0213 5.6000 0.178 215
217 3 -11.4838 97.0788 -5.4869 0.132 156
218 3 -11.2844 96.5339 -3.1310 0.1507 217
219 3 -10.8740 95.8662 -1.0917 0.1652 218
220 3 -10.5581 95.9054 0.9215 0.1652 219
221 3 -10.1399 96.7792 2.1204 0.1578 220
222 3 -9.3200 97.4716 2.7796 0.1525 221
223 3 -8.2901 97.9313 2.9924 0.1525 222
224 3 -7.4367 98.6395 2.6776 0.1438 223
225 3 -6.6380 99.3808 3.2021 0.1309 224
226 3 -5.6841 99.5292 4.4013 0.1179 225
227 3 -4.6206 99.3209 5.2209 0.1144 226
228 3 -3.7935 98.7125 4.4926 0.1245 227
229 3 -3.4018 97.9453 2.7224 0.1478 228
230 3 -2.4998 97.8070 1.3891 0.1743 229
231 3 -1.5075 98.3026 1.3994 0.2016 230
232 3 -1.1617 98.9970 3.3600 0.2288 231
233 3 -9.9873 94.0454 -11.6057 0.1308 152
234 3 -9.5163 94.3902 -13.3725 0.1611 233
235 3 -8.3993 94.6317 -13.3420 0.178 234
236 3 -7.3239 94.8470 -12.7641 0.1683 235
237 3 -6.3438 94.9132 -11.3579 0.1421 236
238 3 -5.3524 94.7311 -10.3888 0.1215 237
239 3 -4.3461 94.7855 -10.7741 0.1144 238
240 3 -4.3658 95.4272 -11.8381 0.1144 239
241 3 -4.9513 96.3091 -12.8030 0.1144 240
242 3 -5.3646 97.3275 -12.4606 0.1144 241
243 3 -5.6934 98.3856 -11.7653 0.1144 242
244 3 -6.0415 99.3735 -10.6686 0.1244 243
245 3 -5.7566 100.3647 -9.8039 0.1374 244
246 3 -5.0595 101.2462 -9.4349 0.1503 245
247 3 -4.2450 101.6638 -10.8556 0.1415 246
248 3 -3.3627 101.7563 -12.6059 0.1284 247
249 3 -3.3934 102.3167 -14.8982 0.1147 248
250 3 -4.2282 103.0148 -15.6800 0.1144 249
251 3 -9.1897 89.9997 -11.6267 0.1207 149
252 3 -8.0855 89.9371 -12.2615 0.1144 251
253 3 -6.9709 89.6839 -12.2780 0.1144 252
254 3 -5.8771 89.3542 -12.1257 0.1269 253
255 3 -4.7809 89.1623 -11.4806 0.1398 254
256 3 -3.7472 89.4095 -12.3460 0.1652 255
257 3 -3.2743 90.3662 -13.2611 0.1652 256
258 3 -3.1238 91.2338 -14.9960 0.1619 257
259 3 -2.4567 91.8383 -15.6859 0.1365 258
260 3 -1.6530 92.1463 -13.8438 0.1233 259
261 3 -0.7748 92.4580 -12.3805 0.1144 260
262 3 0.2654 92.4242 -11.4850 0.1144 261
263 3 1.1366 92.0381 -11.2137 0.1144 262
264 3 1.3547 92.1144 -12.9693 0.1144 263
265 3 1.3054 92.6078 -14.9220 0.1205 264
266 3 2.0761 93.0626 -16.3988 0.1337 265
267 3 2.4353 93.9357 -16.2736 0.1483 266
268 3 1.9960 94.0541 -14.3220 0.142 267
269 3 1.7253 93.5325 -11.9574 0.1286 268
270 3 2.3627 92.7035 -11.5500 0.115 269
271 3 3.2225 92.0239 -12.3200 0.1144 270
272 3 -5.1195 51.7760 -6.2647 0.1951 113
273 3 -4.0880 51.8785 -7.2948 0.1359 272
274 3 -3.2718 51.4552 -8.8740 0.1144 273
275 3 -2.7803 50.9981 -11.0788 0.1144 274
276 3 -2.1195 50.2243 -12.1523 0.1144 275
277 3 -1.5671 49.2446 -11.8675 0.1173 276
278 3 -0.8808 48.4303 -10.8553 0.1303 277
279 3 -0.2036 47.6520 -9.6634 0.1433 278
280 3 0.5138 46.8504 -8.9793 0.1525 279
281 3 1.4555 46.6464 -9.1260 0.1525 280
282 3 2.3554 47.0852 -10.0565 0.1525 281
283 3 3.0787 47.0846 -12.1736 0.1462 282
284 3 3.7504 47.3703 -14.0330 0.1326 283
285 3 4.6873 47.3932 -14.7210 0.1189 284
286 3 5.4463 46.6718 -15.4680 0.1144 285
287 3 5.5422 45.6402 -16.2949 0.1363 286
288 3 5.5077 44.5429 -15.6800 0.1652 287
289 3 -5.4019 14.6682 -8.7886 0.3256 12
290 3 -5.8223 15.5687 -10.1606 0.2615 289
291 3 -6.6079 16.0964 -11.4251 0.223 290
292 3 -7.4436 16.4453 -13.1048 0.2161 291
293 3 -7.8525 17.3774 -13.7962 0.2275 292
294 3 -7.3587 18.3608 -14.2526 0.2288 293
295 3 -6.3408 18.4547 -15.4053 0.2163 294
296 3 -5.2069 18.5555 -15.6489 0.2035 295
297 3 -4.1642 19.0206 -15.4762 0.1907 296
298 3 -3.3645 19.7045 -16.2719 0.2142 297
299 3 -3.1222 20.7743 -16.2543 0.2714 298
300 3 -3.9803 21.1118 -16.2680 0.2542 299
301 3 -4.9352 20.5413 -16.4413 0.2542 300
302 3 -5.8696 21.1915 -16.3954 0.2669 301
303 2 0.2928 -4.2658 -5.5622 0.3252 1
304 2 0.6545 -5.3032 -5.6924 0.3594 303
305 2 1.2789 -6.1565 -4.6620 0.3686 304
306 2 2.0402 -6.8644 -3.6263 0.3648 305
307 2 2.9524 -7.5394 -3.4451 0.3559 306
308 2 3.7722 -8.2740 -3.9707 0.3398 307
309 2 4.4936 -9.0299 -4.8045 0.2837 308
310 2 4.6678 -10.1474 -5.0669 0.2424 309
311 2 4.5714 -11.2836 -5.2791 0.2542 310
312 2 4.8353 -12.3784 -4.8023 0.2288 311
313 2 5.2198 -13.3745 -5.7840 0.2282 312
314 2 5.7829 -14.2381 -6.6254 0.2222 313
315 2 5.9909 -15.3491 -6.7110 0.2288 314
316 2 6.1612 -16.4731 -6.6626 0.2352 315
317 2 6.3985 -17.5793 -6.3367 0.2615 316
318 2 6.5002 -18.6180 -6.8569 0.2938 317
319 2 6.4283 -19.3484 -7.4715 0.3298 318
320 2 6.5684 -20.3642 -7.5558 0.1924 319
321 2 6.6749 -21.1527 -6.1664 0.2136 320
322 2 6.6917 -21.9381 -4.5760 0.2232 321
323 2 6.6450 -22.8053 -2.9831 0.2074 322
324 2 7.0231 -23.4216 -3.5658 0.1177 323
325 2 6.9288 -24.0863 -3.7050 0.2288 324
326 2 7.7339 -24.7692 -4.1129 0.2628 325
327 2 8.1427 -25.5204 -5.4421 0.1962 326
328 2 8.4828 -26.2119 -6.4151 0.3121 327
329 2 8.5413 -27.2508 -6.4400 0.2756 328
330 2 8.8341 -28.2923 -6.2524 0.2059 329
331 2 8.8963 -29.3113 -6.0477 0.2855 330
332 2 8.5962 -30.0054 -7.7571 0.2437 331
333 2 9.0307 -30.6727 -8.0360 0.2288 332
334 2 8.3246 -31.2842 -8.0130 0.1144 333
335 2 8.5834 -31.7066 -5.8386 0.1416 334
336 2 8.8762 -32.6751 -5.0400 0.206 335
337 2 9.2351 -33.7252 -5.0400 0.2539 336
338 2 8.9880 -34.2671 -6.1600 0.178 337
339 2 9.0149 -35.1311 -5.2226 0.1955 338
340 2 9.5418 -35.8445 -6.1600 0.2111 339
341 2 9.5188 -36.9062 -6.6889 0.2939 340
342 2 9.3543 -37.8610 -6.5696 0.3108 341
343 2 9.5100 -38.7685 -6.4700 0.1484 342
344 2 9.4230 -39.8380 -6.1872 0.2844 343
345 2 9.4305 -40.7657 -6.8552 0.1824 344
346 2 9.9838 -41.3083 -8.1533 0.1816 345
347 2 10.1170 -42.2057 -9.4452 0.1398 346
348 2 9.4947 -42.9591 -8.6800 0.2893 347
349 2 9.4167 -43.8473 -9.4920 0.2288 348
350 2 9.6312 -44.8312 -8.4095 0.3794 349
351 2 9.6704 -45.6458 -9.9145 0.2754 350
352 2 9.5938 -46.4331 -11.7309 0.1406 351
353 2 9.9462 -47.4643 -11.3859 0.2503 352
354 2 9.6902 -48.2415 -9.9081 0.15 353
355 2 9.8005 -49.1045 -8.9600 0.1205 354
356 2 9.8650 -49.9787 -7.7543 0.2266 355
357 2 9.8882 -50.7615 -8.0909 0.376 356
358 2 10.3713 -51.6009 -8.7646 0.3971 357
359 2 10.5100 -52.4448 -7.9909 0.1525 358
360 2 10.1594 -53.3422 -7.2817 0.1781 359
361 2 10.5363 -54.3715 -7.8532 0.2507 360
362 2 11.0578 -54.7732 -9.5318 0.1899 361
363 2 11.4587 -55.7118 -9.9221 0.1828 362
364 2 11.2400 -56.5654 -9.7689 0.4068 363
365 2 11.4659 -56.9247 -9.2400 0.2355 364
366 2 11.5900 -57.9818 -9.2400 0.2669 365
367 2 11.1707 -57.1644 -11.4159 0.3559 364
368 2 11.3403 -58.1930 -11.2000 0.3465 367
369 2 11.3200 -59.2461 -11.2006 0.1908 368
370 2 11.8061 -60.2256 -11.8076 0.1622 369
371 2 12.0476 -61.3318 -11.8818 0.2207 370
372 2 12.0972 -62.1372 -12.6000 0.2009 371
373 2 11.9750 -63.1207 -12.0439 0.2028 372
374 2 11.2995 -63.7549 -12.3928 0.3288 373
375 2 10.6534 -64.5070 -12.0226 0.1663 374
376 2 10.5041 -65.4860 -11.5497 0.3163 375
377 2 10.2340 -66.1762 -11.0286 0.3373 376
378 2 9.7391 -66.9494 -11.0426 0.2636 377
379 2 8.7879 -67.1839 -11.4800 0.3369 378
380 2 8.0230 -67.7297 -11.4341 0.2575 379
381 2 7.7698 -68.2578 -11.7793 0.3335 380
382 2 7.1925 -69.1019 -11.3243 0.2132 381
383 2 6.8105 -70.0635 -11.1336 0.1817 382
384 2 6.2223 -70.8280 -11.7379 0.2989 383
385 2 5.7865 -71.2696 -13.5010 0.2078 384
386 2 5.4699 -72.2361 -14.1641 0.2288 385
387 2 4.8222 -72.7556 -13.2163 0.3432 386
388 2 4.6904 -73.8141 -12.6566 0.2161 387
389 2 5.0438 -74.6513 -12.6566 0.1144 388
390 2 5.2215 -75.3639 -13.7200 0.2161 389
391 2 5.4097 -76.4091 -13.0200 0.1461 390
392 2 5.4510 -77.0034 -15.2127 0.211 391
393 2 5.4059 -77.8128 -14.6356 0.1421 392
394 2 5.9484 -78.6243 -14.5090 0.1424 393
395 2 6.6755 -79.1983 -15.6260 0.3336 394
396 2 6.3887 -80.1069 -14.8266 0.2288 395
397 2 6.2997 -81.1561 -15.0903 0.1271 396
398 2 5.9688 -81.9236 -15.0987 0.174 397
399 2 5.6076 -82.8020 -14.9937 0.169 398
400 2 5.7736 -83.3734 -16.3766 0.1732 399
401 2 5.5154 -84.2330 -16.5519 0.1841 400
402 2 5.4279 -85.0933 -15.5554 0.1865 401
403 2 5.0728 -85.5923 -14.3965 0.1285 402
404 2 4.8634 -86.2307 -15.7746 0.247 403
405 2 4.5005 -86.8980 -16.8000 0.2924 404
406 3 3.8526 -3.1681 -3.4412 0.266 1
407 3 4.8638 -3.6243 -4.0538 0.2776 406
408 3 5.9651 -3.6995 -3.6039 0.2796 407
409 3 6.4229 -3.5292 -3.6711 0.3178 408
410 3 6.9645 -3.4535 -2.5511 0.2034 409
411 3 7.6629 -3.4252 -0.4088 0.2161 410
412 3 8.5998 -3.6753 -0.2439 0.2895 411
413 3 9.4954 -3.8231 -1.8127 0.1968 412
414 3 10.4040 -3.6046 -2.2400 0.3147 413
415 3 11.1398 -3.2190 -1.0105 0.3085 414
416 3 11.8624 -2.9024 0.0837 0.1937 415
417 3 12.9487 -2.7087 0.3567 0.1824 416
418 3 14.0220 -2.3675 -0.0428 0.2393 417
419 3 15.0265 -1.8996 -0.7280 0.1925 418
420 3 15.9963 -1.2993 -0.6042 0.1907 419
421 3 16.8737 -0.7733 -1.8421 0.2156 420
422 3 17.8949 -0.2934 -2.2772 0.279 421
423 3 19.0362 -0.2948 -2.4360 0.3178 422
424 3 20.5112 -0.3323 -2.2789 0.252 423
425 3 21.5786 -0.2031 -1.3373 0.3034 424
426 3 22.6347 0.2191 -1.0861 0.3299 425
427 3 23.4871 0.9739 -0.8758 0.3305 426
428 3 24.2641 1.7327 0.0036 0.3178 427
429 3 25.1851 2.2968 0.9268 0.2796 428
430 3 26.1089 2.7425 1.6360 0.3037 429
431 3 27.0071 2.5992 0.0748 0.2957 430
432 3 28.0556 2.4854 -0.7893 0.2836 431
433 3 29.1603 2.3962 -0.3811 0.2615 432
434 3 30.2823 2.2665 -0.0445 0.2633 433
435 3 31.4196 2.1450 -0.0003 0.2577 434
436 3 32.5603 2.0758 -0.0022 0.2542 435
437 3 33.7043 2.0423 -0.0109 0.2635 436
438 3 34.8390 2.1612 -0.0638 0.2669 437
439 3 35.8706 2.5881 -0.4724 0.2479 438
440 3 36.5344 3.0217 -2.2859 0.2122 439
441 3 37.2225 3.7584 -3.3482 0.2034 440
442 3 38.1249 4.4338 -3.6672 0.2034 441
443 3 39.1823 4.8391 -3.9544 0.225 442
444 3 39.9874 5.4305 -5.2114 0.2515 443
445 3 39.6059 6.2974 -6.4560 0.3019 444
446 3 39.8959 7.2675 -7.6594 0.3051 445
447 3 40.0770 8.3895 -7.7767 0.2663 446
448 3 40.3186 9.4967 -7.4802 0.2611 447
449 3 40.8586 10.3660 -7.9562 0.2818 448
450 3 41.7908 10.8264 -7.9694 0.2924 449
451 3 42.6091 11.5043 -7.2834 0.267 450
452 3 43.0864 12.4625 -7.7622 0.2365 451
453 3 43.2856 13.3513 -9.3806 0.2195 452
454 3 43.6246 14.3576 -10.0010 0.2256 453
455 3 43.9845 15.4379 -9.8398 0.219 454
456 3 44.7937 16.1454 -10.2558 0.2059 455
457 3 45.8258 16.3416 -11.2356 0.1929 456
458 3 46.7465 16.1150 -12.7389 0.1907 457
459 3 47.7581 16.2944 -13.8578 0.1907 458
460 3 48.8189 16.6275 -14.0820 0.1907 459
461 3 49.8998 16.9179 -14.4572 0.1821 460
462 3 50.9883 17.0522 -15.2236 0.1691 461
463 3 52.1105 17.0362 -15.7027 0.1563 462
464 3 53.2431 17.1240 -15.9029 0.1525 463
465 3 54.3688 17.0250 -15.7497 0.1525 464
466 3 55.3418 16.4746 -15.6803 0.1718 465
467 3 55.8321 15.4842 -15.6811 0.2074 466
468 3 56.3815 14.4878 -15.6881 0.2458 467
469 3 56.7684 13.4190 -15.7514 0.2437 468
470 3 56.1374 12.5763 -15.9365 0.2086 469
471 3 55.2077 11.9337 -15.5915 0.1694 470
472 3 54.1502 11.5674 -15.0699 0.1538 471
473 3 53.0984 11.1791 -15.5226 0.1525 472
474 3 52.1900 10.5026 -15.8166 0.1408 473
475 3 51.1814 10.0198 -16.3750 0.1398 474
476 3 50.1754 10.4657 -15.6800 0.1525 475
477 3 26.1558 2.9450 2.1638 0.2453 429
478 3 26.9324 3.4143 2.3736 0.2048 477
479 3 27.6976 3.6373 3.4384 0.1731 478
480 3 28.3606 4.4419 3.2628 0.2484 479
481 3 28.8642 5.1154 1.7018 0.1945 480
482 3 29.2367 5.6428 0.2960 0.2183 481
483 3 29.5419 6.4211 -1.3012 0.1832 482
484 3 30.1349 7.1521 -1.2606 0.2605 483
485 3 29.9090 7.3438 0.8196 0.2519 484
486 3 29.9474 7.3666 3.2948 0.3621 485
487 3 30.6480 7.9179 4.4114 0.2619 486
488 3 31.5734 7.9592 3.7915 0.1144 487
489 3 32.3617 7.8359 2.7154 0.2542 488
490 3 33.1468 8.3282 3.8926 0.2258 489
491 3 34.0224 8.6678 4.8348 0.13 490
492 3 35.0203 8.8925 5.8800 0.264 491
493 3 35.4768 9.6107 5.1022 0.2739 492
494 3 35.6837 10.6313 5.5712 0.1271 493
495 3 36.2722 11.4621 4.9734 0.2814 494
496 3 36.8634 12.3702 5.7504 0.2591 495
497 3 37.3370 13.2032 5.4300 0.2398 496
498 3 38.1013 13.6769 6.7514 0.2223 497
499 3 38.6922 14.3511 7.0000 0.1689 498
500 3 39.1169 14.7289 7.5205 0.3432 499
501 3 39.8942 14.6230 7.0070 0.2444 500
502 3 40.9508 14.7157 7.7529 0.2542 501
503 3 41.8495 15.2186 8.1886 0.2696 502
504 3 42.5188 15.8177 9.3979 0.2078 503
505 3 43.0754 16.6109 8.7788 0.2045 504
506 3 43.8746 17.3108 8.7063 0.1459 505
507 3 44.6264 17.8321 9.7950 0.125 506
508 3 45.1501 18.8261 9.7941 0.2542 507
509 3 45.9606 19.6047 9.9655 0.2542 508
510 3 46.5278 20.3531 9.9613 0.2415 509
511 3 46.7572 21.0244 10.6898 0.1945 510
512 3 46.7914 21.9973 10.3491 0.2392 511
513 3 47.3040 22.7789 10.6400 0.2725 512
514 3 48.2210 23.1731 10.9480 0.2288 513
515 3 48.7096 23.7843 10.0926 0.2875 514
516 3 49.5325 24.5111 10.6378 0.1816 515
517 3 50.3179 25.2670 10.9295 0.1269 516
518 3 51.2932 25.4546 11.1779 0.1789 517
519 3 51.9475 26.2065 11.4649 0.235 518
520 3 52.7559 26.9066 11.6057 0.1906 519
521 3 53.6113 27.6160 11.2101 0.202 520
522 3 54.5513 28.1327 11.5951 0.2161 521
523 3 55.2749 28.9849 11.9000 0.1808 522
524 3 55.9277 29.7413 11.6976 0.2161 523
525 3 56.5099 30.6465 12.0400 0.1604 524
526 3 56.9882 31.6675 12.4163 0.1652 525
527 3 57.3775 32.7311 12.7221 0.1568 526
528 3 57.9552 33.6930 12.6778 0.1525 527
529 3 58.0918 34.7870 12.8708 0.1645 528
530 3 58.3611 35.6266 12.8800 0.2415 529
531 3 58.5888 36.6831 13.2966 0.1415 530
532 3 58.9792 37.7192 13.2065 0.2098 531
533 3 59.5841 38.6657 13.1600 0.2134 532
534 3 60.2464 39.5659 12.8946 0.2728 533
535 3 60.8422 40.5161 12.7140 0.2541 534
536 3 61.4272 41.4406 13.1600 0.2034 535
537 3 61.6901 42.4884 13.2440 0.1144 536
538 3 62.3296 43.4120 13.3364 0.1144 537
539 3 63.2414 44.0853 13.4406 0.1146 538
540 3 64.1357 44.7327 13.8480 0.1452 539
541 3 65.0061 45.3299 13.4414 0.3295 540
542 3 65.7701 45.8278 13.7231 0.2534 541
543 3 66.4462 46.7192 14.2643 0.1151 542
544 3 67.0925 47.6619 14.2800 0.1144 543
545 3 68.0268 48.3102 14.2800 0.1144 544
546 3 68.9953 48.9191 14.2800 0.1144 545
547 3 69.8833 49.5936 14.2800 0.1144 546
548 3 69.8099 50.5637 14.6647 0.2288 547
549 3 69.9515 51.0134 15.9580 0.2288 548
550 3 70.4487 51.6991 15.4000 0.2309 549
551 3 70.6388 52.7293 14.5681 0.2147 550
552 3 70.9557 53.8029 14.2705 0.2083 551
553 3 71.7338 54.5515 14.7862 0.3256 552
554 3 72.4190 55.3850 15.4720 0.3686 553
555 3 73.3409 55.6619 15.6313 0.4129 554
556 3 74.1235 56.4053 14.8562 0.1591 555
557 3 74.7769 57.2918 14.8400 0.1144 556
558 3 74.9252 58.1715 15.9600 0.178 557
559 3 74.7405 59.0864 15.2298 0.2497 558
560 3 75.1418 59.8645 14.9593 0.3636 559
561 3 75.9411 60.5534 14.8184 0.3898 560
562 3 76.7481 61.2472 14.4018 0.3296 561
563 3 77.4096 61.9294 13.4604 0.3217 562
564 3 77.9813 62.6537 13.1600 0.3305 563
565 3 78.8687 63.2346 13.5820 0.384 564
566 3 79.7347 63.8777 12.9399 0.2598 565
567 3 80.6695 64.0329 12.3200 0.2663 566
568 3 81.1713 64.8187 13.0648 0.2775 567
569 3 81.5202 65.7124 12.6000 0.2669 568
570 3 19.2065 -0.5850 -2.9422 0.2688 423
571 3 19.6937 -1.4287 -4.4066 0.1433 570
572 3 20.1293 -2.2913 -5.8808 0.1828 571
573 3 20.7303 -2.9634 -7.5844 0.2215 572
574 3 20.9931 -3.7576 -9.4077 0.2448 573
575 3 20.6973 -4.3963 -11.1863 0.188 574
576 3 20.4078 -3.7917 -13.3218 0.1738 575
577 3 20.3137 -2.7780 -14.3730 0.1697 576
578 3 20.4725 -1.6485 -14.5603 0.1735 577
579 3 20.9277 -0.6961 -14.5617 0.1699 578
580 3 21.8080 0.0208 -14.5718 0.1727 579
581 3 22.2226 0.9991 -14.6395 0.1652 580
582 3 22.0050 2.0974 -14.5466 0.1531 581
583 3 21.9288 3.0657 -13.5640 0.1398 582
584 3 22.0471 4.0103 -12.0770 0.1465 583
585 3 22.2043 5.0605 -11.4108 0.1663 584
586 3 22.7905 5.8776 -12.1467 0.178 585
587 3 22.8302 6.7472 -12.7033 0.1697 586
588 3 22.9342 7.8004 -13.1258 0.1652 587
589 3 23.4928 8.6380 -12.1355 0.1763 588
590 3 23.0983 9.0225 -9.9123 0.178 589
591 3 22.4509 9.8330 -8.8976 0.1544 590
592 3 21.7760 10.6938 -8.0830 0.1286 591
593 3 20.9011 11.1072 -6.6262 0.1149 592
594 3 19.8931 11.4058 -5.5264 0.1144 593
595 3 18.8385 11.3036 -4.4800 0.1271 594
596 3 6.5087 -3.8442 -3.2091 0.3103 409
597 3 6.7704 -4.7999 -1.8080 0.2875 596
598 3 7.0305 -5.7552 -0.4071 0.2647 597
599 3 7.0811 -6.3450 -1.1276 0.1144 598
600 3 7.2146 -7.3462 -0.9397 0.3407 599
601 3 6.9950 -8.2113 -0.1226 0.1485 600
602 3 7.6164 -8.6732 -1.5182 0.223 601
603 3 8.3218 -9.2879 -1.0352 0.268 602
604 3 9.0894 -10.1133 -0.6885 0.1875 603
605 3 9.8689 -10.8759 -0.2710 0.1234 604
606 3 10.5189 -11.3618 0.8400 0.1972 605
607 3 11.0623 -12.2324 0.0132 0.2433 606
608 3 11.7649 -13.1243 0.0025 0.2789 607
609 3 12.5216 -13.9431 -0.3884 0.2464 608
610 3 13.1092 -14.3575 -1.6800 0.1144 609
611 3 13.3470 -15.2903 -1.0013 0.1808 610
612 3 13.6318 -16.1991 0.0689 0.1144 611
613 3 14.5382 -16.5143 1.0825 0.2635 612
614 3 15.0967 -17.1577 2.7048 0.3303 613
615 3 15.3195 -18.1568 2.0264 0.2415 614
616 3 15.7118 -19.0021 2.3100 0.307 615
617 3 16.1180 -19.6182 3.9200 0.1268 616
618 3 16.7341 -20.5593 3.7428 0.1144 617
619 3 17.4732 -20.6689 1.9858 0.1144 618
620 3 18.1342 -21.0303 2.9887 0.24 619
621 3 18.9276 -20.5963 3.3065 0.236 620
622 3 19.7050 -20.3306 4.0516 0.2123 621
623 3 20.3484 -20.5436 4.4131 0.3432 622
624 3 20.9491 -20.4308 3.5095 0.3178 623
625 3 21.9528 -20.4970 2.8328 0.3167 624
626 3 22.4748 -20.5986 4.4962 0.2288 625
627 3 22.2118 -20.5694 6.9689 0.3051 626
628 3 21.6537 -19.3851 6.1600 0.2931 627
629 3 21.2346 -18.5122 5.6641 0.2539 628
630 3 20.6604 -18.6583 8.0534 0.2542 629
631 3 20.1385 -18.8148 10.3012 0.2488 630
632 3 21.0932 -18.5686 9.7720 0.2931 631
633 3 21.9841 -18.8165 9.1062 0.3342 632
634 3 23.0595 -18.8783 9.2680 0.4068 633
635 3 23.1747 -19.0208 11.7687 0.2653 634
636 3 23.9825 -19.1493 12.5370 0.2386 635
637 3 24.7303 -19.8467 12.8800 0.1907 636
638 3 24.7567 -20.7246 13.1393 0.305 637
639 3 24.9102 -21.4051 13.5142 0.3589 638
640 3 25.3549 -22.3079 14.1607 0.2804 639
641 3 25.9745 -23.0441 14.4085 0.2103 640
642 3 25.8543 -23.7277 16.2632 0.36 641
643 3 26.2425 -24.3215 17.1822 0.293 642
644 3 26.8277 -25.1792 17.1153 0.4261 643
645 3 27.7463 -25.7827 17.5787 0.4676 644
646 3 28.6284 -26.4916 17.6400 0.3605 645
647 3 29.1957 -27.3078 17.4202 0.5101 646
648 3 29.4618 -28.1609 17.6064 0.2702 647
649 3 30.1322 -28.8920 17.6952 0.2288 648
650 3 30.7582 -28.6539 19.6000 0.4438 649
651 3 31.2853 -28.0522 20.4400 0.3704 650
652 3 31.0442 -27.1444 21.0680 0.4449 651
653 3 31.5869 -26.8126 22.6489 0.178 652
654 3 31.9519 -27.6209 21.9251 0.2786 653
655 3 32.3873 -28.1931 23.1854 0.3892 654
656 3 33.2609 -28.6303 24.3163 0.2644 655
657 3 33.7282 -29.5648 24.3264 0.3456 656
658 3 34.0938 -30.5849 24.9200 0.3228 657
659 3 34.7527 -31.1666 25.4279 0.2611 658
660 3 35.0460 -32.0092 24.4236 0.2034 659
661 3 34.8074 -32.3647 26.4250 0.237 660
662 3 34.8877 -32.8168 27.7642 0.3432 661
663 3 34.4976 -33.6581 27.8149 0.1574 662
664 3 34.8475 -34.5434 28.8400 0.2137 663
665 3 34.4219 -34.7433 29.7777 0.1731 664
666 3 34.6397 -35.5132 31.1898 0.2415 665
667 3 34.1436 -36.4264 32.0922 0.366 666
668 3 34.6329 -37.2972 31.9777 0.2927 667
669 3 34.7061 -38.2174 33.4264 0.2131 668
670 3 34.9055 -39.2460 34.1600 0.2034 669
671 3 35.1264 -40.3152 34.6520 0.1734 670
672 3 35.6691 -41.2578 35.2800 0.1144 671
673 3 35.6669 -42.2645 35.0386 0.1255 672
674 3 36.3836 -42.9531 34.4221 0.2897 673
675 3 37.2271 -43.6241 35.0000 0.3375 674
676 3 37.9792 -43.6877 35.4894 0.2347 675
677 3 38.0844 -44.0378 37.5656 0.2266 676
678 3 39.0648 -44.2538 38.0943 0.1398 677
679 3 39.5760 -44.0351 35.9811 0.2034 678
680 3 40.2980 -44.1068 37.2817 0.1875 679
681 3 40.9193 -44.0202 38.3550 0.2115 680
682 3 41.4231 -44.1724 39.7533 0.1952 681
683 3 42.3784 -44.2475 39.7944 0.1257 682
684 3 43.4221 -44.3601 39.7600 0.2802 683
685 3 44.1769 -45.1179 40.1825 0.275 684
686 3 44.9319 -45.8459 41.0547 0.1144 685
687 3 45.6398 -46.3292 39.3896 0.1144 686
688 3 46.5798 -46.7152 38.5109 0.1144 687
689 3 47.5055 -47.1968 38.8450 0.1144 688
690 3 48.4282 -47.7273 39.2546 0.1731 689
691 3 49.1700 -48.4988 39.6052 0.2118 690
692 3 49.9580 -48.0669 41.1104 0.1948 691
693 3 50.5680 -48.7321 41.4310 0.2389 692
694 3 51.1817 -49.1665 39.9692 0.1271 693
695 3 51.5754 -49.7648 38.0926 0.1473 694
696 3 51.8839 -49.4236 40.0296 0.3173 695
697 3 52.2884 -49.6328 42.0000 0.3201 696
698 3 53.2840 -50.1460 41.7200 0.3305 697
699 3 23.6139 -20.6243 6.6172 0.2682 627
700 3 24.7506 -20.6676 6.3316 0.2382 699
701 3 25.8880 -20.7121 6.0463 0.2082 700
702 3 26.3759 -20.3404 6.2037 0.2034 701
703 3 27.0123 -19.7727 7.3696 0.2966 702
704 3 26.9874 -19.3830 9.0420 0.3097 703
705 3 28.0192 -19.4315 9.5200 0.3302 704
706 3 29.1284 -19.5233 9.4156 0.1663 705
707 3 29.6464 -18.8342 8.5372 0.139 706
708 3 30.6705 -18.4835 8.9564 0.1403 707
709 3 31.1464 -17.8627 10.3110 0.3051 708
710 3 31.8870 -17.3836 9.8784 0.1144 709
711 3 32.7294 -17.5350 9.7194 0.1939 710
712 3 33.6156 -17.5238 10.3496 0.2076 711
713 3 34.5512 -17.8125 9.4934 0.2924 712
714 3 35.2850 -17.9309 8.9600 0.2537 713
715 3 36.0510 -18.5602 8.3675 0.2004 714
716 3 36.5329 -19.4341 8.7086 0.1548 715
717 3 37.3421 -19.6294 10.3611 0.1144 716
718 3 38.3328 -19.1417 10.6400 0.1144 717
719 3 39.3012 -18.5328 10.6400 0.1322 718
720 3 40.0896 -18.0371 11.7466 0.2614 719
721 3 41.0195 -17.7687 10.9250 0.299 720
722 3 41.3558 -16.8357 11.0796 0.3594 721
723 3 42.1625 -16.0704 11.6494 0.3213 722
724 3 43.2257 -15.7842 11.6110 0.2834 723
725 3 43.8530 -15.3913 10.2886 0.3212 724
726 3 44.7143 -15.3943 9.5200 0.1902 725
727 3 45.8083 -15.0903 9.5200 0.1576 726
728 3 46.8439 -14.7365 9.6270 0.1144 727
729 3 47.5712 -14.2792 11.3859 0.1155 728
730 3 48.3679 -14.3189 12.6000 0.1144 729
731 3 49.3189 -13.7209 12.9954 0.1515 730
732 3 50.1848 -13.2670 14.3354 0.1773 731
733 3 50.4951 -12.4300 14.6059 0.2288 732
734 3 51.1405 -12.0338 13.1793 0.1938 733
735 3 51.7959 -12.2595 11.8773 0.4306 734
736 3 52.8588 -12.0048 12.0666 0.2631 735
737 3 53.7194 -11.8435 11.4789 0.2288 736
738 3 54.6009 -11.5216 10.3625 0.1271 737
739 3 55.2695 -11.8824 11.9963 0.24 738
740 3 55.8970 -12.5946 12.7403 0.2861 739
741 3 56.7140 -13.0579 12.8800 0.2558 740
742 3 56.9955 -13.8646 13.4803 0.2691 741
743 3 57.5785 -14.3319 11.8376 0.1467 742
744 3 57.9920 -14.8691 10.0800 0.1144 743
745 3 58.6742 -15.5159 9.1692 0.133 744
746 3 59.6349 -15.8403 8.2194 0.1772 745
747 3 60.3604 -16.6179 8.1469 0.3132 746
748 3 61.1228 -17.2440 7.6045 0.2106 747
749 3 62.0428 -17.8668 7.5600 0.1445 748
750 3 62.8026 -18.5229 7.1627 0.1722 749
751 3 63.5532 -18.8077 7.1498 0.2847 750
752 3 64.2527 -19.6665 7.5600 0.3411 751
753 3 64.1336 -20.6292 8.0416 0.2375 752
754 3 64.3947 -21.4678 9.7328 0.1518 753
755 3 64.2206 -21.3177 11.7690 0.1144 754
756 3 64.3201 -21.7038 13.7595 0.1907 755
757 3 64.4344 -22.7604 13.6808 0.1907 756
758 3 64.3443 -23.8467 13.7200 0.2241 757
759 3 64.9811 -24.2747 14.2789 0.3056 758
760 3 65.6226 -24.9577 15.1861 0.2771 759
761 3 66.1575 -25.7268 15.5417 0.1178 760
762 3 65.8048 -26.6446 15.6313 0.2542 761
763 3 66.3107 -27.4642 14.1736 0.2433 762
764 3 66.2132 -28.3688 12.8800 0.178 763
765 3 -3.7743 2.6674 1.7279 0.3278 1
766 3 -4.3835 3.5182 2.7807 0.3083 765
767 3 -5.0111 4.4303 3.4580 0.294 766
768 3 -5.8257 5.1803 4.1269 0.2924 767
769 3 -6.8896 5.5655 4.1930 0.2693 768
770 3 -7.8798 5.9240 3.1475 0.2552 769
771 3 -8.7689 6.5149 2.1644 0.3017 770
772 3 -9.8799 6.6313 1.6892 0.368 771
773 3 -10.8804 6.1292 2.2400 0.394 772
774 3 -11.5944 5.6722 2.2400 0.3645 773
775 3 -12.5299 5.0152 2.2406 0.3567 774
776 3 -13.2615 4.1390 2.2425 0.3197 775
777 3 -13.6419 3.0633 2.2506 0.3299 776
778 3 -14.1856 2.0580 2.2960 0.3797 777
779 3 -15.2383 1.6542 2.6278 0.4066 778
780 3 -16.3136 1.3634 3.2614 0.394 779
781 3 -17.2237 1.0722 3.1172 0.3726 780
782 3 -18.2718 0.7146 2.4497 0.3686 781
783 3 -19.2311 0.1169 2.2562 0.326 782
784 3 -19.7248 -0.8841 2.2593 0.2639 783
785 3 -19.8910 -2.0102 2.3402 0.2001 784
786 3 -20.2266 -3.0820 2.8020 0.1685 785
787 3 -20.8716 -3.9712 2.2187 0.1882 786
788 3 -21.5855 -4.6390 0.7890 0.2542 787
789 3 -22.7525 -5.1578 -0.3475 0.2892 788
790 3 -23.6210 -5.8525 -0.7078 0.2696 789
791 3 -24.4900 -6.5340 -0.2646 0.2415 790
792 3 -25.5481 -6.9466 -0.1501 0.2529 791
793 3 -26.5355 -7.4566 -0.6958 0.2989 792
794 3 -27.5047 -7.9010 -1.6503 0.3472 793
795 3 -28.5555 -8.2671 -1.8959 0.3518 794
796 3 -29.5878 -8.7080 -1.3838 0.3345 795
797 3 -30.6000 -9.1958 -1.1805 0.3178 796
798 3 -31.4795 -9.9055 -1.5058 0.3226 797
799 3 -32.4000 -10.5153 -2.0885 0.3355 798
800 3 -33.4522 -10.9417 -2.4049 0.3328 799
801 3 -34.4056 -11.5209 -2.3148 0.3123 800
802 3 -35.0849 -12.4115 -1.9622 0.2876 801
803 3 -35.6900 -13.3081 -2.3674 0.2607 802
804 3 -36.1647 -14.2403 -2.7412 0.2353 803
805 3 -36.4252 -15.3283 -2.8644 0.2096 804
806 3 -36.6363 -16.4219 -3.4742 0.21 805
807 3 -36.8141 -17.4607 -4.4542 0.2366 806
808 3 -37.2318 -18.4300 -5.3376 0.286 807
809 3 -37.9141 -19.3266 -5.6039 0.3352 808
810 3 -38.8102 -20.0183 -5.6280 0.3735 809
811 3 -39.8610 -20.4425 -5.7658 0.3999 810
812 3 -40.9342 -20.7173 -6.3532 0.3948 811
813 3 -41.9599 -21.0311 -7.3144 0.3482 812
814 3 -43.0038 -21.4211 -7.7913 0.2889 813
815 3 -43.9073 -22.0731 -7.8403 0.2744 814
816 3 -44.4003 -23.0708 -7.8417 0.3106 815
817 3 -44.6804 -24.1793 -7.8464 0.3305 816
818 3 -44.9566 -25.2894 -7.8660 0.2994 817
819 3 -45.3157 -26.3734 -7.9590 0.2406 818
820 3 -45.9634 -27.2561 -8.4476 0.2082 819
821 3 -46.6407 -28.1455 -8.5198 0.2288 820
822 3 -46.9757 -29.2075 -8.0886 0.2768 821
823 3 -47.2342 -30.3051 -8.2569 0.3104 822
824 3 -47.7929 -31.1144 -9.4548 0.3087 823
825 3 -48.7201 -31.6514 -10.1416 0.2636 824
826 3 -49.7526 -32.1155 -10.4471 0.2508 825
827 3 -50.7351 -32.6076 -11.0354 0.238 826
828 3 -51.6532 -33.2429 -11.2176 0.2177 827
829 3 -52.7558 -33.5374 -11.3319 0.183 828
830 3 -53.8433 -33.5766 -11.7894 0.1611 829
831 3 -54.9071 -33.3806 -12.3208 0.1614 830
832 3 -55.9066 -33.7941 -12.3250 0.1924 831
833 3 -56.6866 -34.6318 -12.3556 0.2259 832
834 3 -57.3380 -35.5387 -12.6246 0.2313 833
835 3 -58.0010 -36.3906 -12.9371 0.1997 834
836 3 -59.0187 -36.8331 -12.5717 0.1722 835
837 3 -60.1047 -36.8984 -11.8362 0.1713 836
838 3 -61.2020 -36.9735 -11.3291 0.1905 837
839 3 -62.2307 -37.4351 -11.2006 0.2102 838
840 3 -62.8684 -38.3144 -11.2048 0.2306 839
841 3 -63.3193 -39.3641 -11.2263 0.2488 840
842 3 -64.0092 -40.2505 -11.3669 0.2542 841
843 3 -64.9617 -40.7818 -11.9599 0.2624 842
844 3 -65.9113 -41.3626 -12.0355 0.2843 843
845 3 -66.9400 -41.8027 -12.2069 0.328 844
846 3 -67.9513 -42.3155 -12.3200 0.3522 845
847 3 -68.8761 -42.9875 -12.3200 0.3653 846
848 3 -69.8168 -43.4384 -13.2605 0.2233 847
849 3 -70.7860 -43.6937 -13.4400 0.1146 848
850 3 -71.7629 -44.2849 -13.3437 0.1403 849
851 3 -72.5535 -44.8630 -12.8800 0.1859 850
852 3 -73.4708 -45.5168 -12.5485 0.1328 851
853 3 -74.2998 -45.8704 -13.1359 0.1438 852
854 3 -74.9693 -46.4090 -13.1496 0.2302 853
855 3 -75.6118 -46.3305 -14.5197 0.2428 854
856 3 -76.5691 -46.5189 -13.8348 0.1468 855
857 3 -76.8906 -47.3358 -14.8400 0.1144 856
858 3 -77.7686 -48.0391 -14.8400 0.1144 857
859 3 -78.4983 -48.8128 -14.6826 0.1144 858
860 3 -79.4843 -49.3274 -15.1200 0.1144 859
861 3 -80.5101 -49.8236 -15.1200 0.1481 860
862 3 -81.5189 -50.0889 -14.5824 0.1455 861
863 3 -82.5780 -49.7887 -14.5995 0.1497 862
864 3 -83.4677 -49.7900 -15.1354 0.2267 863
865 3 -84.3318 -49.8427 -14.7689 0.2342 864
866 3 -85.3588 -49.8857 -14.8445 0.2288 865
867 3 -86.2364 -50.1577 -14.8089 0.1944 866
868 3 -87.1191 -50.2194 -14.5583 0.1144 867
869 3 -87.8997 -50.4116 -14.6258 0.1708 868
870 3 -88.4606 -51.1615 -15.4000 0.1564 869
871 3 -88.9120 -52.0750 -15.9662 0.1296 870
872 3 -89.9512 -52.0447 -16.2056 0.1773 871
873 3 -90.9502 -52.0120 -15.8558 0.1951 872
874 3 -91.3828 -52.7811 -15.5112 0.131 873
875 3 -91.7693 -53.8471 -15.7209 0.157 874
876 3 -92.4558 -54.6788 -15.7209 0.1849 875
877 3 -93.5651 -54.6748 -15.7209 0.1556 876
878 3 -94.6134 -54.2218 -15.7209 0.1467 877
879 3 -95.6541 -53.7464 -15.7209 0.1398 878
880 3 -21.4450 -4.3101 -0.3671 0.2288 788
881 3 -22.0607 -4.8891 0.3436 0.2288 880
882 3 -21.7082 -5.6796 1.9163 0.1271 881
883 3 -21.4671 -6.6929 2.8910 0.2412 882
884 3 -21.9079 -7.5308 2.6804 0.2091 883
885 3 -22.0461 -8.6177 2.2711 0.2653 884
886 3 -22.5659 -9.5147 2.3573 0.3157 885
887 3 -22.7344 -10.5449 2.0101 0.3187 886
888 3 -22.7642 -11.5056 2.8134 0.1945 887
889 3 -22.2384 -12.3439 3.9015 0.3077 888
890 3 -21.6058 -13.2083 3.4216 0.2754 889
891 3 -21.7488 -14.1779 4.2440 0.1423 890
892 3 -21.4893 -14.9863 5.3729 0.1597 891
893 3 -21.1219 -15.9188 5.5348 0.2161 892
894 3 -20.9501 -16.8068 6.7180 0.1144 893
895 3 -21.1221 -17.7690 6.5167 0.2071 894
896 3 -20.8513 -18.6446 6.2745 0.1726 895
897 3 -21.4229 -19.5216 6.4106 0.1667 896
898 3 -21.4569 -20.4821 6.5859 0.1993 897
899 3 -21.5150 -21.4470 7.1372 0.2049 898
900 3 -21.1167 -22.2654 7.2542 0.148 899
901 3 -20.9007 -23.0796 6.1426 0.3956 900
902 3 -20.7314 -24.0624 5.6000 0.3534 901
903 3 -20.3583 -24.9439 6.5775 0.308 902
904 3 -20.0052 -25.7828 7.3189 0.2182 903
905 3 -19.6628 -26.6863 6.2261 0.2208 904
906 3 -19.4668 -27.2604 5.0448 0.2671 905
907 3 -19.5110 -27.8004 7.0073 0.3305 906
908 3 -19.1731 -28.8257 6.9068 0.2394 907
909 3 -18.7396 -29.7626 7.6684 0.212 908
910 3 -18.1960 -30.7302 7.3550 0.1603 909
911 3 -17.9197 -31.5673 6.5173 0.1804 910
912 3 -17.3822 -32.3834 5.3712 0.1144 911
913 3 -17.1669 -32.8507 7.4995 0.1367 912
914 3 -16.6530 -33.6938 8.3950 0.2542 913
915 3 -16.2384 -34.3533 7.3732 0.3051 914
916 3 -15.8203 -35.3729 7.8089 0.3168 915
917 3 -15.7303 -36.3649 7.7734 0.2397 916
918 3 -15.4887 -36.6009 8.9600 0.1144 917
919 3 -15.5099 -37.5818 8.6800 0.2108 918
920 3 -16.1326 -38.0936 7.0280 0.1504 919
921 3 -15.5478 -38.9893 7.6370 0.2231 920
922 3 -15.1323 -39.9943 8.1477 0.2669 921
923 3 -15.0963 -40.8122 8.9664 0.3305 922
924 3 -14.5316 -41.3666 10.6302 0.1431 923
925 3 -13.8770 -42.1928 11.3868 0.1398 924
926 3 -13.5266 -42.9671 9.8490 0.1937 925
927 3 -12.8928 -43.5821 8.6327 0.1271 926
928 3 -12.4616 -44.3840 7.9100 0.1462 927
929 3 -11.9250 -45.0654 8.8298 0.219 928
930 3 -11.5974 -45.8122 10.2519 0.3075 929
931 3 -11.2624 -46.5083 9.2271 0.3358 930
932 3 -10.9087 -47.3439 10.2721 0.1144 931
933 3 -10.1002 -47.8776 9.5200 0.1201 932
934 3 -9.2465 -48.3800 9.9837 0.136 933
935 3 -8.3843 -48.6230 8.8530 0.2754 934
936 3 -7.7355 -48.9758 10.1458 0.2453 935
937 3 -7.7133 -49.7160 11.6959 0.2288 936
938 3 -7.6054 -50.5968 10.8181 0.1652 937
939 3 -7.0845 -51.4813 10.8508 0.1382 938
940 3 -6.1709 -51.8705 10.3600 0.3147 939
941 3 -5.6820 -52.6481 11.1941 0.2977 940
942 3 -5.1698 -53.5788 10.5031 0.2762 941
943 3 -4.8550 -54.4214 9.6488 0.2184 942
944 3 -5.0103 -55.1393 7.6664 0.2245 943
945 3 -4.9882 -55.8322 9.3500 0.1907 944
946 3 -4.7844 -56.3906 11.3543 0.1144 945
947 3 -4.2992 -57.2138 12.7904 0.1147 946
948 3 -4.0231 -58.0808 14.0588 0.1384 947
949 3 -4.3847 -58.8662 15.0839 0.262 948
950 3 -4.8555 -59.6797 14.2800 0.2079 949
951 3 -4.9176 -60.4323 14.7624 0.2733 950
952 3 -5.0321 -61.2732 15.4000 0.1313 951
953 3 -4.9505 -62.0178 14.1487 0.1759 952
954 3 -5.1836 -63.0914 14.4822 0.2394 953
955 3 -5.4600 -64.1733 14.0000 0.267 954
956 3 -5.4683 -65.2392 13.6730 0.3305 955
957 3 -5.6379 -66.2202 12.9346 0.21 956
958 3 -5.5538 -67.2524 12.6000 0.1144 957
959 3 -6.0628 -67.7454 13.8348 0.2219 958
960 3 -6.3900 -68.7295 14.4287 0.2206 959
961 3 -6.4593 -69.7284 14.6773 0.2828 960
962 3 -6.6039 -70.7964 14.0000 0.3178 961
963 3 -6.4981 -71.7987 13.2686 0.1218 962
964 3 -6.3939 -72.5791 11.6060 0.1368 963
965 3 -6.3326 -73.3257 11.3014 0.1803 964
966 3 -6.7559 -73.9378 13.0262 0.2351 965
967 3 -6.8010 -75.0202 13.0116 0.2235 966
968 3 -6.5302 -75.8594 12.6484 0.3065 967
969 3 -6.3094 -76.4921 14.2828 0.1676 968
970 3 -5.7216 -77.3023 14.3696 0.3061 969
971 3 -5.1352 -78.1876 14.7050 0.3051 970
972 3 -5.3815 -78.5073 17.1847 0.1983 971
973 3 -5.4028 -79.0990 17.2015 0.1862 972
974 3 -5.4726 -79.6821 15.8889 0.1878 973
975 3 -5.3782 -80.3998 14.5572 0.1514 974
976 3 -4.7465 -81.0026 13.4627 0.1941 975
977 3 -5.0085 -81.6605 14.0000 0.1144 976
978 3 -17.2697 1.2420 1.9600 0.2756 780
979 3 -18.4085 1.2759 1.9748 0.1519 978
980 3 -19.1532 1.0482 3.6655 0.3121 979
981 3 -20.1411 1.3042 4.4050 0.2059 980
982 3 -21.1911 1.4116 4.0628 0.2736 981
983 3 -22.0582 1.5421 3.3398 0.2895 982
984 3 -22.7537 1.6940 2.5166 0.3079 983
985 3 -23.6603 1.8807 3.3474 0.1996 984
986 3 -24.5063 1.9002 3.0946 0.3265 985
987 3 -25.3210 1.6379 4.4271 0.3567 986
988 3 -25.8030 1.3619 3.7436 0.2655 987
989 3 -26.4928 0.5741 4.2910 0.2449 988
990 3 -27.0196 -0.2084 4.1194 0.2666 989
991 3 -27.9257 -0.7727 4.2112 0.2288 990
992 3 -28.3483 -1.4073 5.8288 0.2456 991
993 3 -28.9805 -2.1791 5.0789 0.233 992
994 3 -29.7563 -2.9249 5.4043 0.1639 993
995 3 -30.2290 -3.7978 5.0109 0.1525 994
996 3 -30.8123 -4.5037 5.9284 0.1144 995
997 3 -31.6585 -5.1803 6.3899 0.1202 996
998 3 -32.2966 -5.9815 7.2839 0.1943 997
999 3 -33.1379 -6.2402 6.5780 0.175 998
1000 3 -34.0850 -6.5113 5.5499 0.2092 999
1001 3 -34.6572 -7.2562 4.9608 0.2518 1000
1002 3 -35.0280 -8.1042 3.8282 0.2734 1001
1003 3 -35.6143 -8.5687 3.6991 0.1427 1002
1004 3 -36.3507 -8.9129 4.9134 0.2347 1003
1005 3 -37.1541 -9.0193 3.6392 0.3308 1004
1006 3 -37.8169 -8.3712 3.8615 0.2011 1005
1007 3 -38.3168 -8.8206 4.0639 0.1506 1006
1008 3 -39.2024 -9.3828 3.2606 0.2058 1007
1009 3 -39.7578 -9.9374 3.3600 0.3307 1008
1010 3 -40.1867 -10.8070 4.2171 0.3351 1009
1011 3 -40.6652 -11.7268 4.1252 0.1729 1010
1012 3 -41.4890 -12.1231 5.4944 0.1652 1011
1013 3 -42.4977 -12.3951 6.2174 0.4209 1012
1014 3 -43.3317 -12.4032 5.3922 0.3178 1013
1015 3 -44.0662 -12.4664 6.9068 0.3222 1014
1016 3 -45.0983 -12.2950 6.2045 0.3305 1015
1017 3 -46.0966 -12.6308 5.9346 0.2994 1016
1018 3 -46.8614 -12.7535 5.7585 0.2294 1017
1019 3 -47.6625 -12.9775 4.4929 0.2258 1018
1020 3 -48.4177 -12.6146 4.4100 0.178 1019
1021 3 -49.2767 -12.1100 4.1149 0.2429 1020
1022 3 -50.0551 -12.5764 3.3289 0.2924 1021
1023 3 -50.8610 -13.0034 2.5497 0.4057 1022
1024 3 -51.7101 -13.2886 2.9411 0.1938 1023
1025 3 -52.5421 -13.7103 1.7508 0.1745 1024
1026 3 -53.3014 -14.1877 2.0832 0.178 1025
1027 3 -53.7661 -14.7015 2.7972 0.2818 1026
1028 3 -54.4779 -15.4544 2.4802 0.1804 1027
1029 3 -55.1379 -15.8640 3.0800 0.2034 1028
1030 3 -56.1376 -15.6303 2.9425 0.2579 1029
1031 3 -57.1333 -15.2565 2.8000 0.1411 1030
1032 3 -58.1574 -15.1085 3.2668 0.2161 1031
1033 3 -58.8899 -15.1365 3.5846 0.2061 1032
1034 3 -59.8535 -15.0396 3.5876 0.1907 1033
1035 3 -60.7766 -15.1876 2.7558 0.1786 1034
1036 3 -61.7661 -15.2300 2.2400 0.2948 1035
1037 3 -62.6485 -15.0646 2.3405 0.2549 1036
1038 3 -63.3870 -14.9153 1.5268 0.1652 1037
1039 3 -64.3258 -14.7610 1.7128 0.2321 1038
1040 3 -65.2227 -14.2844 2.0994 0.1891 1039
1041 3 -66.2619 -14.3080 2.1064 0.1875 1040
1042 3 -67.1666 -14.8701 1.4000 0.2484 1041
1043 3 -68.0938 -15.3922 0.9008 0.1271 1042
1044 3 -69.1418 -15.4728 1.1108 0.2231 1043
1045 3 -70.2015 -15.7431 0.3312 0.2203 1044
1046 3 -71.0106 -15.9950 0.6348 0.1144 1045
1047 3 -71.6540 -15.5820 0.5057 0.2002 1046
1048 3 -72.7033 -15.4349 0.8400 0.1144 1047
1049 3 -73.7095 -15.3432 0.7188 0.1144 1048
1050 3 -74.6325 -14.7952 1.0545 0.178 1049
1051 3 -75.3402 -14.1551 1.2107 0.2257 1050
1052 3 -76.0870 -13.5841 1.1077 0.1757 1051
1053 3 -77.1440 -13.3109 0.7812 0.1374 1052
1054 3 -78.0229 -13.1660 0.1442 0.1973 1053
1055 3 -79.0752 -13.2912 0.4379 0.1144 1054
1056 3 -80.1254 -13.1556 0.0000 0.1475 1055
1057 3 -81.1130 -13.6224 -0.1935 0.1995 1056
1058 3 -81.9368 -14.2377 -0.3556 0.1707 1057
1059 3 -82.8329 -14.1795 -1.1273 0.1144 1058
1060 3 -83.8509 -13.7939 -0.5611 0.1144 1059
1061 3 -84.9368 -13.5456 -0.4012 0.148 1060
1062 3 -85.9981 -13.6952 -0.3956 0.1144 1061
1063 3 -87.0028 -13.7972 -0.1753 0.1649 1062
1064 3 -87.8594 -13.7588 -0.4578 0.1652 1063
1065 3 -88.7661 -14.1910 -0.0011 0.2288 1064
1066 3 -89.6630 -14.6170 0.8282 0.1669 1065
1067 3 -90.6572 -14.9380 0.2800 0.1144 1066
1068 3 -91.4484 -15.3152 1.2802 0.2288 1067
1069 3 -92.3389 -15.7643 0.4575 0.1144 1068
1070 3 -93.0892 -16.3657 1.1309 0.1271 1069
1071 3 -94.0079 -16.8109 0.7286 0.1893 1070
1072 3 -95.0786 -16.7111 -0.1635 0.1271 1071
1073 3 -96.1244 -16.6363 -0.7571 0.2227 1072
1074 3 -97.1261 -16.6228 -1.1091 0.136 1073
1075 3 -98.1545 -17.1126 -1.2376 0.1144 1074
1076 3 -99.0791 -17.7399 -1.0368 0.1144 1075
1077 3 -99.8478 -18.5096 -0.8336 0.1306 1076
1078 3 -100.5435 -19.2795 -1.1295 0.2408 1077
1079 3 -101.4271 -19.8256 -1.4776 0.1652 1078
1080 3 -102.2660 -20.4773 -1.7063 0.1579 1079
1081 3 -103.1689 -20.6639 -2.4632 0.1866 1080
1082 3 -104.2422 -20.8806 -2.4354 0.1144 1081
1083 3 -105.2561 -21.0411 -2.1344 0.178 1082
1084 3 -106.2997 -21.1715 -2.4486 0.1907 1083
1085 3 -107.2489 -21.3318 -1.7898 0.1837 1084
1086 3 -108.2433 -21.1773 -1.8536 0.1661 1085
1087 3 -109.2897 -21.4001 -1.6800 0.1882 1086
1088 3 -110.3177 -21.6221 -1.1368 0.1144 1087
1089 3 -111.1944 -22.0287 -1.7335 0.2616 1088
1090 3 -111.9754 -22.6306 -2.5388 0.157 1089
1091 3 -112.8293 -23.3444 -2.9481 0.1554 1090
1092 3 -113.8677 -23.7540 -3.3600 0.2803 1091
1093 3 -114.8311 -23.9949 -3.6173 0.178 1092
1094 3 -115.7308 -24.2876 -3.0708 0.2029 1093
1095 3 -116.6385 -24.8515 -2.6928 0.2249 1094
1096 3 -117.5936 -25.1506 -2.6127 0.215 1095
1097 3 -117.7216 -26.0797 -2.5284 0.2151 1096
1098 3 -118.1322 -26.9569 -3.0534 0.3141 1097
1099 3 -118.9117 -27.6064 -2.3951 0.2796 1098
1100 3 -119.7710 -28.2277 -2.5200 0.3072 1099
1101 3 -120.7780 -28.6743 -2.9770 0.339 1100
1102 3 -121.3608 -29.5786 -2.6762 0.3156 1101
1103 3 -122.1744 -30.1415 -3.7422 0.3971 1102
1104 3 -122.6486 -31.0315 -3.3600 0.2161 1103
1105 3 -58.4801 -15.5518 2.8000 0.2034 1032
1106 3 -59.1353 -16.1840 3.7596 0.1504 1105
1107 3 -59.4184 -17.1201 2.8140 0.1309 1106
1108 3 -60.0501 -18.0132 3.1604 0.1169 1107
1109 3 -60.9158 -18.7426 3.3600 0.1499 1108
1110 3 -61.5742 -19.6727 3.3600 0.178 1109
1111 3 -62.3781 -20.4769 3.3600 0.1467 1110
1112 3 -63.0108 -21.3962 3.3880 0.1475 1111
1113 3 -63.5236 -22.3902 3.2446 0.1877 1112
1114 3 -64.1029 -23.3518 3.2934 0.1579 1113
1115 3 -64.8964 -23.8155 2.9109 0.1289 1114
1116 3 -65.4961 -24.2588 3.2830 0.2288 1115
1117 3 -66.1181 -24.9417 2.9378 0.2321 1116
1118 3 -66.6872 -25.4981 3.9200 0.2159 1117
1119 3 -67.4198 -26.2736 4.3532 0.1421 1118
1120 3 -68.0020 -27.0477 3.3600 0.1687 1119
1121 3 -68.8732 -27.6415 3.7548 0.2288 1120
1122 3 -69.6557 -28.1186 4.8737 0.1382 1121
1123 3 -70.0750 -28.9240 4.2000 0.2536 1122
1124 3 -70.5490 -29.7734 4.2605 0.2007 1123
1125 3 -71.3346 -30.4024 4.9910 0.2264 1124
1126 3 -72.1096 -30.8032 4.9241 0.1197 1125
1127 3 -73.1412 -31.2559 4.9022 0.1428 1126
1128 3 -74.0846 -31.8639 5.1288 0.1399 1127
1129 3 -74.8490 -32.5890 5.7579 0.1818 1128
1130 3 -75.6466 -33.2891 5.6745 0.1759 1129
1131 3 -76.2779 -34.0388 6.4400 0.1144 1130
1132 3 -77.2115 -34.6946 6.4400 0.1144 1131
1133 3 -77.8455 -35.5648 6.6648 0.1144 1132
1134 3 -78.7994 -36.1646 6.3647 0.1144 1133
1135 3 -79.6454 -36.8221 6.3638 0.1595 1134
1136 3 -80.3896 -37.6589 6.8930 0.2262 1135
1137 3 -81.0508 -38.5652 6.7698 0.2005 1136
1138 3 -81.7328 -39.3332 7.4119 0.2288 1137
1139 3 -82.0362 -40.2671 8.1956 0.154 1138
1140 3 -82.4695 -41.2328 7.6353 0.2071 1139
1141 3 -82.1166 -41.8069 9.1028 0.1954 1140
1142 3 -82.0124 -42.1467 7.8000 0.1502 1141
1143 3 -81.7549 -42.0321 5.8489 0.178 1142
1144 3 -81.9501 -42.8197 5.3200 0.2224 1143
1145 3 -82.4183 -43.6506 4.6043 0.2288 1144
1146 3 -82.1839 -44.2383 6.1600 0.2161 1145
1147 3 -82.5657 -44.2135 4.6668 0.1915 1145
1148 3 -82.7804 -45.2539 4.5853 0.2709 1147
1149 3 -82.6243 -46.1922 4.3103 0.1193 1148
1150 3 -82.8006 -47.2057 4.2000 0.1144 1149
1151 3 -83.2493 -48.2459 4.1978 0.1144 1150
1152 3 -83.5764 -49.2150 4.2000 0.1144 1151
1153 3 -83.9037 -50.2938 4.2000 0.1144 1152
1154 3 -84.0359 -51.4052 4.2000 0.1334 1153
1155 3 -84.1309 -52.5136 4.2000 0.1469 1154
1156 3 -84.7119 -53.3734 4.7233 0.1244 1155
1157 3 -85.3120 -54.3169 4.4318 0.2815 1156
1158 3 -86.0081 -55.1140 4.4733 0.1448 1157
1159 3 -86.9185 -55.7594 4.0418 0.1144 1158
1160 3 -87.6316 -56.6132 3.5776 0.1144 1159
1161 3 -88.1379 -57.6004 3.0800 0.156 1160
1162 3 -88.5114 -58.6636 2.6748 0.216 1161
1163 3 -88.8902 -59.7354 2.5200 0.1336 1162
1164 3 -88.8703 -60.8460 2.5200 0.1144 1163
1165 3 -89.3993 -61.8015 2.5444 0.1169 1164
1166 3 -89.5363 -62.5443 4.0480 0.274 1165
1167 3 -90.5894 -62.7821 3.6660 0.1806 1166
1168 3 -91.1684 -63.4002 3.5714 0.1924 1167
1169 3 -91.7102 -64.2408 3.3600 0.2288 1168
1170 3 -92.2622 -65.1811 3.1819 0.2027 1169
1171 3 -92.5107 -66.0130 2.7490 0.1987 1170
1172 3 -93.0163 -66.7714 3.8912 0.1793 1171
1173 3 -93.2633 -67.4875 2.8781 0.2283 1172
1174 3 -92.8172 -68.4056 3.5232 0.3284 1173
1175 3 -93.4734 -69.0385 4.3243 0.143 1174
1176 3 -93.7770 -69.7699 5.0400 0.1673 1175
1177 3 -94.5488 -70.4767 5.8626 0.1342 1176
1178 3 -95.5848 -70.9159 6.1600 0.1144 1177
1179 3 -96.3193 -71.3683 4.7972 0.286 1178
1180 3 -96.9158 -72.1582 5.3200 0.2457 1179
1181 3 -97.3903 -73.0241 5.3228 0.1628 1180
1182 3 -98.1911 -73.7235 6.0085 0.2336 1181
1183 3 -99.1059 -74.3513 6.1754 0.3305 1182
1184 3 -99.2041 -75.2117 6.1340 0.4237 1183
1185 3 -99.4052 -76.0868 6.3434 0.2349 1184
1186 3 -99.0394 -77.0082 5.5868 0.1232 1185
1187 3 -98.9790 -78.0715 6.1471 0.2105 1186
1188 3 -99.1253 -79.1134 5.6000 0.2678 1187
1189 3 -99.3665 -80.1461 5.6000 0.1907 1188
1190 3 -99.4720 -81.1732 5.2730 0.1885 1189
1191 3 -99.5796 -82.1112 4.9118 0.1941 1190
1192 3 -99.9811 -82.9879 5.7022 0.2078 1191
1193 3 -100.2024 -83.9256 6.1600 0.115 1192
1194 3 -100.5173 -84.7615 5.3620 0.1566 1193
1195 3 -100.9410 -85.6480 5.1148 0.2355 1194
1196 3 -101.1805 -86.1784 5.0817 0.2075 1195
1197 3 -101.9995 -86.5608 5.2360 0.249 1196
1198 3 -102.8721 -87.2297 5.3200 0.2418 1197
1199 3 -103.4587 -87.7863 4.7141 0.3112 1198
1200 3 -104.0725 -88.2007 4.9042 0.1845 1199
1201 3 -104.8290 -88.5277 5.1324 0.2507 1200
1202 3 -105.4797 -89.2895 4.2000 0.1907 1201
1203 3 -81.5210 -41.2540 5.3298 0.2025 1143
1204 3 -81.1805 -40.2224 4.8927 0.1679 1203
1205 3 -80.3615 -39.4574 5.2408 0.1914 1204
1206 3 -79.4919 -38.7621 5.4141 0.2203 1205
1207 3 -78.4811 -38.5901 5.8282 0.2174 1206
1208 3 -77.3910 -38.5466 6.1600 0.1649 1207
1209 3 -76.2800 -38.7575 6.1600 0.1873 1208
1210 3 -75.3094 -38.4014 6.9345 0.2288 1209
1211 3 -74.3620 -37.8341 6.6662 0.2288 1210
1212 3 -73.3954 -37.4047 6.5834 0.2064 1211
1213 3 -72.3448 -36.9631 6.4400 0.2281 1212
1214 3 -71.2828 -36.5738 6.8130 0.1907 1213
1215 3 -70.3422 -36.0540 6.1793 0.2691 1214
1216 3 -69.4453 -35.7523 7.0246 0.2596 1215
1217 3 -68.6092 -35.5239 7.5169 0.1588 1216
1218 3 -67.7751 -35.3697 8.3222 0.178 1217
1219 3 -67.2002 -34.5475 7.8400 0.2543 1218
1220 3 -66.2867 -34.4894 6.9297 0.1287 1219
1221 3 -65.4498 -34.7051 7.8347 0.2714 1220
1222 3 -64.4691 -34.9344 8.7214 0.2796 1221
1223 3 -63.4728 -34.5783 9.0194 0.1749 1222
1224 3 -62.4389 -34.5269 9.5200 0.1144 1223
1225 3 -61.7228 -34.6063 9.7087 0.1719 1224
1226 3 -61.1055 -35.2979 9.0614 0.193 1225
1227 3 -60.0059 -35.5553 9.2400 0.2144 1226
1228 3 -59.1294 -35.4191 9.7462 0.3046 1227
1229 3 -58.4649 -34.8661 10.7632 0.1144 1228
1230 3 -57.9629 -33.9775 10.3600 0.1846 1229
1231 3 -57.4252 -33.2057 11.1241 0.1733 1230
1232 3 -56.4544 -32.6562 11.2000 0.2743 1231
1233 3 -55.5199 -32.2038 10.8105 0.1907 1232
1234 3 -54.9444 -31.4621 11.2269 0.1788 1233
1235 3 -54.1272 -31.2186 12.5748 0.1374 1234
1236 3 -53.0876 -31.1894 12.0358 0.1343 1235
1237 3 -52.1657 -31.4435 11.5074 0.3033 1236
1238 3 -51.4363 -31.2430 10.8800 0.3527 1237
1239 3 -50.5335 -31.5849 11.7149 0.1455 1238
1240 3 -49.5698 -30.9898 11.7600 0.1499 1239
1241 3 -48.6667 -30.3693 12.3102 0.2168 1240
1242 3 -48.1913 -30.4744 10.9430 0.2542 1241
1243 3 -48.0262 -29.9910 8.9751 0.1652 1242
1244 3 -47.6030 -29.7937 11.4489 0.2288 1243
1245 3 -47.1422 -30.2729 11.4800 0.2585 1244
1246 3 -46.1369 -30.6341 11.3890 0.2069 1245
1247 3 -45.6070 -30.5333 9.3019 0.2143 1246
1248 3 -45.0069 -30.6818 11.4080 0.2759 1247
1249 3 -44.3509 -30.3517 12.7996 0.3305 1248
1250 3 -43.2985 -30.2739 12.5418 0.2415 1249
1251 3 -42.9052 -30.4008 11.7292 0.2106 1250
1252 3 -42.2365 -30.1791 12.0106 0.3017 1251
1253 3 -41.3492 -29.8537 12.0400 0.274 1252
1254 3 -40.5262 -30.2429 12.5933 0.2288 1253
1255 3 -39.6437 -30.7502 12.4132 0.3051 1254
1256 3 -38.5424 -30.9201 12.8800 0.2288 1255
1257 3 -37.6505 -31.3092 12.0271 0.3141 1256
1258 3 -36.9470 -32.0196 11.2000 0.3065 1257
1259 3 -35.9541 -32.0386 11.4475 0.2613 1258
1260 3 -35.0283 -31.8497 11.2218 0.2746 1259
1261 3 -34.0830 -32.0527 11.1384 0.4533 1260
1262 3 -33.0832 -32.0159 11.4528 0.2987 1261
1263 3 -32.2249 -32.2763 11.2000 0.2577 1262
1264 3 -31.2596 -31.7505 11.5111 0.2288 1263
1265 3 -30.3465 -31.5156 12.0537 0.2288 1264
1266 3 -29.4725 -31.6377 11.2000 0.2415 1265
1267 3 -29.2059 -31.1998 9.5200 0.37 1266
1268 3 -28.3038 -30.8678 9.4254 0.1907 1267
1269 3 -27.5461 -31.0887 10.1620 0.2019 1268
1270 3 -26.4761 -30.9700 9.8000 0.2664 1269
1271 3 -25.8668 -30.4518 10.2343 0.2454 1270
1272 3 -25.0022 -30.4041 11.1238 0.4021 1271
1273 3 -24.3016 -30.4137 10.8049 0.2433 1272
1274 3 -23.3076 -30.0860 11.4618 0.2702 1273
1275 3 -22.3153 -30.3296 11.9078 0.2825 1274
1276 3 -21.3522 -30.5849 11.2045 0.2204 1275
1277 3 -20.9015 -30.8826 8.9625 0.2278 1276
1278 3 -19.9169 -31.0258 9.1851 0.259 1277
1279 3 -18.9642 -31.2213 8.6937 0.3665 1278
1280 3 -17.9995 -30.9567 9.1874 0.2337 1279
1281 3 -17.1154 -31.2345 9.8000 0.4065 1280
1282 3 -16.1660 -31.2444 9.1109 0.2161 1281
1283 3 -15.5277 -30.4971 8.4554 0.2988 1282
1284 3 -14.9935 -29.8316 7.2800 0.232 1283
1285 3 -14.0154 -29.7517 6.8740 0.3559 1284
1286 3 -13.4388 -29.2203 6.9759 0.3281 1285
1287 3 -12.8652 -28.6408 7.6476 0.3536 1286
1288 3 -12.0429 -28.5022 9.0966 0.3402 1287
1289 3 -11.4618 -27.7220 8.4067 0.2134 1288
1290 3 -11.1578 -27.2943 6.9625 0.2619 1289
1291 3 -10.4404 -26.7136 5.6913 0.1913 1290
1292 3 -9.6264 -26.7275 6.3823 0.3365 1291
1293 3 -8.5972 -26.3506 6.7284 0.3051 1292
1294 3 -8.0187 -25.7167 7.0302 0.2592 1293
1295 3 -7.3104 -25.0011 6.4554 0.1717 1294
1296 3 -6.2805 -24.8941 6.7276 0.2858 1295
1297 3 -5.6650 -24.1085 7.5600 0.3522 1296
1298 3 -4.9704 -23.2596 7.2800 0.2415 1297
1299 3 -4.1772 -22.8081 8.4266 0.2505 1298
1300 3 -4.4051 -22.2286 7.5704 0.2288 1299
1301 3 -4.1394 -21.2562 7.2604 0.1753 1300
1302 3 -3.7649 -20.3409 7.1585 0.1697 1301
1303 3 -3.2148 -19.4641 8.0996 0.1907 1302
1304 3 -2.5938 -18.6573 7.2800 0.2415 1303
1305 3 -4.7740 -24.0212 7.4766 0.3413 1298
1306 3 -4.7903 -24.9044 6.7284 0.2277 1305
1307 3 -5.6470 -25.3364 7.6871 0.212 1306
1308 3 -5.3349 -25.8630 9.7843 0.1724 1307
1309 3 -4.9986 -26.7610 10.0195 0.1209 1308
1310 3 -5.0590 -27.4666 8.6800 0.1983 1309
1311 3 -4.9678 -28.4822 8.4274 0.2146 1310
1312 3 -4.6107 -29.5144 8.3896 0.1566 1311
1313 3 -4.5917 -30.3078 6.7844 0.1285 1312
1314 3 -4.6416 -31.0257 5.2766 0.1271 1313
1315 3 -4.3776 -31.9421 5.3203 0.1272 1314
1316 3 -4.8414 -32.7026 6.0004 0.1206 1315
1317 3 -5.1522 -33.2872 6.7710 0.2477 1316
1318 3 -4.5660 -34.2496 7.0414 0.2155 1317
1319 3 -3.9690 -35.2013 7.2800 0.1928 1318
1320 3 -3.5928 -36.1350 8.0906 0.1907 1319
1321 3 -3.0897 -37.0038 7.0868 0.1907 1320
1322 3 -2.9250 -37.7624 8.6083 0.1359 1321
1323 3 -2.3538 -38.5979 8.3056 0.2764 1322
1324 3 -1.9120 -39.5133 7.3318 0.1894 1323
1325 3 -1.2127 -40.3871 7.5012 0.3272 1324
1326 3 -0.6427 -41.3044 7.6910 0.4226 1325
1327 3 0.1454 -41.9346 7.7711 0.3079 1326
1328 3 0.4201 -42.8442 9.0437 0.3432 1327
1329 3 0.7355 -43.7135 8.8337 0.2569 1328
1330 3 0.9850 -44.5594 9.2728 0.1174 1329
1331 3 1.3348 -45.5975 8.7307 0.1711 1330
1332 3 1.6729 -46.6552 8.0889 0.2691 1331
1333 3 1.7843 -47.5460 8.9365 0.2921 1332
1334 3 2.0911 -48.3435 9.9834 0.2702 1333
1335 3 2.8685 -48.8385 9.0138 0.2895 1334
1336 3 3.4397 -49.7469 9.6071 0.3133 1335
1337 3 4.2298 -50.4664 9.8823 0.3006 1336
1338 3 4.8083 -51.2553 10.2049 0.2542 1337
1339 3 5.4204 -52.0570 10.6669 0.2779 1338
1340 3 5.5604 -52.5203 12.6661 0.2455 1339
1341 3 5.8183 -53.2960 11.4982 0.3077 1340
1342 3 6.2629 -54.0205 11.2515 0.2185 1341
1343 3 6.4503 -54.4688 11.9162 0.1832 1342
1344 3 6.4663 -55.4142 11.6514 0.1897 1343
1345 3 6.5762 -56.4315 12.3200 0.3048 1344
1346 3 7.1704 -57.4066 12.3404 0.276 1345
1347 3 7.5434 -58.2085 13.4400 0.1368 1346
1348 3 8.3206 -58.8212 13.1636 0.3432 1347
1349 3 8.9901 -59.1448 13.3081 0.2595 1348
1350 3 9.3971 -59.8673 12.0400 0.3082 1349
1351 3 9.8042 -60.7167 13.2546 0.1703 1350
1352 3 10.3919 -61.0283 14.2825 0.19 1351
1353 3 11.1236 -61.6804 14.8708 0.3303 1352
1354 3 11.3327 -62.6191 16.1599 0.1598 1353
1355 3 11.5866 -63.5798 15.1320 0.2063 1354
1356 3 11.8776 -64.6766 15.3269 0.3079 1355
1357 3 11.6524 -65.6938 15.8458 0.2218 1356
1358 3 11.7536 -66.7706 15.7665 0.1771 1357
1359 3 12.0217 -67.4399 14.9741 0.1216 1358
1360 3 12.5199 -68.3591 14.7507 0.1616 1359
1361 3 12.1548 -69.2913 14.0140 0.1144 1360
1362 3 12.4547 -70.3811 14.0000 0.1144 1361
1363 3 12.7743 -71.4504 14.1803 0.217 1362
1364 3 12.9763 -71.8275 16.0919 0.1592 1363
1365 3 12.9982 -72.4771 17.9878 0.178 1364
1366 3 13.2688 -73.3287 17.4163 0.2391 1365
1367 3 13.6339 -74.2856 17.3600 0.1271 1366
1368 3 13.9858 -75.2494 18.3190 0.2415 1367
1369 3 14.5047 -76.2529 18.6668 0.1965 1368
1370 3 14.9089 -77.3001 18.8978 0.1586 1369
1371 3 15.2078 -77.9216 19.1254 0.2073 1370
1372 3 15.2181 -78.5827 19.8489 0.3432 1371
1373 3 15.3259 -79.4271 19.3200 0.3202 1372
1374 3 15.3116 -80.2360 18.2000 0.1907 1373
1375 3 -48.0831 -29.2686 12.3108 0.1767 1244
1376 3 -48.7135 -28.3542 11.8216 0.1612 1375
1377 3 -49.7251 -28.0605 11.7872 0.2128 1376
1378 3 -50.5250 -28.7850 11.6698 0.2358 1377
1379 3 -51.4362 -28.5565 12.5591 0.2614 1378
1380 3 -52.0542 -28.5924 12.9550 0.2464 1379
1381 3 -52.9232 -28.4482 13.6175 0.1612 1380
1382 3 -53.7867 -27.9344 13.6928 0.2796 1381
1383 3 -54.6812 -27.6766 13.4400 0.1608 1382
1384 3 -55.7778 -27.9227 13.1404 0.1679 1383
1385 3 -56.7495 -28.0945 13.9538 0.2146 1384
1386 3 -57.7106 -28.5002 14.5415 0.249 1385
1387 3 -58.6857 -28.5700 13.9709 0.2232 1386
1388 3 -59.4142 -28.3807 13.4355 0.1875 1387
1389 3 -60.1929 -27.7933 13.3756 0.2334 1388
1390 3 -60.8508 -28.2191 13.6954 0.3255 1389
1391 3 -61.8236 -27.8132 14.2800 0.2819 1390
1392 3 -62.8838 -27.9474 14.7316 0.2079 1391
1393 3 -63.9327 -28.3122 14.8761 0.1677 1392
1394 3 -64.8760 -28.9376 14.7106 0.2232 1393
1395 3 -65.5266 -29.3062 15.1508 0.3407 1394
1396 3 -66.4116 -29.5923 15.8094 0.3432 1395
1397 3 -67.4190 -29.6514 16.2400 0.2607 1396
1398 3 -68.1533 -29.1563 15.2132 0.1525 1397
1399 3 -67.8676 -28.7510 15.1200 0.1525 1398
1400 3 -69.1620 -28.9446 16.2691 0.2423 1398
1401 3 -70.1038 -29.1232 16.5225 0.1522 1400
1402 3 -71.0539 -28.8801 16.6037 0.1618 1401
1403 3 -71.8667 -28.4964 17.4132 0.2034 1402
1404 3 -72.8771 -28.4885 18.0975 0.2447 1403
1405 3 -73.6694 -28.3353 19.1366 0.2091 1404
1406 3 -74.4390 -27.7259 18.5783 0.214 1405
1407 3 -75.3749 -27.2346 18.8233 0.1173 1406
1408 3 -76.4604 -26.9158 18.7600 0.1144 1407
1409 3 -77.4627 -26.6757 18.7600 0.1144 1408
1410 3 -78.4927 -26.9396 18.7488 0.119 1409
1411 3 -79.5298 -26.7579 18.5377 0.1446 1410
1412 3 -80.5649 -26.5410 19.0400 0.153 1411
1413 3 -81.3977 -25.8161 19.2864 0.2034 1412
1414 3 -82.4030 -25.3090 19.0114 0.1292 1413
1415 3 -83.3453 -25.7703 18.6858 0.1407 1414
1416 3 -84.3506 -26.2091 19.3379 0.1375 1415
1417 3 -85.4495 -26.1203 19.4180 0.1217 1416
1418 3 -86.5045 -25.6782 19.4180 0.1144 1417
1419 3 -87.5512 -25.2256 19.5434 0.1144 1418
1420 3 -88.6019 -24.8118 19.9816 0.1144 1419
1421 3 -89.6532 -24.3970 20.4196 0.1144 1420
1422 3 -90.7045 -23.9824 20.8578 0.1144 1421
1423 3 -91.7551 -23.5686 21.2960 0.1144 1422
1424 3 -92.7243 -22.9834 21.4455 0.1144 1423
1425 3 -93.6487 -22.3106 21.4455 0.1144 1424
1426 3 -11.0138 6.8723 2.8658 0.344 773
1427 3 -11.2478 7.6442 4.7589 0.2659 1426
1428 3 -11.5098 8.6929 4.8328 0.1979 1427
1429 3 -11.3510 9.7900 5.3452 0.1555 1428
1430 3 -11.8476 10.6873 6.4680 0.1647 1429
1431 3 -12.6146 11.5225 6.7838 0.1652 1430
1432 3 -13.0404 12.5480 7.4418 0.1907 1431
1433 3 -12.3216 12.7932 7.6843 0.3024 1432
1434 3 -11.2501 13.1738 7.9800 0.3998 1433
1435 3 -10.3553 13.7795 8.4706 0.3947 1434
1436 3 -9.7021 14.6793 9.0530 0.344 1435
1437 3 -9.0217 15.5058 9.8448 0.2859 1436
1438 3 -8.5695 16.3941 10.8993 0.2601 1437
1439 3 -8.4350 17.4827 11.6833 0.2542 1438
1440 3 -7.9297 18.3706 12.5524 0.2542 1439
1441 3 -7.4765 19.3218 13.2961 0.2463 1440
1442 3 -7.4306 20.4290 13.8936 0.2497 1441
1443 3 -7.1933 21.5107 14.3450 0.2373 1442
1444 3 -6.8969 22.5997 14.1772 0.2462 1443
1445 3 -6.6469 23.6960 13.6682 0.263 1444
1446 3 -6.5654 24.8215 13.7063 0.3212 1445
1447 3 -6.6838 25.9254 14.3150 0.3524 1446
1448 3 -6.6379 27.0475 14.6712 0.3466 1447
1449 3 -6.1213 27.9129 15.6867 0.2927 1448
1450 3 -5.2822 28.5107 16.8697 0.2567 1449
1451 3 -5.0521 29.5418 17.7453 0.29 1450
1452 3 -4.6685 30.4533 19.1360 0.3305 1451
1453 3 -3.7472 30.9459 19.8108 0.306 1452
1454 3 -2.6310 31.0707 20.3073 0.3297 1453
1455 3 -1.5042 31.0967 20.7808 0.2924 1454
1456 3 -0.4970 31.5774 20.1695 0.2791 1455
1457 3 0.4763 32.1744 20.0368 0.2289 1456
1458 3 1.3940 32.5460 21.3002 0.2428 1457
1459 3 2.2022 32.3459 22.8124 0.2641 1458
1460 3 2.7604 33.2334 22.5425 0.3226 1459
1461 3 2.9239 33.8159 22.7027 0.3432 1460
1462 3 2.7004 34.7172 23.2711 0.2684 1461
1463 3 2.5450 35.5533 24.8791 0.1967 1462
1464 3 3.1833 36.3843 24.4059 0.2988 1463
1465 3 4.1667 36.9459 24.3891 0.2685 1464
1466 3 4.9964 37.4338 23.5200 0.2757 1465
1467 3 5.6887 38.0866 24.1881 0.1453 1466
1468 3 6.5840 38.4143 23.5964 0.1769 1467
1469 3 7.5301 38.7321 22.9743 0.1329 1468
1470 3 8.2411 38.6779 24.3600 0.1549 1469
1471 3 9.1772 38.7001 25.0947 0.1144 1470
1472 3 9.8618 39.4833 24.7730 0.3505 1471
1473 3 10.5779 40.3431 24.5944 0.3499 1472
1474 3 10.8583 41.2855 25.0760 0.2415 1473
1475 3 11.7010 41.9720 25.6018 0.2102 1474
1476 3 12.0038 42.9799 25.4584 0.1917 1475
1477 3 12.3503 43.8451 24.6142 0.3327 1476
1478 3 12.8747 44.2342 23.4248 0.3432 1477
1479 3 13.5158 44.9941 24.3992 0.2129 1478
1480 3 14.2454 45.6906 25.2832 0.1763 1479
1481 3 13.9837 46.6248 26.3332 0.1217 1480
1482 3 13.9044 47.2883 25.7382 0.1535 1481
1483 3 13.8588 48.3624 25.0681 0.277 1482
1484 3 13.6502 49.4163 25.2694 0.2388 1483
1485 3 13.9336 50.1241 26.6092 0.1209 1484
1486 3 13.5898 50.8945 27.7200 0.1301 1485
1487 3 14.4978 51.4168 27.6657 0.1751 1486
1488 3 14.8894 51.9697 26.0940 0.1918 1487
1489 3 15.4777 52.8909 25.9608 0.2142 1488
1490 3 16.1669 53.2715 25.8913 0.3135 1489
1491 3 16.6923 54.0843 25.5276 0.2982 1490
1492 3 17.4244 54.9445 25.3179 0.2081 1491
1493 3 18.0780 55.8500 25.1079 0.1238 1492
1494 3 18.9787 56.5258 25.2000 0.1144 1493
1495 3 19.7201 57.1608 25.8944 0.148 1494
1496 3 19.7494 58.0685 26.7319 0.1854 1495
1497 3 19.7206 59.0490 26.0089 0.2415 1496
1498 3 19.7793 59.4116 26.8629 0.1144 1497
1499 3 20.4349 60.2494 27.4400 0.1144 1498
1500 3 21.0964 61.0950 27.4400 0.1144 1499
1501 3 21.5565 61.9302 26.7870 0.1525 1500
1502 3 21.9823 62.8736 26.5289 0.1144 1501
1503 3 22.4725 63.8304 26.0778 0.1195 1502
1504 3 23.1241 64.6725 26.8808 0.1268 1503
1505 3 22.9591 65.5755 27.1600 0.1144 1504
1506 3 22.6004 66.5716 27.1600 0.1144 1505
1507 3 23.1036 67.5488 27.1600 0.1144 1506
1508 3 23.9414 68.2944 27.1600 0.1144 1507
1509 3 24.8739 68.9455 27.1600 0.1144 1508
1510 3 25.3552 69.9468 27.1600 0.1144 1509
1511 3 25.7319 71.0134 27.0749 0.1341 1510
1512 3 26.0839 72.0656 27.0320 0.2161 1511
1513 3 26.1543 73.0262 26.0400 0.1775 1512
1514 3 26.7579 73.8543 26.7501 0.1144 1513
1515 3 27.3100 74.7514 26.8800 0.1144 1514
1516 3 27.3523 75.7158 26.8800 0.1144 1515
1517 3 28.1753 76.4616 26.8800 0.1144 1516
1518 3 28.6950 77.4276 26.8800 0.1144 1517
1519 3 29.0694 78.5021 26.8800 0.1144 1518
1520 3 29.6605 79.4426 26.6000 0.1525 1519
1521 3 30.2381 79.1450 26.6000 0.1144 1520
1522 3 30.2165 80.2584 26.9164 0.1612 1520
1523 3 30.8557 81.1954 27.2798 0.1713 1522
1524 3 31.5050 82.1292 27.5271 0.1722 1523
1525 3 32.1779 83.0537 27.5271 0.1538 1524
1526 3 32.9330 83.8838 27.5271 0.1328 1525
1527 3 33.7898 84.5779 27.5271 0.1144 1526
1528 3 34.3834 85.5552 27.5271 0.1144 1527
1529 3 34.9340 86.5580 27.5271 0.1144 1528
1530 3 35.4548 87.5760 27.5271 0.1144 1529
1531 3 35.9323 88.6154 27.5271 0.1144 1530
1532 3 36.4115 89.6545 27.5271 0.1144 1531
1533 3 -4.2252 30.8292 19.1190 0.2708 1452
1534 3 -3.3685 31.1259 19.8800 0.4465 1533
1535 3 -3.1158 31.8051 20.4126 0.3231 1534
1536 3 -3.7158 32.6305 21.0504 0.1838 1535
1537 3 -3.9153 33.7388 21.2800 0.1158 1536
1538 3 -3.8465 34.4848 22.0525 0.2119 1537
1539 3 -3.6033 35.1296 24.0814 0.3371 1538
1540 3 -4.0572 35.9375 25.5010 0.2598 1539
1541 3 -4.0254 36.6993 26.7019 0.2531 1540
1542 3 -4.3056 37.6974 26.6311 0.3012 1541
1543 3 -4.3704 38.4432 27.9068 0.3432 1542
1544 3 -4.8301 38.4177 29.6719 0.3305 1543
1545 3 -5.4342 38.7446 28.3237 0.2669 1544
1546 3 -6.1517 38.3705 29.5501 0.1539 1545
1547 3 -6.3872 37.9198 31.2441 0.1144 1546
1548 3 -7.3289 38.5385 31.3600 0.2255 1547
1549 3 -8.1842 38.8264 32.5097 0.178 1548
1550 3 -9.0554 39.1029 32.4867 0.218 1549
1551 3 -9.8033 39.9056 32.1983 0.2682 1550
1552 3 -9.6948 40.7820 32.7124 0.1457 1551
1553 3 -9.7268 41.8645 32.6763 0.1701 1552
1554 3 -9.5852 42.8494 32.4495 0.15 1553
1555 3 -9.6411 43.7657 33.4603 0.3305 1554
1556 3 -10.0958 43.8528 34.9695 0.1396 1555
1557 3 -10.8474 44.4829 35.2848 0.19 1556
1558 3 -11.5055 44.9515 33.9343 0.2224 1557
1559 3 -12.2919 45.3233 35.0000 0.1329 1558
1560 3 -12.8838 46.0647 34.9205 0.2288 1559
1561 3 -13.5181 46.8780 35.5236 0.2262 1560
1562 3 -14.3898 46.8975 36.6615 0.1144 1561
1563 3 -15.4212 46.5328 36.9502 0.1412 1562
1564 3 -16.4244 46.8129 36.9600 0.1457 1563
1565 3 -17.4159 46.2449 36.9600 0.1144 1564
1566 3 -18.5156 46.1156 36.9600 0.1195 1565
1567 3 -19.5799 46.2803 36.9082 0.2259 1566
1568 3 -20.3050 46.6919 37.0082 0.1247 1567
1569 3 -20.6336 46.9826 39.1409 0.1144 1568
1570 3 -21.5036 46.8532 38.3410 0.1905 1569
1571 3 -22.4542 47.1487 38.0800 0.2635 1570
1572 3 -23.2996 47.7969 38.6932 0.1256 1571
1573 3 -24.2906 48.0428 39.2000 0.1144 1572
1574 3 -25.3311 48.2683 38.4689 0.1957 1573
1575 3 -26.0229 48.9130 38.9309 0.3051 1574
1576 3 -26.8075 49.5548 39.7916 0.3178 1575
1577 3 -27.5386 50.2492 39.9804 0.1988 1576
1578 3 -28.3535 50.9692 39.7684 0.178 1577
1579 3 -28.8144 51.8484 40.7518 0.326 1578
1580 3 -29.1680 52.6085 39.2431 0.2669 1579
1581 3 -29.5960 52.3867 37.5287 0.2341 1580
1582 3 -29.0482 52.0054 35.5855 0.1147 1581
1583 3 -29.0482 52.0054 32.7855 0.1144 1582
1584 3 -29.5080 51.8813 30.6323 0.1854 1583
1585 3 -30.2838 52.6961 30.5200 0.2262 1584
1586 3 -30.0377 53.3062 29.2410 0.2102 1585
1587 3 -30.6700 53.7682 28.0000 0.2163 1586
1588 3 -31.1521 54.4920 27.7466 0.1144 1587
1589 3 -31.6232 54.7405 29.4703 0.3378 1588
1590 3 -31.8066 55.5373 30.9042 0.2684 1589
1591 3 -32.4330 56.4326 31.0590 0.2201 1590
1592 3 -32.6987 57.3818 30.2400 0.3589 1591
1593 3 -33.6232 57.7775 30.8000 0.2415 1592
1594 3 -13.1704 12.7204 8.3149 0.278 1432
1595 3 -13.7915 13.4825 8.8273 0.2759 1594
1596 3 -14.2929 14.3511 8.0016 0.2277 1595
1597 3 -14.6826 15.1857 7.7176 0.2034 1596
1598 3 -15.4627 15.5926 6.5069 0.1342 1597
1599 3 -16.3421 16.1059 6.6584 0.1144 1598
1600 3 -16.4977 16.6500 8.8152 0.2288 1599
1601 3 -17.2617 17.2182 9.3125 0.3276 1600
1602 3 -17.6113 18.1159 9.9845 0.2064 1601
1603 3 -17.6587 18.6212 11.7222 0.1681 1602
1604 3 -18.4264 19.4359 11.7600 0.1144 1603
1605 3 -18.6837 20.2795 10.9542 0.3432 1604
1606 3 -18.9982 21.1277 11.1062 0.22 1605
1607 3 -18.6815 21.7268 12.5689 0.1463 1606
1608 3 -19.1737 22.1227 10.8671 0.1731 1607
1609 3 -18.7658 22.8130 9.7437 0.1423 1608
1610 3 -18.9008 23.8294 9.5995 0.1488 1609
1611 3 -19.3939 23.7990 11.5990 0.2481 1610
1612 3 -19.2953 24.4719 11.7631 0.2918 1611
1613 3 -18.9650 25.0836 12.1554 0.1411 1612
1614 3 -19.4048 25.4544 14.0000 0.1205 1613
1615 3 -19.5808 26.2005 12.6664 0.2934 1614
1616 3 -20.1497 26.9657 11.7662 0.1279 1615
1617 3 -20.3152 27.8157 12.6487 0.126 1616
1618 3 -20.7227 28.7283 13.9616 0.1194 1617
1619 3 -21.0959 29.6721 14.3576 0.2288 1618
1620 3 -21.4972 30.5103 13.4495 0.1907 1619
1621 3 -22.1407 31.2029 14.6205 0.2871 1620
1622 3 -22.9043 31.9553 14.4141 0.3178 1621
1623 3 -23.1684 32.9190 14.7249 0.1691 1622
1624 3 -23.5913 33.9571 14.5600 0.2235 1623
1625 3 -24.0200 34.6713 14.2181 0.2287 1624
1626 3 -24.0633 35.7116 13.6125 0.1144 1625
1627 3 -23.9213 36.5131 14.5600 0.3 1626
1628 3 -23.9246 37.1718 15.1200 0.1816 1627
1629 3 -24.1737 37.8881 14.4581 0.2392 1628
1630 3 -24.4334 38.5721 14.4404 0.2295 1629
1631 3 -25.1450 38.9193 14.0319 0.2527 1630
1632 3 -25.6344 39.6548 13.8356 0.2529 1631
1633 3 -26.2778 40.3814 13.6822 0.2899 1632
1634 3 -26.8400 40.8266 14.3732 0.2796 1633
1635 3 -26.2659 40.9172 14.8400 0.1271 1634
1636 3 -27.4406 41.9259 14.4049 0.1971 1634
1637 3 -27.7951 42.7476 15.1572 0.2211 1636
1638 3 -28.3993 43.5474 15.2384 0.2288 1637
1639 3 -28.6348 44.4615 15.5198 0.2152 1638
1640 3 -28.3916 44.9644 17.0800 0.1391 1639
1641 3 -28.7562 45.6433 15.4655 0.2034 1640
1642 3 -29.2361 46.4861 15.9163 0.2535 1641
1643 3 -30.0202 46.6499 17.0545 0.171 1642
1644 3 -30.9707 47.1387 16.9120 0.1144 1643
1645 3 -31.5828 47.7619 16.8000 0.1922 1644
1646 3 -31.5704 48.7266 15.9849 0.1594 1645
1647 3 -31.6064 49.1471 18.1832 0.1144 1646
1648 3 -30.9657 49.9593 18.3901 0.1271 1647
1649 3 -30.3225 50.8813 18.3935 0.1866 1648
1650 3 -29.8587 51.5040 19.3432 0.2034 1649
1651 3 -29.6975 52.4728 19.7540 0.414 1650
1652 3 -29.9804 53.4774 19.5068 0.3417 1651
1653 3 -30.5952 54.3584 19.8800 0.3773 1652
1654 3 -31.1574 55.2333 19.2492 0.2415 1653
1655 3 -31.9973 55.4065 20.1863 0.3264 1654
1656 3 -32.7937 55.6329 21.4690 0.3082 1655
1657 3 -33.3379 55.3894 22.1200 0.2161 1656
1658 4 1.0791 4.5811 1.9001 0.3051 1
1659 4 0.9675 5.7108 2.2392 0.3564 1658
1660 4 0.7894 6.8408 2.2341 0.4198 1659
1661 4 1.0317 7.9579 2.2002 0.4587 1660
1662 4 1.2978 9.0672 2.0236 0.4971 1661
1663 4 1.3969 10.1604 1.2516 0.5346 1662
1664 4 1.5513 11.2926 1.1234 0.5439 1663
1665 4 1.7224 12.4218 1.1351 0.4923 1664
1666 4 1.6682 13.5634 1.2015 0.43 1665
1667 4 1.5310 14.6907 1.5490 0.3964 1666
1668 4 1.3170 15.7790 2.1879 0.434 1667
1669 4 0.8253 16.8104 2.2896 0.4585 1668
1670 4 0.3717 17.8522 2.5494 0.4703 1669
1671 4 0.0119 18.8693 3.4670 0.4692 1670
1672 4 -0.5416 19.7928 4.3680 0.453 1671
1673 4 -1.1160 20.7816 4.4853 0.4068 1672
1674 4 -1.4631 21.7999 4.5130 0.3705 1673
1675 4 -1.9329 22.8395 4.6925 0.3928 1674
1676 4 -2.5042 23.7804 5.4502 0.4062 1675
1677 4 -3.0503 24.7802 5.6384 0.4312 1676
1678 4 -3.3673 25.8755 5.8464 0.4322 1677
1679 4 -3.8079 26.8836 6.6044 0.4198 1678
1680 4 -3.9678 28.0127 6.7295 0.3568 1679
1681 4 -4.0987 29.1493 6.7805 0.3054 1680
1682 4 -4.0590 30.2878 7.0297 0.2669 1681
1683 4 -3.9315 31.2111 7.9643 0.2694 1682
1684 4 -3.9227 32.2761 8.9457 0.2357 1683
1685 4 -3.7960 33.3233 9.3030 0.2288 1684
1686 4 -3.4053 34.3676 8.6828 0.254 1685
1687 4 -3.1569 35.4535 8.3782 0.2927 1686
1688 4 -3.0943 36.5833 8.7175 0.312 1687
1689 4 -3.0434 37.7167 8.9634 0.3108 1688
1690 4 -2.9774 38.8582 8.9765 0.3121 1689
1691 4 -2.8274 39.9890 9.0306 0.3389 1690
1692 4 -2.6144 41.1052 9.3024 0.3701 1691
1693 4 -2.5497 42.1392 10.3169 0.3885 1692
1694 4 -2.5966 43.2069 11.0757 0.3792 1693
1695 4 -2.7659 44.3316 11.0936 0.3612 1694
1696 4 -3.0192 45.4263 10.6408 0.3559 1695
1697 4 -3.1664 46.5419 10.2634 0.3636 1696
1698 4 -3.1714 47.6738 10.4728 0.3764 1697
1699 4 -3.1165 48.7988 10.9648 0.3734 1698
1700 4 -3.0858 49.9344 11.1846 0.3607 1699
1701 4 -3.3015 51.0446 11.2003 0.3479 1700
1702 4 -3.4255 52.1681 11.2025 0.3512 1701
1703 4 -3.4669 53.3109 11.2143 0.364 1702
1704 4 -3.5058 54.4539 11.2762 0.3848 1703
1705 4 -3.6305 55.5742 11.6508 0.394 1704
1706 4 -3.8147 56.6840 12.1554 0.4025 1705
1707 4 -4.0155 57.8050 12.3200 0.3814 1706
1708 4 -4.2685 58.9189 12.3206 0.3346 1707
1709 4 -4.6203 60.0072 12.3236 0.2579 1708
1710 4 -5.1691 61.0026 12.3455 0.2029 1709
1711 4 -5.3770 62.0854 12.4628 0.1995 1710
1712 4 -5.2134 63.1342 13.3333 0.2402 1711
1713 4 -5.2568 64.2028 14.2198 0.2954 1712
1714 4 -5.4783 65.2621 13.5965 0.3375 1713
1715 4 -5.3917 65.9626 13.4095 0.2288 1714
1716 4 -5.6492 67.0492 13.1387 0.3461 1715
1717 4 -5.6035 68.0469 13.0864 0.3855 1716
1718 4 -5.3961 69.0043 13.8726 0.4599 1717
1719 4 -5.4110 70.0814 14.6454 0.3625 1718
1720 4 -5.6643 71.1289 15.2191 0.3183 1719
1721 4 -5.4317 72.1304 15.8844 0.2868 1720
1722 4 -5.8033 72.9170 14.5670 0.3296 1721
1723 4 -5.4362 73.8290 13.8911 0.309 1722
1724 4 -5.3910 74.8898 13.4540 0.4068 1723
1725 4 -5.0411 75.9193 13.0304 0.3432 1724
1726 4 -4.9396 76.8992 13.4663 0.3988 1725
1727 4 -4.9287 77.7953 13.4014 0.3432 1726
1728 4 -5.1516 78.4767 14.8772 0.3489 1727
1729 4 -5.3384 79.5389 14.5600 0.3051 1728
1730 4 -5.5657 80.0811 13.7516 0.2998 1729
1731 4 -5.3864 80.5696 12.5294 0.3316 1730
1732 4 -6.2822 80.9820 12.3575 0.2034 1731
1733 4 -6.5934 81.8445 11.5721 0.1144 1732
1734 4 -6.5304 82.3678 11.4411 0.1652 1733
1735 4 -7.2878 82.8159 12.9380 0.1813 1734
1736 4 -8.1338 83.3124 14.0000 0.317 1735
1737 4 -8.5481 84.0681 13.4330 0.1675 1736
1738 4 -9.4563 83.9715 13.1258 0.2187 1737
1739 4 -10.3300 84.2693 12.1562 0.2177 1738
1740 4 -11.3332 84.3818 12.5222 0.2161 1739
1741 4 -12.2447 84.5399 13.1012 0.2288 1740
1742 4 -12.7927 85.3061 13.0547 0.2875 1741
1743 4 -13.6572 85.7828 13.2236 0.4758 1742
1744 4 -14.2438 86.0991 12.3284 0.3212 1743
1745 4 -14.9723 86.4302 12.6456 0.4036 1744
1746 4 -15.8565 87.0757 12.0537 0.2486 1745
1747 4 -16.6847 87.6644 12.4695 0.3533 1746
1748 4 -17.4059 88.3731 13.2437 0.2288 1747
1749 4 -18.2986 88.6902 14.0456 0.2717 1748
1750 4 -19.3482 88.6682 14.2540 0.1144 1749
1751 4 -19.7027 89.0278 12.3214 0.1646 1750
1752 4 -20.3569 89.5677 13.4190 0.2878 1751
1753 4 -20.9041 90.2615 12.2301 0.3051 1752
1754 4 -21.6143 90.6068 12.9632 0.2044 1753
1755 4 -22.2878 91.3320 13.5918 0.1271 1754
1756 4 -21.9920 92.0329 12.3362 0.198 1755
1757 4 -22.3058 92.8544 11.8208 0.2981 1756
1758 4 -22.5515 93.3310 10.6481 0.2321 1757
1759 4 -23.1170 94.0565 11.7233 0.1348 1758
1760 4 -23.6126 94.6598 10.3600 0.2034 1759
1761 4 -24.1995 95.0624 11.4719 0.1923 1760
1762 4 -24.5793 95.9804 11.7496 0.2076 1761
1763 4 -25.1009 96.6660 10.9511 0.1652 1762
1764 4 -25.9145 96.8490 12.0747 0.1144 1763
1765 4 -26.8165 97.1873 11.0925 0.135 1764
1766 4 -27.4863 98.0377 10.5157 0.2477 1765
1767 4 -27.9522 98.7961 9.8375 0.2257 1766
1768 4 -28.1582 99.8760 9.8400 0.1608 1767
1769 4 -28.2789 100.9771 9.5962 0.1745 1768
1770 4 -28.2892 101.9693 9.6418 0.1922 1769
1771 4 -28.3912 102.9740 9.9590 0.2669 1770
1772 4 -28.6791 103.8661 9.2408 0.1528 1771
1773 4 -29.0572 104.8930 9.8585 0.1891 1772
1774 4 -29.7971 105.3563 9.4805 0.2547 1773
1775 4 -30.5428 106.0415 9.7614 0.2034 1774
1776 4 -30.6941 106.7463 9.4867 0.2834 1775
1777 4 -30.3514 107.5726 8.3563 0.2465 1776
1778 4 -30.3133 108.3911 9.7182 0.1144 1777
1779 4 -31.1889 108.7392 9.3016 0.2034 1778
1780 4 -31.8017 109.3594 8.2729 0.2258 1779
1781 4 -32.0662 110.2377 8.7732 0.1783 1780
1782 4 -32.1360 111.0816 7.7182 0.2715 1781
1783 4 -32.5361 111.7760 7.4586 0.1965 1782
1784 4 -32.8828 112.4823 8.4283 0.2924 1783
1785 4 -33.2487 113.4468 7.8400 0.2034 1784
1786 4 -33.1531 113.3420 8.6800 0.2288 1785
1787 4 -33.7299 113.8510 7.5600 0.1314 1785
1788 4 -34.3031 114.5351 7.7031 0.1144 1787
1789 4 -34.7720 115.5065 7.4911 0.1252 1788
1790 4 -35.1505 116.3685 8.6262 0.1181 1789
1791 4 -35.9690 117.0256 8.6489 0.1631 1790
1792 4 -36.2738 117.6609 7.5547 0.17 1791
1793 4 -36.5344 118.2902 6.7427 0.2322 1792
1794 4 -37.0806 119.0536 7.5443 0.1841 1793
1795 4 -37.8278 119.7027 7.3307 0.1635 1794
1796 4 -38.4167 120.4244 6.9664 0.1904 1795
1797 4 -38.7792 121.3815 6.2322 0.1447 1796
1798 4 -39.1415 122.4132 6.1916 0.2287 1797
1799 4 -39.6319 123.2170 6.9224 0.2669 1798
1800 4 -39.8505 123.7647 5.6678 0.1983 1799
1801 4 -40.4051 124.5092 6.4002 0.1636 1800
1802 4 -41.0903 125.1068 6.7847 0.178 1801
1803 4 -41.9593 125.6550 6.7214 0.216 1802
1804 4 -42.5277 126.2733 5.6557 0.1446 1803
1805 4 -43.0490 126.9563 4.7600 0.2889 1804
1806 4 -43.7403 127.0973 6.4400 0.2669 1805
1807 4 -44.4324 127.8433 5.6386 0.1677 1806
1808 4 -44.7970 128.8208 6.1989 0.2193 1807
1809 4 -45.0303 129.9335 6.4400 0.269 1808
1810 4 -45.3278 130.9870 6.4697 0.2444 1809
1811 4 -45.8235 131.9860 6.7586 0.1659 1810
1812 4 -46.4119 132.5715 6.4400 0.247 1811
1813 4 -47.3015 132.8365 6.9636 0.2798 1812
1814 4 -48.2865 132.9848 7.0512 0.2288 1813
1815 4 -49.2530 133.4473 7.6639 0.202 1814
1816 4 -50.0507 134.1552 7.4735 0.1725 1815
1817 4 -50.7896 134.9542 7.6485 0.1144 1816
1818 4 -51.5533 135.5673 6.5626 0.1695 1817
1819 4 -52.4036 135.9718 7.1716 0.1652 1818
1820 4 -53.2654 136.3043 7.0176 0.1955 1819
1821 4 -53.8775 137.1640 7.1308 0.1967 1820
1822 4 -54.6803 137.7444 7.5323 0.2556 1821
1823 4 -55.3096 138.4811 6.6931 0.2288 1822
1824 4 -56.1074 138.9525 5.9769 0.3238 1823
1825 4 -56.6796 139.7766 5.0400 0.2204 1824
1826 4 -57.2772 140.2629 5.2654 0.2288 1825
1827 4 -58.2891 140.2497 5.6000 0.1144 1826
1828 4 -58.9871 141.0933 5.2525 0.2052 1827
1829 4 -59.9983 141.3926 5.0529 0.1306 1828
1830 4 -60.9337 141.6639 4.5111 0.1512 1829
1831 4 -61.2894 142.4983 5.2884 0.2924 1830
1832 4 -61.7284 142.6723 6.4400 0.2415 1831
1833 4 -5.1040 80.5309 15.8192 0.3432 1729
1834 4 -4.8570 81.2321 15.1651 0.3051 1833
1835 4 -4.7588 82.2493 15.1878 0.4046 1834
1836 4 -4.8954 83.1350 14.9262 0.2063 1835
1837 4 -4.6575 83.9926 15.3667 0.1913 1836
1838 4 -4.4434 84.6623 15.6800 0.3159 1837
1839 4 -4.4484 85.7362 15.1603 0.405 1838
1840 4 -4.7572 86.7217 15.0268 0.3016 1839
1841 4 -5.3149 87.5185 15.2270 0.2613 1840
1842 4 -5.4602 88.2933 13.9073 0.3777 1841
1843 4 -5.8995 89.1468 12.7039 0.243 1842
1844 4 -5.9633 90.1080 13.2535 0.3305 1843
1845 4 -6.0113 90.8400 14.8274 0.3813 1844
1846 4 -5.7523 91.8744 14.2965 0.2601 1845
1847 4 -5.6527 92.6059 14.6572 0.2669 1846
1848 4 -5.6897 93.6299 14.5743 0.3247 1847
1849 4 -5.5390 94.3530 15.4000 0.3686 1848
1850 4 -5.5365 95.4086 16.3078 0.276 1849
1851 4 -5.7143 96.3319 17.7428 0.1907 1850
1852 4 -5.4873 96.9166 17.1217 0.3671 1851
1853 4 -5.7292 97.9118 17.3788 0.3934 1852
1854 4 -6.2319 98.9133 16.8496 0.3386 1853
1855 4 -6.0331 99.7599 16.4651 0.486 1854
1856 4 -5.8883 100.4968 17.9673 0.3553 1855
1857 4 -5.9915 101.2305 17.5720 0.2844 1856
1858 4 -5.8132 102.0967 17.4980 0.1661 1857
1859 4 -5.9104 102.8274 19.2021 0.275 1858
1860 4 -6.0809 103.7648 18.6054 0.2204 1859
1861 4 -6.3938 104.8343 18.2932 0.2094 1860
1862 4 -6.4735 105.7585 18.5119 0.3208 1861
1863 4 -6.6188 106.5657 19.5849 0.2672 1862
1864 4 -6.9935 107.2883 20.7547 0.2288 1863
1865 4 -6.6806 108.2350 21.7868 0.2288 1864
1866 4 -6.5943 109.3229 21.4858 0.3202 1865
1867 4 -6.3365 109.9661 19.6000 0.2812 1866
1868 4 -6.1376 110.7222 20.7270 0.3432 1867
1869 4 -6.3711 111.6524 21.3422 0.2796 1868
1870 4 -5.8556 111.8900 20.3246 0.1683 1869
1871 4 -5.0539 112.6266 21.0028 0.2463 1870
1872 4 -4.7612 113.5538 20.7911 0.2515 1871
1873 4 -4.2232 114.3852 21.5715 0.281 1872
1874 4 -4.0036 115.1085 21.5673 0.2169 1873
1875 4 -3.6278 115.8542 20.7200 0.3051 1874
1876 4 -3.2308 116.8861 21.0538 0.2918 1875
1877 4 -2.9997 117.7761 22.0466 0.3382 1876
1878 4 -2.8097 118.7915 22.7265 0.2942 1877
1879 4 -2.9229 119.6012 21.8453 0.2393 1878
1880 4 -2.9570 120.5947 22.2494 0.2587 1879
1881 4 -2.6903 121.5826 23.2907 0.178 1880
1882 4 -2.7532 122.6025 23.5018 0.2288 1881
1883 4 -2.7480 123.5787 23.5407 0.2203 1882
1884 4 -3.1368 124.4356 24.5585 0.3305 1883
1885 4 -2.8809 125.2236 24.2253 0.2432 1884
1886 4 -2.9725 126.0335 25.0905 0.1971 1885
1887 4 -2.7362 127.0847 25.4173 0.1652 1886
1888 4 -2.0733 127.5435 25.7474 0.2339 1887
1889 4 -1.8124 128.4547 25.0236 0.2843 1888
1890 4 -1.6522 129.4229 25.7088 0.2011 1889
1891 4 -1.5477 130.4022 25.1723 0.2161 1890
1892 4 -1.5902 131.3984 25.0048 0.2474 1891
1893 4 -1.5990 132.2226 25.4892 0.211 1892
1894 4 -1.6552 132.4818 27.6889 0.229 1893
1895 4 -1.9615 133.5837 27.6889 0.2516 1894
1896 4 -1.5843 134.6237 27.4711 0.2193 1895
1897 4 -1.3798 135.4333 26.3732 0.217 1896
1898 4 -1.3668 136.3927 26.3889 0.2288 1897
1899 4 -0.9615 137.0827 27.0292 0.2543 1898
1900 4 -1.1261 137.7508 27.4308 0.2587 1899
1901 4 -1.4216 138.5839 27.9854 0.3432 1900
1902 4 -1.4484 139.6347 27.0245 0.2424 1901
1903 4 -1.7059 140.4849 26.0114 0.4277 1902
1904 4 -1.9553 141.3200 26.0901 0.2934 1903
1905 4 -1.5155 142.0992 27.2544 0.3215 1904
1906 4 -1.7638 143.0701 27.8429 0.2382 1905
1907 4 -2.2663 143.7081 28.2800 0.1876 1906
1908 4 -2.5689 144.8085 28.3251 0.1709 1907
1909 4 -2.4178 145.8169 28.7848 0.1963 1908
1910 4 -2.0968 146.6862 28.0622 0.2669 1909
1911 4 -1.9513 147.7574 28.4298 0.1986 1910
1912 4 -2.2398 148.7084 28.5600 0.1984 1911
1913 4 -2.3537 149.8395 28.7417 0.2666 1912
1914 4 -2.4730 150.5064 29.7872 0.2994 1913
1915 4 -2.3587 151.2661 31.0685 0.2255 1914
1916 4 -2.8411 152.0763 30.5248 0.3197 1915
1917 4 -2.5772 152.9935 31.0800 0.2767 1916
1918 4 -2.8800 153.5288 31.2841 0.3122 1917
1919 4 -2.3355 154.2941 30.7558 0.2549 1918
1920 4 -2.8030 155.1258 31.9200 0.3051 1919
1921 4 -2.5002 155.9230 33.1153 0.1889 1920
1922 4 -2.1121 156.8102 33.3200 0.1873 1921
1923 4 -1.9989 157.5287 31.6288 0.2364 1922
1924 4 -1.6705 158.0122 32.2000 0.1271 1923
1925 4 -1.3350 159.0217 31.9200 0.2288 1924
1926 4 -1.1686 159.5588 33.9562 0.2321 1925
1927 4 -1.0056 160.4085 34.8494 0.2669 1926
1928 4 -1.2166 161.2299 35.8428 0.3264 1927
1929 4 -0.8302 162.1391 35.7683 0.309 1928
1930 4 -0.6368 163.2349 35.5600 0.3726 1929
1931 4 -0.4522 164.3428 35.8137 0.5053 1930
1932 4 -0.3305 165.2841 36.6688 0.5131 1931
1933 4 -0.3915 166.2215 37.5388 0.4272 1932
1934 4 0.0500 167.1978 37.9814 0.3382 1933
1935 4 0.2385 168.3081 38.0934 0.3432 1934
1936 4 -0.3047 168.9936 38.3586 0.2671 1935
1937 4 0.1107 169.9277 37.2400 0.3358 1936
1938 4 -0.2087 170.7796 38.0820 0.1922 1937
1939 4 0.1280 171.5358 38.4866 0.3437 1938
1940 4 0.1718 172.4012 39.1759 0.482 1939
1941 4 0.3081 173.4611 39.2157 0.3434 1940
1942 4 0.4822 174.4435 38.5616 0.3281 1941
1943 4 0.4120 175.4021 38.3793 0.3765 1942
1944 4 0.3649 176.3346 39.1255 0.353 1943
1945 4 0.4338 177.1901 40.3200 0.4491 1944
1946 4 0.3438 178.2768 40.1380 0.2569 1945
1947 4 0.4769 178.9442 41.3930 0.3875 1946
1948 4 0.5060 179.8327 41.9586 0.2924 1947
1949 4 0.6075 180.8384 42.1800 0.4721 1948
1950 4 0.7768 182.1016 40.3707 0.2469 1949
1951 4 0.9047 182.9685 41.2199 0.3204 1950
1952 4 1.0506 183.9615 40.6300 0.2288 1951
1953 4 1.1663 184.6545 42.1176 0.3775 1952
1954 4 0.9514 185.3573 42.1126 0.3268 1953
1955 4 1.3462 186.0771 42.9092 0.472 1954
1956 4 1.1467 187.0800 43.1264 0.3536 1955
1957 4 1.3234 188.0006 43.5820 0.3725 1956
1958 4 1.3880 189.0520 42.6779 0.2436 1957
1959 4 1.4056 189.3549 43.7060 0.1144 1958
1960 4 1.3277 190.1774 45.1100 0.1657 1959
1961 4 1.2673 191.2557 45.8430 0.1977 1960
1962 4 1.1080 192.3407 45.2169 0.2776 1961
1963 4 0.9284 193.2346 44.0437 0.2765 1962
1964 4 1.1133 194.2967 43.9202 0.394 1963
1965 4 1.1051 195.3631 43.5019 0.2288 1964
1966 4 0.9898 195.9677 45.5882 0.2818 1965
1967 4 1.0180 196.8772 46.4526 0.4173 1966
1968 4 1.0949 197.8661 46.1311 0.2423 1967
1969 4 0.9814 198.7407 46.7914 0.3432 1968
1970 4 1.0884 199.6539 47.2284 0.4558 1969
1971 4 0.8899 200.5628 47.2111 0.3156 1970
1972 4 1.2749 201.2508 45.6492 0.4919 1971
1973 4 1.0741 202.2623 46.5195 0.395 1972
1974 4 0.9245 203.1966 47.2945 0.4263 1973
1975 4 1.4008 204.9258 48.5400 0.4235 1974
1976 4 1.4424 205.7708 49.0269 0.3298 1975
1977 4 1.5420 206.5903 48.7511 0.2567 1976
1978 4 1.4240 207.3863 48.7200 0.2584 1977
1979 4 1.6650 208.3378 49.3612 0.5339 1978
1980 4 1.4605 208.8349 51.2638 0.3861 1979
1981 4 1.5216 209.7179 51.5273 0.4454 1980
1982 4 1.1613 210.7035 51.7384 0.3557 1981
1983 4 1.5272 211.5876 51.4503 0.3756 1982
1984 4 1.3275 212.3565 50.0332 0.3821 1983
1985 4 1.2740 212.8972 51.5606 0.2245 1984
1986 4 1.3384 213.7405 51.1216 0.3159 1985
1987 4 1.8588 214.6366 50.4420 0.4299 1986
1988 4 2.0317 215.6790 50.9090 0.3586 1987
1989 4 2.3515 216.4665 51.8199 0.4454 1988
1990 4 2.5336 216.8905 53.4800 0.4195 1989
1991 4 2.3710 217.9787 53.6743 0.3686 1990
1992 4 2.6244 219.0502 54.1514 0.3313 1991
1993 4 2.8268 220.1166 54.8565 0.3811 1992
1994 4 2.4898 221.1750 55.1600 0.4602 1993
1995 4 2.5718 222.1900 55.0253 0.3615 1994
1996 4 2.5979 223.2726 55.3356 0.353 1995
1997 4 2.7754 224.2004 54.3200 0.3813 1996
1998 4 2.7090 225.2560 54.3516 0.3038 1997
1999 4 2.8436 226.2757 54.3200 0.3704 1998
2000 4 3.2205 227.0045 54.9800 0.2319 1999
2001 4 2.9601 227.8098 55.9913 0.3051 2000
2002 4 2.9197 228.7897 56.1266 0.3691 2001
2003 4 3.3707 229.7489 56.4371 0.3392 2002
2004 4 3.2525 230.7772 56.2800 0.2953 2003
2005 4 3.1551 231.8349 55.4462 0.4058 2004
2006 4 3.1411 232.7640 55.4518 0.321 2005
2007 4 3.4800 233.6716 56.0395 0.4174 2006
2008 4 3.4848 234.3259 57.2961 0.3348 2007
2009 4 3.5352 235.2860 58.1146 0.2415 2008
2010 4 3.3082 236.1284 57.4036 0.4307 2009
2011 4 3.2061 236.9249 58.5200 0.3747 2010
2012 4 3.4478 237.8581 58.3335 0.4109 2011
2013 4 3.1555 238.8066 58.2445 0.3424 2012
2014 4 3.0709 239.5129 58.7552 0.2388 2013
2015 4 2.7970 240.4149 57.5730 0.3051 2014
2016 4 3.0637 241.4393 57.9754 0.4068 2015
2017 4 3.0685 242.1153 59.7237 0.3386 2016
2018 4 3.0262 243.1131 60.5198 0.2352 2017
2019 4 3.1730 243.8877 61.1405 0.3368 2018
2020 4 3.1017 244.9510 60.2188 0.2916 2019
2021 4 3.2831 245.8813 60.7600 0.3295 2020
2022 4 3.2925 246.6831 59.6459 0.3099 2021
2023 4 3.5505 247.6547 59.8766 0.1781 2022
2024 4 3.9579 248.4230 61.0621 0.3887 2023
2025 4 4.0299 249.2778 62.1600 0.3487 2024
2026 4 3.8161 250.3230 62.3904 0.2736 2025
2027 4 3.9159 251.4452 62.2614 0.3615 2026
2028 4 3.8856 252.3897 60.8849 0.4909 2027
2029 4 4.1779 253.3477 61.0243 0.4261 2028
2030 4 4.1574 254.4591 61.0532 0.3665 2029
2031 4 4.1098 255.1345 62.4882 0.337 2030
2032 4 3.7212 256.0944 62.0315 0.3375 2031
2033 4 3.4332 257.1241 62.4515 0.2341 2032
2034 4 3.0196 257.9045 63.0000 0.2229 2033
2035 4 2.9991 258.8699 63.4281 0.3491 2034
2036 4 3.2295 259.9242 64.1340 0.2981 2035
2037 4 3.6580 260.9383 64.6237 0.2377 2036
2038 4 3.4772 262.0083 64.6867 0.2034 2037
2039 4 3.4071 263.0656 65.1445 0.2094 2038
2040 4 3.4909 263.8844 64.4804 0.2898 2039
2041 4 3.2235 264.8515 64.9958 0.2677 2040
2042 4 3.0026 265.8153 65.9498 0.2206 2041
2043 4 2.9928 266.8280 66.6086 0.1738 2042
2044 4 2.6866 267.9084 66.3600 0.1192 2043
2045 4 2.6759 268.9313 66.7212 0.3227 2044
2046 4 2.3757 270.0277 66.6400 0.3284 2045
2047 4 2.1138 271.1320 66.8598 0.2915 2046
2048 4 1.9929 272.0682 68.2503 0.2605 2047
2049 4 1.9329 272.9737 69.2093 0.2601 2048
2050 4 1.9061 273.9040 68.5110 0.3911 2049
2051 4 1.8225 274.8366 68.3822 0.3122 2050
2052 4 1.7600 275.7527 69.8726 0.1401 2051
2053 4 1.7696 276.8142 70.2800 0.1144 2052
2054 4 1.9812 277.8296 70.2708 0.1182 2053
2055 4 2.2373 278.9054 69.9331 0.1898 2054
2056 4 2.2154 280.0105 70.2192 0.1846 2055
2057 4 2.4123 280.9977 70.5600 0.3122 2056
2058 4 2.7695 281.9277 70.1509 0.2288 2057
2059 4 3.1858 282.6990 71.0528 0.2669 2058
2060 4 2.9595 283.6094 72.0538 0.3392 2059
2061 4 2.7023 284.6395 72.8300 0.2084 2060
2062 4 2.3069 285.6638 73.4524 0.124 2061
2063 4 2.3548 286.7912 73.6400 0.1144 2062
2064 4 2.7603 287.7692 73.9066 0.1144 2063
2065 4 2.8464 288.8745 73.9200 0.1336 2064
2066 4 2.7717 289.9668 74.2269 0.1725 2065
2067 4 2.4470 290.9734 74.5814 0.1635 2066
2068 4 2.3616 291.9711 75.3404 0.1144 2067
2069 4 2.1666 293.0593 75.6000 0.1144 2068
2070 4 2.5664 294.0484 75.6672 0.1225 2069
2071 4 2.8032 295.1161 75.8691 0.2116 2070
2072 4 2.6354 295.6580 77.8266 0.167 2071
2073 4 2.5563 296.6136 78.1385 0.1939 2072
2074 4 2.3503 297.5773 77.6784 0.2288 2073
2075 4 2.1558 298.5551 78.2278 0.1907 2074
2076 4 2.0162 299.4307 79.2400 0.1714 2075
2077 4 1.7721 300.5218 79.2397 0.1907 2076
2078 4 1.8404 301.6080 79.2646 0.1325 2077
2079 4 2.2410 302.5464 79.9868 0.1144 2078
2080 4 2.4595 303.6540 80.0800 0.1144 2079
2081 4 2.5695 304.5988 80.9220 0.1144 2080
2082 4 2.3416 305.5716 81.3534 0.1312 2081
2083 4 2.3389 306.6699 81.6869 0.1191 2082
2084 4 2.5691 307.7309 82.4947 0.1514 2083
2085 4 2.4493 308.8393 82.9570 0.2034 2084
2086 4 2.3911 309.9527 83.4400 0.162 2085
2087 4 1.9592 310.8784 84.0120 0.116 2086
2088 4 1.2409 311.6511 84.7857 0.1341 2087
2089 4 0.7729 312.6662 85.1200 0.1487 2088
2090 4 0.4583 313.7641 85.1200 0.2288 2089
2091 4 0.4915 314.4056 85.4000 0.3382 2090
2092 4 0.5186 315.3404 86.1871 0.3216 2091
2093 4 -0.0152 316.2560 86.5332 0.265 2092
2094 4 -0.9606 316.6335 86.9229 0.2255 2093
2095 4 -1.6070 317.1887 85.4400 0.2614 2094
2096 4 -2.1102 318.0170 85.8480 0.2728 2095
2097 4 -2.7645 318.5204 87.5745 0.2731 2096
2098 4 -3.1122 319.4323 87.6870 0.2754 2097
2099 4 -3.6831 320.2609 88.1530 0.1801 2098
2100 4 -4.2190 321.2250 88.7379 0.2305 2099
2101 4 -4.5240 322.3206 88.8762 0.2765 2100
2102 4 -4.8646 323.3415 89.5871 0.2258 2101
2103 4 -4.6676 323.9589 88.0088 0.1973 2102
2104 4 -5.1028 324.7457 87.0800 0.2256 2103
2105 4 -5.6685 325.6110 87.5344 0.1144 2104
2106 4 -6.0787 326.1840 89.0912 0.148 2105
2107 4 -6.5469 326.7588 90.1600 0.3813 2106
2108 4 -7.4096 327.3230 89.7086 0.3241 2107
2109 4 -7.7658 327.8292 87.7808 0.2519 2108
2110 4 -8.5057 328.4493 88.7600 0.1947 2109
2111 4 -9.0068 329.0615 88.3918 0.2655 2110
2112 4 -9.3579 329.7511 87.4723 0.2111 2111
2113 4 -9.8994 329.8752 85.8707 0.2341 2112
2114 4 -10.6932 330.6003 85.4000 0.2448 2113
2115 4 -11.3566 331.4492 85.6153 0.2625 2114
2116 4 -11.9292 332.1795 86.8000 0.1849 2115
2117 4 -12.8905 332.5844 87.0036 0.2385 2116
2118 4 -12.8478 332.7250 89.6980 0.1332 2117
2119 4 -12.8584 332.7483 92.4927 0.1144 2118
2120 4 -13.1359 332.9747 94.9290 0.1144 2119
2121 4 -13.6056 333.6981 96.5628 0.1144 2120
2122 4 -13.9399 334.3093 98.5793 0.1349 2121
2123 4 -14.5148 335.1528 99.4311 0.2262 2122
2124 4 -15.1739 335.9732 100.2184 0.1232 2123
2125 4 -16.1569 336.2664 100.5035 0.1719 2124
2126 4 -16.6613 336.6475 101.2721 0.2235 2125
2127 4 -17.5511 337.0719 101.6280 0.1144 2126
2128 4 -18.5314 337.5178 102.2000 0.2266 2127
2129 4 -19.1203 337.9581 100.8204 0.1773 2128
2130 4 -20.0927 338.1011 100.7009 0.1562 2129
2131 4 -21.0770 338.5125 100.5200 0.1182 2130
2132 4 -22.1306 338.6945 100.4587 0.1144 2131
2133 4 -23.2256 338.6608 100.0289 0.1144 2132
2134 4 -24.1791 339.1414 99.7982 0.1144 2133
2135 4 -24.8257 339.9613 99.9275 0.1144 2134
2136 4 -25.0533 340.7252 100.7854 0.1675 2135
2137 4 -25.4067 341.0294 102.4831 0.2472 2136
2138 4 -26.1029 341.5392 103.6000 0.2478 2137
2139 4 -26.8963 342.0489 104.1001 0.2069 2138
2140 4 -27.2169 342.6986 105.5566 0.1254 2139
2141 4 -27.2265 343.6402 106.6825 0.1144 2140
2142 4 -27.4731 344.4515 107.6555 0.1468 2141
2143 4 -28.1868 345.3287 107.5200 0.2382 2142
2144 4 -28.7776 345.8172 108.0800 0.1398 2143
2145 4 0.5168 314.3631 85.6498 0.3051 2090
2146 4 0.8421 315.2150 84.5659 0.2772 2145
2147 4 1.1357 315.4743 86.0507 0.3276 2146
2148 4 1.4250 315.9663 87.9200 0.2415 2147
2149 4 1.6816 316.8821 89.1481 0.2775 2148
2150 4 1.2536 317.7457 90.0634 0.2504 2149
2151 4 1.3964 318.7092 89.8940 0.1563 2150
2152 4 1.8481 319.4588 91.0160 0.273 2151
2153 4 1.7861 320.2128 92.6624 0.1453 2152
2154 4 1.9875 320.9716 93.7331 0.2055 2153
2155 4 2.2942 321.7539 92.7326 0.265 2154
2156 4 2.5001 322.2498 94.1430 0.1314 2155
2157 4 2.0030 322.6600 95.6897 0.1478 2156
2158 4 2.0957 323.3313 95.1454 0.2288 2157
2159 4 2.4003 324.1515 96.3200 0.2314 2158
2160 4 2.0686 325.1519 96.9746 0.1652 2159
2161 4 2.5590 326.0399 97.7200 0.1144 2160
2162 4 2.6032 327.0183 98.5130 0.2605 2161
2163 4 3.0919 328.0358 98.5600 0.2765 2162
2164 4 3.4489 328.9101 99.3516 0.1907 2163
2165 4 3.9446 329.4780 101.0800 0.1271 2164
2166 4 4.3366 330.5137 101.3600 0.1333 2165
2167 4 4.6153 331.4717 102.1748 0.1265 2166
2168 4 5.2162 332.4333 102.2000 0.131 2167
2169 4 5.7283 333.2328 102.6640 0.2008 2168
2170 4 6.1304 334.2247 102.1236 0.1849 2169
2171 4 6.4467 334.9790 100.6387 0.1302 2170
2172 4 7.1125 335.5943 100.1059 0.1144 2171
2173 4 7.4938 336.5761 99.6800 0.1144 2172
2174 4 8.3724 337.2829 99.8763 0.1144 2173
2175 4 9.3380 337.8900 99.9600 0.1194 2174
2176 4 10.0934 338.3650 101.2178 0.1619 2175
2177 4 10.6800 338.5986 103.4463 0.2288 2176
2178 4 11.6429 338.7296 103.5252 0.2868 2177
2179 4 12.6182 338.9016 102.7701 0.2418 2178
2180 4 13.4086 339.3606 102.5080 0.2135 2179
2181 4 14.3335 339.8756 102.4797 0.2287 2180
2182 4 15.0958 340.2696 103.4600 0.2431 2181
2183 4 15.6312 341.0959 103.0711 0.3178 2182
2184 4 15.9041 341.4777 104.1818 0.3199 2183
2185 4 15.9648 342.0564 104.2182 0.1477 2184
2186 4 16.0370 342.5282 102.6794 0.2898 2185
2187 4 16.3710 343.5139 103.0478 0.1263 2186
2188 4 16.9221 343.8313 104.7012 0.1144 2187
2189 4 16.6906 344.5818 105.0000 0.1271 2188
2190 4 16.3050 345.4663 104.3451 0.1907 2189
2191 4 16.7933 345.9820 102.9112 0.1504 2190
2192 4 16.3020 346.8976 102.4150 0.2004 2191
2193 4 15.7181 347.7595 102.4912 0.1788 2192
2194 4 14.9965 348.6009 102.4901 0.1566 2193
2195 4 14.3445 349.1612 101.2964 0.1522 2194
2196 4 14.1089 349.9243 101.0268 0.2288 2195
2197 4 13.7772 350.1403 103.3329 0.1715 2196
2198 4 13.6464 350.5574 104.8270 0.313 2197
2199 4 13.4922 351.4474 104.0799 0.1953 2198
2200 4 13.2544 352.2555 104.9698 0.2743 2199
2201 4 12.8173 353.1657 103.9021 0.2692 2200
2202 4 12.5730 354.0632 102.4391 0.1921 2201
2203 4 12.9842 354.9625 101.7624 0.2015 2202
2204 4 12.7831 355.6561 100.2719 0.1907 2203
2205 4 12.3858 355.8057 98.6051 0.155 2204
2206 4 11.5793 356.4583 98.2800 0.1981 2205
2207 4 11.6906 357.4723 98.5720 0.1682 2206
2208 4 11.8700 358.4447 98.3436 0.3387 2207
2209 4 11.4948 359.2962 97.9961 0.1382 2208
2210 4 11.8209 360.0243 96.1066 0.2407 2209
2211 4 11.6865 360.7273 95.4162 0.1228 2210
2212 4 11.0905 361.1632 95.5598 0.2542 2211
2213 4 10.6269 361.8080 95.4800 0.2542 2212
2214 4 16.2334 341.5496 103.7540 0.249 2183
2215 4 17.1290 341.2643 103.3138 0.2094 2214
2216 4 17.8924 341.0949 101.9981 0.1718 2215
2217 4 18.7677 341.0875 102.9991 0.1652 2216
2218 4 19.3758 340.8685 104.4400 0.2547 2217
2219 4 20.4433 340.7024 104.1706 0.2672 2218
2220 4 21.3235 340.7347 105.1963 0.1605 2219
2221 4 22.2150 340.6665 105.8134 0.1922 2220
2222 4 23.1017 340.3424 105.4668 0.2288 2221
2223 4 23.7886 340.4440 105.6532 0.2288 2222
2224 4 24.0269 340.4304 106.3734 0.1416 2222
2225 4 24.9061 340.5147 106.2219 0.2519 2224
2226 4 25.7249 340.3993 106.8964 0.1777 2225
2227 4 26.6158 340.2414 106.0774 0.1144 2226
2228 4 27.3544 339.7533 107.0373 0.142 2227
2229 4 28.2318 339.6174 108.3306 0.1144 2228
2230 4 29.0109 339.6262 109.5534 0.2188 2229
2231 4 29.7171 339.6002 111.2460 0.1657 2230
2232 4 30.2209 339.1667 111.1936 0.2012 2231
2233 4 30.9748 338.7911 111.8855 0.2718 2232
2234 4 31.5851 338.4153 113.3958 0.2051 2233
2235 4 32.3904 338.8703 114.7068 0.2034 2234
2236 4 33.3885 338.9573 114.9431 0.2134 2235
2237 4 34.1341 339.2631 116.3268 0.1568 2236
2238 4 34.9633 339.0126 116.3784 0.1398 2237
2239 4 35.5652 339.5151 115.1819 0.2631 2238
2240 4 36.1976 340.0534 116.8779 0.1954 2239
2241 4 36.8671 340.8394 118.0138 0.1652 2240
2242 4 37.5074 341.0063 120.0892 0.178 2241
2243 4 38.5094 341.2310 119.4248 0.2539 2242
2244 4 39.3115 341.8721 118.3260 0.1586 2243
2245 4 40.3723 342.1767 118.1757 0.1652 2244
2246 4 41.4539 342.1284 118.9390 0.1652 2245
2247 4 42.3534 342.2965 119.8515 0.1905 2246
2248 4 42.6993 342.4752 122.0486 0.1499 2247
2249 4 43.5619 342.5253 123.0216 0.2261 2248
2250 4 44.0246 343.0769 121.2400 0.1525 2249
2251 4 -3.3224 154.3722 32.6010 0.2799 1920
2252 4 -3.1986 153.3907 31.3600 0.2796 2251
2253 4 -6.2537 112.8519 20.7200 0.3178 1869
2254 4 -6.9703 113.7230 21.7952 0.2932 2253
2255 4 -7.9261 113.7044 22.8152 0.2613 2254
2256 4 -8.2975 114.5938 22.0326 0.1907 2255
2257 4 -9.0355 115.1744 23.1510 0.242 2256
2258 4 -9.5163 115.9005 24.0293 0.2756 2257
2259 4 -10.5173 115.9968 23.2663 0.138 2258
2260 4 -11.2451 116.7352 23.7908 0.2656 2259
2261 4 -11.9485 117.1834 23.8865 0.1332 2260
2262 4 -12.5072 118.1172 24.3600 0.1707 2261
2263 4 -13.2949 118.7166 24.7134 0.2374 2262
2264 4 -14.0040 119.0342 25.1468 0.2372 2263
2265 4 -14.5352 119.6233 25.6897 0.2288 2264
2266 4 -15.0211 120.3961 26.5042 0.2288 2265
2267 4 -15.2956 121.0477 26.4020 0.3373 2266
2268 4 -16.0905 121.3535 26.9707 0.115 2267
2269 4 -16.9720 121.7560 26.2329 0.2075 2268
2270 4 -17.7664 122.2200 27.5954 0.2224 2269
2271 4 -18.7581 122.6992 27.6430 0.2669 2270
2272 4 -18.9423 123.6239 27.9852 0.2542 2271
2273 4 -19.2014 124.5798 27.7446 0.2288 2272
2274 4 -20.1771 125.0636 27.8034 0.2504 2273
2275 4 -21.0506 125.2577 28.1389 0.3893 2274
2276 4 -21.7753 125.7656 29.4420 0.2911 2275
2277 4 -22.2741 126.6965 29.0665 0.1184 2276
2278 4 -21.9484 127.4229 28.2002 0.1326 2277
2279 4 -22.0897 128.0003 28.9923 0.3715 2278
2280 4 -22.6220 128.5954 28.5496 0.178 2279
2281 4 -23.4920 128.2146 28.5880 0.323 2280
2282 4 -24.3649 128.0468 29.4798 0.2039 2281
2283 4 -25.3055 128.2297 29.8262 0.1652 2282
2284 4 -26.3153 127.9314 30.2397 0.2627 2283
2285 4 -27.1500 127.7525 31.6288 0.1785 2284
2286 4 -28.1920 127.5420 31.6400 0.243 2285
2287 4 -28.6020 126.7950 32.7421 0.3069 2286
2288 4 -28.9137 125.8720 34.0668 0.1907 2287
2289 4 -29.2353 124.8834 35.1585 0.2503 2288
2290 4 -29.8318 124.8799 36.5968 0.1144 2289
2291 4 -29.9992 124.1639 37.8000 0.1144 2290
2292 4 -30.3795 123.4816 36.1396 0.1968 2291
2293 4 -30.9702 122.8047 35.4354 0.2161 2292
2294 4 -31.5901 121.9272 35.2800 0.2722 2293
2295 4 -32.0662 121.4292 36.7514 0.269 2294
2296 4 -32.8467 121.1060 37.4189 0.2196 2295
2297 4 -33.7383 121.4645 38.0839 0.2637 2296
2298 4 -34.5709 121.0004 38.8979 0.1433 2297
2299 4 -35.4380 121.2363 39.1695 0.2168 2298
2300 4 -36.5454 121.2373 39.6623 0.2438 2299
2301 4 -37.4752 121.2933 40.2833 0.1525 2300
2302 4 -37.4440 121.5790 37.7826 0.1834 2301
2303 4 -37.9909 121.2474 36.6800 0.1525 2302
2304 4 -38.3477 121.1745 38.4174 0.2399 2303
2305 4 -38.8053 121.0489 40.7599 0.3499 2304
2306 4 -39.7400 120.8829 40.6311 0.233 2305
2307 4 -40.4587 121.1188 42.1985 0.1144 2306
2308 4 -41.1518 121.3357 41.5094 0.2082 2307
2309 4 -42.0443 121.5259 42.0958 0.2043 2308
2310 4 -43.1017 121.3314 41.9888 0.2692 2309
2311 4 -44.1073 121.7099 42.2797 0.2028 2310
2312 4 -45.0861 121.3905 41.9101 0.1144 2311
2313 4 -45.6707 121.2824 43.7592 0.1144 2312
2314 4 -46.6879 121.0023 44.5659 0.1223 2313
2315 4 -47.7949 120.8265 44.8000 0.1673 2314
2316 4 -48.8665 121.0865 45.2438 0.1907 2315
2317 4 -49.7753 121.5949 45.5801 0.2049 2316
2318 4 -50.7571 121.4628 45.0800 0.1314 2317
2319 4 -51.6359 121.6764 46.1493 0.2135 2318
2320 4 -52.2404 122.4829 46.2762 0.2397 2319
2321 4 -53.0817 122.7958 47.3833 0.2288 2320
2322 4 -53.9079 122.7344 48.4190 0.1185 2321
2323 4 -54.6786 123.5241 48.1600 0.1144 2322
2324 4 -55.4544 124.3323 48.1600 0.1144 2323
2325 4 -56.5652 124.4055 48.1538 0.1144 2324
2326 4 -57.4543 124.9276 47.8800 0.1144 2325
2327 4 -57.9855 125.4287 49.2845 0.1507 2326
2328 4 -58.4048 126.1192 49.5463 0.2577 2327
2329 4 -59.4345 126.4609 49.8400 0.2346 2328
2330 4 -60.1985 127.0873 50.7114 0.1907 2329
2331 4 -61.2851 127.0380 50.8166 0.2703 2330
2332 4 -62.3195 126.8348 51.5292 0.1144 2331
2333 4 -62.8699 127.2482 53.4587 0.1994 2332
2334 4 -63.4948 126.9675 51.8610 0.1743 2333
2335 4 -64.1594 127.2186 50.2370 0.3321 2334
2336 4 -64.4699 126.8140 51.2789 0.1907 2335
2337 4 -65.3682 127.1532 52.7996 0.1907 2336
2338 4 -66.2676 127.4917 54.3200 0.1907 2337
2339 4 -66.7735 127.6088 54.9744 0.1144 2338
2340 4 -67.2858 127.4799 57.4006 0.1144 2339
2341 4 -67.9416 127.9555 58.5043 0.1144 2340
2342 4 -68.5934 128.8740 58.2400 0.1144 2341
2343 4 -69.2023 129.8425 58.2400 0.1144 2342
2344 4 -69.7938 130.7962 58.5194 0.1405 2343
2345 4 -70.3446 131.4445 59.3600 0.178 2344
2346 4 -66.0006 127.5313 54.3250 0.1265 2338
2347 4 -65.2298 127.1456 55.8351 0.2151 2346
2348 4 -64.4996 126.8763 57.1200 0.1525 2347
2349 4 -28.6880 126.0139 34.4400 0.1652 2288
2350 4 -5.9186 113.2733 20.1600 0.2415 2253
2351 4 -4.1386 95.1646 16.3901 0.3236 1849
2352 4 -3.1784 95.7224 17.0688 0.2929 2351
2353 4 -2.3081 96.1263 16.3766 0.3467 2352
2354 4 -1.6450 96.6729 17.2754 0.1963 2353
2355 4 -0.7917 96.3216 17.2488 0.2974 2354
2356 4 0.0386 95.9423 17.5837 0.1754 2355
2357 4 0.6829 95.5622 17.1872 0.281 2356
2358 4 1.6875 95.2777 17.5778 0.2444 2357
2359 4 2.2453 94.6527 17.3491 0.1265 2358
2360 4 2.9303 94.5605 16.6331 0.1144 2359
2361 4 3.7089 94.9364 17.7856 0.1811 2360
2362 4 4.5072 95.5343 18.3882 0.1591 2361
2363 4 5.4077 95.9139 18.3688 0.2089 2362
2364 4 6.3205 96.3986 18.2020 0.178 2363
2365 4 7.3922 96.5940 18.4509 0.1915 2364
2366 4 8.3687 96.7066 17.6400 0.1165 2365
2367 4 9.0121 96.1004 17.9477 0.2556 2366
2368 4 9.9302 95.6115 18.6477 0.1602 2367
2369 4 10.6593 95.1848 18.3784 0.1739 2368
2370 4 11.2262 94.2939 18.1482 0.2855 2369
2371 4 11.6092 93.5212 18.8516 0.3405 2370
2372 4 12.0819 92.7265 19.9606 0.3191 2371
2373 4 12.1166 91.8781 20.1989 0.2129 2372
2374 4 12.8978 91.4652 19.9993 0.1179 2373
2375 4 13.2912 90.8396 18.1686 0.2052 2374
2376 4 14.0025 90.3530 16.8568 0.1329 2375
2377 4 14.3159 89.4420 17.3093 0.2063 2376
2378 4 14.7044 88.8754 19.0400 0.2262 2377
2379 4 15.5833 88.2212 18.5814 0.1305 2378
2380 4 16.4568 87.7259 17.9948 0.2086 2379
2381 4 17.3328 87.0227 17.8545 0.2542 2380
2382 4 18.1393 86.3824 17.3160 0.1723 2381
2383 4 19.1306 86.0030 17.0800 0.2481 2382
2384 4 20.1790 86.3365 17.0618 0.1734 2383
2385 4 21.0008 86.5383 16.6225 0.1563 2384
2386 4 21.9892 86.7908 16.6132 0.1953 2385
2387 4 22.9469 86.3079 17.0372 0.1612 2386
2388 4 23.8604 85.8201 16.3036 0.1991 2387
2389 4 24.9105 85.6844 16.2546 0.1443 2388
2390 4 25.7973 85.6730 15.6800 0.1144 2389
2391 4 26.8020 85.1263 15.6800 0.1144 2390
2392 4 27.7989 84.6991 15.1410 0.1144 2391
2393 4 28.7169 84.0750 15.4000 0.1144 2392
2394 4 29.4436 83.2265 15.1827 0.1144 2393
2395 4 30.4345 83.1400 15.1200 0.1144 2394
2396 4 31.3044 82.4355 15.0550 0.1144 2395
2397 4 32.3039 82.3073 14.8400 0.1144 2396
2398 4 33.1292 81.6180 14.8400 0.1144 2397
2399 4 33.9614 80.8724 14.8400 0.1144 2398
2400 4 34.7074 80.1008 14.6490 0.1144 2399
2401 4 35.3572 79.7635 14.1117 0.2008 2400
2402 4 36.0077 78.9955 14.8837 0.1678 2401
2403 4 36.6383 78.0568 14.5600 0.1398 2402
2404 4 37.4388 77.2629 14.8400 0.1489 2403
2405 4 38.3246 76.5807 14.5600 0.1244 2404
2406 4 39.0877 75.7537 14.5600 0.1144 2405
2407 4 39.8376 74.8941 14.5600 0.1144 2406
2408 4 40.4847 74.0240 14.0277 0.1144 2407
2409 4 41.3717 73.3911 14.5600 0.1144 2408
2410 4 41.9943 72.4826 14.5600 0.1144 2409
2411 4 -4.1922 31.1702 6.4400 0.3686 1682
2412 4 -4.9200 31.7775 5.6053 0.2466 2411
2413 4 -4.6898 32.5547 5.1559 0.1479 2412
2414 4 -5.4253 32.9166 6.6268 0.3321 2413
2415 4 -6.1787 33.6226 7.0000 0.2963 2414
2416 4 -6.2336 34.6083 6.1608 0.3306 2415
2417 4 -6.5587 35.4822 6.9068 0.2613 2416
2418 4 -6.9931 36.2699 5.3105 0.1435 2417
2419 4 -7.4547 37.2189 4.5539 0.2542 2418
2420 4 -8.0413 37.9284 5.1206 0.208 2419
2421 4 -8.5166 38.6930 5.9444 0.2156 2420
2422 4 -9.3807 39.3862 5.8800 0.1179 2421
2423 4 -9.6134 39.7927 3.9477 0.3472 2422
2424 4 -10.0883 40.5481 4.7600 0.2415 2423
2425 4 -10.4260 40.7628 4.2476 0.2082 2424
2426 4 -10.8421 40.7498 1.7763 0.2288 2425
2427 4 -11.2132 40.1192 2.7460 0.2288 2426
2428 4 -11.4843 39.5487 2.3537 0.3713 2427
2429 4 -12.2184 38.9453 2.5819 0.2288 2428
2430 4 -12.6763 38.6291 3.6400 0.2321 2429
2431 4 -12.6620 37.7488 2.2714 0.2122 2430
2432 4 -13.3062 37.2709 1.5210 0.3149 2431
2433 4 -13.7543 36.4770 2.1876 0.2161 2432
2434 4 -14.6026 36.0896 1.1528 0.2791 2433
2435 4 -15.6597 35.6926 1.4000 0.1788 2434
2436 4 -16.2280 35.2339 0.0031 0.2661 2435
2437 4 -16.5524 34.2948 0.6342 0.2849 2436
2438 4 -17.1632 33.4135 1.4260 0.2629 2437
2439 4 -18.1630 33.5444 1.1595 0.3051 2438
2440 4 -19.0883 33.1761 0.7448 0.1683 2439
2441 4 -20.1192 32.8901 1.1200 0.3548 2440
2442 4 -21.0096 33.1479 -0.0683 0.341 2441
2443 4 -22.0394 32.9761 -0.7868 0.2851 2442
2444 4 -22.9584 32.9334 -0.1616 0.171 2443
2445 4 -23.8275 33.3140 0.3800 0.1444 2444
2446 4 -24.6336 33.5924 1.0763 0.2804 2445
2447 4 -24.8901 33.5662 -0.8400 0.2755 2446
2448 4 -25.7962 33.4384 -0.7806 0.3077 2447
2449 4 -26.6266 33.5513 0.1868 0.2211 2448
2450 4 -27.6542 33.6703 -0.3041 0.3305 2449
2451 4 -28.4274 33.4773 -0.6572 0.2812 2450
2452 4 -29.3814 33.5181 -0.9825 0.3529 2451
2453 4 -30.3402 33.8395 -1.4557 0.37 2452
2454 4 -31.4182 33.8239 -1.9387 0.2924 2453
2455 4 -32.4420 33.4708 -1.4216 0.309 2454
2456 4 -33.4298 33.6362 -0.9327 0.3557 2455
2457 4 -34.1985 33.9217 -1.5887 0.3299 2456
2458 4 -35.1531 33.8688 -1.9774 0.2924 2457
2459 4 -36.1765 34.0673 -1.7158 0.2492 2458
2460 4 -37.2047 34.1573 -1.8676 0.1984 2459
2461 4 -38.0364 34.1777 -1.1035 0.3131 2460
2462 4 -38.4989 33.5098 -1.1665 0.316 2461
2463 4 -39.3615 33.8500 -1.0609 0.2241 2462
2464 4 -40.0065 34.6160 -1.0436 0.3144 2463
2465 4 -40.5463 35.5347 -0.2481 0.2524 2464
2466 4 -41.3118 36.0453 0.8212 0.2161 2465
2467 4 -42.2748 36.0465 -0.0465 0.3273 2466
2468 4 -43.2021 36.0986 0.0972 0.3073 2467
2469 4 -44.2343 36.2808 0.0913 0.1497 2468
2470 4 -45.1305 36.3930 -0.6756 0.2924 2469
2471 4 -46.1885 36.6400 -0.4351 0.2669 2470
2472 4 -46.9512 36.8645 0.2800 0.1757 2471
2473 4 -47.8110 37.1036 -0.4127 0.1496 2472
2474 4 -48.6141 37.4202 -0.6149 0.1803 2473
2475 4 -49.4063 37.5992 -1.0578 0.1526 2474
2476 4 -50.5184 37.4122 -1.0800 0.2161 2475
2477 4 -51.5833 37.7197 -1.1662 0.2034 2476
2478 4 -52.2234 38.6280 -1.5646 0.256 2477
2479 4 -52.7454 39.6174 -1.9802 0.2669 2478
2480 4 -53.4369 39.7501 -3.2743 0.2952 2479
2481 4 -54.4480 39.2928 -3.1828 0.3064 2480
2482 4 -55.2683 39.3595 -2.5777 0.22 2481
2483 4 -56.2779 39.6328 -2.6130 0.3516 2482
2484 4 -57.1925 40.0686 -2.5200 0.2509 2483
2485 4 -58.0409 40.7432 -2.8731 0.3305 2484
2486 4 -58.4226 41.4127 -4.1558 0.2615 2485
2487 4 -59.4165 41.6716 -5.0618 0.2221 2486
2488 4 -60.4700 41.4538 -5.8943 0.2995 2487
2489 4 -61.5762 41.4420 -5.9976 0.2161 2488
2490 4 -62.5618 41.2602 -6.1460 0.2334 2489
2491 4 -63.3533 40.6599 -6.5976 0.3368 2490
2492 4 -63.9621 39.7434 -7.2394 0.2343 2491
2493 4 -64.6262 39.4907 -6.5248 0.2195 2492
2494 4 -65.6038 39.6463 -7.3696 0.2548 2493
2495 4 -66.4380 39.4300 -7.2811 0.2592 2494
2496 4 -67.3911 38.9794 -7.0907 0.3053 2495
2497 4 -68.2775 38.9599 -7.0084 0.3298 2496
2498 4 -69.1999 39.0556 -6.0340 0.2209 2497
2499 4 -69.8748 38.9083 -7.5600 0.1652 2498
2500 4 -70.9622 38.7164 -7.9332 0.2288 2499
2501 4 -71.1904 37.5920 -7.3013 0.1592 2500
2502 4 -71.2635 36.4853 -6.7959 0.1398 2501
2503 4 -71.4065 35.4210 -6.5106 0.1639 2502
2504 4 -72.4962 35.1102 -6.3778 0.1652 2503
2505 4 -73.4591 34.5224 -6.6130 0.152 2504
2506 4 -74.4131 34.2537 -6.8121 0.1373 2505
2507 4 -75.4495 34.7372 -6.7738 0.1301 2506
2508 4 -76.2232 35.5101 -6.9376 0.1271 2507
2509 4 -76.8577 36.4463 -6.9731 0.1334 2508
2510 4 -77.3999 37.4311 -7.0028 0.1464 2509
2511 4 -77.4445 38.4477 -7.1814 0.1525 2510
2512 4 -78.3573 40.2736 -9.1498 0.3116 2511
2513 4 -79.4548 40.4458 -9.2400 0.3178 2512
2514 4 -80.5692 40.5289 -9.0950 0.287 2513
2515 4 -81.6186 40.5151 -8.7872 0.2712 2514
2516 4 -82.1584 40.2217 -8.6677 0.2148 2515
2517 4 -83.1593 40.4788 -9.0546 0.2796 2516
2518 4 -84.0021 41.0327 -8.4000 0.1814 2517
2519 4 -84.6867 41.6617 -8.6800 0.1584 2518
2520 4 -85.4152 41.6943 -9.4844 0.1398 2519
2521 4 -86.2255 42.3727 -9.1666 0.2977 2520
2522 4 -86.7658 43.2964 -9.8185 0.3153 2521
2523 4 -87.1131 44.1132 -9.8818 0.1255 2522
2524 4 -87.6152 44.8150 -9.1538 0.3417 2523
2525 4 -87.8685 45.8328 -9.3540 0.2313 2524
2526 4 -88.4544 46.6184 -9.8000 0.3296 2525
2527 4 -88.9749 47.5452 -9.2400 0.1861 2526
2528 4 -89.9670 48.0593 -8.9522 0.1939 2527
2529 4 -90.7111 48.8752 -8.4731 0.2208 2528
2530 4 -91.4007 49.7119 -7.8400 0.2025 2529
2531 4 -92.1118 49.7877 -9.2400 0.1525 2530
2532 4 -71.6551 38.8620 -8.0472 0.2366 2500
2533 4 -10.7620 41.6691 5.8058 0.1388 2424
2534 4 -11.1485 42.3288 3.8268 0.2924 2533
2535 4 -11.2957 42.4943 2.8283 0.1519 2534
2536 4 -11.0708 43.4411 2.2666 0.2706 2535
2537 4 -11.5545 44.3072 2.5200 0.2542 2536
2538 4 -12.0074 45.1049 1.4227 0.2542 2537
2539 4 -12.5482 45.5526 0.3601 0.3969 2538
2540 4 -12.7899 46.3561 1.2589 0.2867 2539
2541 4 -12.9819 47.2287 2.0941 0.2061 2540
2542 4 -12.6902 48.1985 1.8488 0.131 2541
2543 4 -12.9580 48.9125 0.5146 0.1525 2542
2544 4 -13.1596 49.5168 1.4120 0.2796 2543
2545 4 -13.4721 50.2501 0.0910 0.2039 2544
2546 4 -13.7450 51.0541 -0.3388 0.2415 2545
2547 4 -13.9118 52.0479 -0.5600 0.2619 2546
2548 4 -13.5126 52.9691 -0.0137 0.1818 2547
2549 4 -12.7927 53.7542 -0.5681 0.2734 2548
2550 4 -12.7688 54.6597 -1.5798 0.3022 2549
2551 4 -12.3408 55.6167 -1.6912 0.2417 2550
2552 4 -12.2783 56.5018 -1.6489 0.2415 2551
2553 4 -12.3928 57.3717 -1.3997 0.1528 2552
2554 4 -11.7848 57.9973 -2.0840 0.117 2553
2555 4 -11.1460 58.8016 -1.8726 0.1669 2554
2556 4 -10.3681 59.2149 -1.9300 0.1611 2555
2557 4 -9.8912 60.0364 -1.7030 0.2408 2556
2558 4 -9.1379 60.8694 -1.8684 0.2163 2557
2559 4 -8.4645 61.4361 -2.8000 0.2853 2558
2560 4 -8.2697 62.3964 -2.2212 0.2186 2559
2561 4 -7.5366 63.0573 -2.7927 0.2288 2560
2562 4 -6.7540 63.6845 -3.8984 0.3012 2561
2563 4 -6.1956 64.1828 -2.6572 0.2474 2562
2564 4 -5.2178 64.6908 -2.8440 0.3025 2563
2565 4 -4.2983 64.5824 -3.9220 0.2892 2564
2566 4 -3.7003 64.9017 -5.8565 0.2638 2565
2567 4 -2.8645 65.2637 -5.5577 0.2004 2566
2568 4 -1.9338 65.6447 -6.0668 0.1907 2567
2569 4 -1.5814 65.9203 -5.8428 0.2383 2568
2570 4 -1.3658 66.4370 -4.7600 0.1398 2569
2571 4 -1.3905 65.8809 -6.1281 0.24 2568
2572 4 -0.4219 66.1953 -6.4714 0.2415 2571
2573 4 0.3749 66.7098 -6.8578 0.2669 2572
2574 4 1.1022 67.4035 -7.3606 0.2325 2573
2575 4 1.8132 67.2506 -5.6672 0.1907 2574
2576 4 2.5253 67.1173 -6.8961 0.2246 2575
2577 4 3.0279 66.5265 -7.4917 0.1221 2576
2578 4 3.8358 66.3291 -7.2817 0.2289 2577
2579 4 4.6718 66.5168 -7.5443 0.1779 2578
2580 4 5.5604 67.1796 -7.5244 0.3021 2579
2581 4 6.4191 67.6708 -7.0851 0.1282 2580
2582 4 7.1633 67.9509 -6.8295 0.2034 2581
2583 4 7.9125 68.3949 -7.5261 0.1907 2582
2584 4 8.5853 68.6638 -7.2548 0.1456 2583
2585 4 9.2281 68.7031 -9.2114 0.1671 2584
2586 4 10.0521 69.2968 -9.4136 0.2288 2585
2587 4 10.4857 69.2950 -8.0926 0.1144 2586
2588 4 10.6709 70.1075 -7.8826 0.2033 2587
2589 4 10.9384 70.9284 -9.4606 0.2658 2588
2590 4 11.7922 71.5544 -9.4875 0.2533 2589
2591 4 11.7984 72.2149 -10.3723 0.2615 2590
2592 4 12.3806 73.0688 -10.7355 0.2412 2591
2593 4 12.7238 74.0832 -10.6400 0.1234 2592
2594 4 13.2645 74.9340 -11.0295 0.1429 2593
2595 4 14.3386 74.9944 -11.2036 0.2542 2594
2596 4 14.7653 75.7775 -12.1682 0.2288 2595
2597 4 15.4743 76.5733 -11.2725 0.1718 2596
2598 4 16.3499 77.0334 -11.6099 0.2277 2597
2599 4 16.7948 77.3144 -12.8800 0.2669 2598
2600 4 -10.3198 42.1822 3.6400 0.2674 2534
2601 4 -10.0413 41.1181 3.3600 0.2669 2600
2602 4 -1.2284 20.5542 6.9003 0.3043 1673
2603 4 -1.3550 20.2976 9.6121 0.1891 2602
2604 4 -1.8156 19.8094 11.0491 0.1271 2603
2605 4 -2.1318 18.7241 11.0863 0.138 2604
2606 4 -1.7306 17.7805 11.0482 0.1811 2605
2607 4 -0.6944 17.4157 10.9200 0.2161 2606
2608 4 0.0436 17.2541 11.3109 0.1565 2607
2609 4 0.2320 17.9239 13.5332 0.2669 2608
2610 4 0.4192 17.6024 13.1183 0.1652 2609
2611 4 0.5893 16.7215 12.6000 0.1485 2610
2612 4 0.2418 15.7503 12.9010 0.1923 2611
2613 4 0.2601 14.6186 13.2216 0.3514 2612
2614 4 0.5307 13.5563 13.5766 0.3822 2613
2615 4 1.0269 12.5522 14.0319 0.2795 2614
2616 4 0.8577 11.6499 15.2328 0.185 2615
2617 4 1.1560 10.6144 15.1864 0.1497 2616
2618 4 0.8596 9.5943 14.8400 0.2288 2617
2619 4 1.3716 18.0241 13.1589 0.3181 2609
2620 4 1.8770 18.2068 14.5830 0.3432 2619
2621 4 2.8048 18.8117 14.9954 0.286 2620
2622 4 3.3728 19.5526 14.2106 0.2392 2621
2623 4 4.0321 19.9333 14.2915 0.2048 2622
2624 4 4.4734 20.9162 14.9666 0.3156 2623
2625 4 4.8578 21.9578 15.1200 0.4449 2624
2626 4 5.8001 22.4300 16.0317 0.3148 2625
2627 4 6.7286 22.6962 17.2480 0.1718 2626
2628 4 7.5490 23.3944 17.1046 0.2382 2627
2629 4 7.9696 24.3656 17.1514 0.272 2628
2630 4 8.6872 24.9263 18.0774 0.194 2629
2631 4 9.3104 25.6654 18.1896 0.1398 2630
2632 4 10.3645 25.4890 18.0712 0.3362 2631
2633 4 11.3028 25.9438 18.4710 0.3419 2632
2634 4 11.5613 26.7278 19.4872 0.3432 2633
2635 4 11.9096 27.5859 19.9847 0.2644 2634
2636 4 12.6195 28.0688 21.6754 0.1211 2635
2637 4 13.6005 28.6234 21.9369 0.1662 2636
2638 4 14.6192 29.0192 21.3825 0.2415 2637
2639 4 15.5822 29.0802 21.2800 0.2924 2638
2640 4 16.0970 29.4133 23.0574 0.3344 2639
2641 4 16.4903 30.3375 23.4069 0.2843 2640
2642 4 17.1702 30.7650 21.8711 0.2571 2641
2643 4 17.9464 31.1680 22.9600 0.1708 2642
2644 4 18.7745 31.9358 22.9600 0.1165 2643
2645 4 19.4556 32.6708 22.1511 0.2004 2644
2646 4 19.9661 32.9701 23.5119 0.2321 2645
2647 4 20.5385 33.8435 22.7730 0.2797 2646
2648 4 21.2582 34.5365 23.2072 0.2789 2647
2649 4 21.7255 34.6573 25.1342 0.3985 2648
2650 4 22.6914 34.8404 24.8926 0.2439 2649
2651 4 23.6306 34.9092 24.8811 0.2783 2650
2652 4 24.3010 35.0078 26.8114 0.1711 2651
2653 4 24.7542 35.7507 27.1121 0.2334 2652
2654 4 25.5619 35.6803 25.7662 0.2913 2653
2655 4 26.3670 36.0419 27.3426 0.1447 2654
2656 4 27.4128 35.9088 27.9756 0.1864 2655
2657 4 28.3646 35.9275 26.8800 0.2384 2656
2658 4 29.2343 35.8122 27.9070 0.1685 2657
2659 4 29.9871 35.3112 28.8400 0.1652 2658
2660 4 30.4710 34.5222 28.8845 0.323 2659
2661 4 31.1650 34.0869 30.3450 0.2582 2660
2662 4 31.3376 33.6468 31.6400 0.2539 2661
2663 4 32.1357 33.2458 32.3840 0.3108 2662
2664 4 32.4512 34.0443 31.0352 0.1271 2663
2665 4 33.0192 34.1704 29.5254 0.1233 2664
2666 4 33.9739 33.8382 29.6506 0.1144 2665
2667 4 34.6870 32.9513 29.6800 0.1144 2666
2668 4 35.3848 32.9117 31.2354 0.1144 2667
2669 4 36.1105 33.1761 33.2993 0.1144 2668
2670 4 36.8377 33.4400 35.3634 0.1144 2669
2671 4 37.5433 32.6918 35.6362 0.1144 2670
2672 4 38.3245 31.8749 35.6362 0.1144 2671
2673 4 39.2848 31.2759 35.6362 0.1144 2672
2674 4 40.0979 32.0805 35.6362 0.1144 2673
2675 4 40.7409 32.8158 36.7069 0.1144 2674
2676 4 41.2573 33.5012 38.5580 0.1144 2675
2677 4 42.0123 33.9854 39.6906 0.1144 2676
2678 4 43.1448 34.1528 39.6906 0.1144 2677
2679 4 44.0527 34.5615 39.6906 0.1144 2678
2680 4 44.3484 35.5527 40.3721 0.1144 2679
2681 4 44.7134 36.3349 42.2117 0.1144 2680
2682 4 45.1066 37.1538 43.7450 0.1144 2681
2683 4 45.6409 38.1654 43.7450 0.1144 2682
2684 4 46.1745 39.1779 43.7450 0.1144 2683
2685 4 46.7088 40.1894 43.7450 0.1144 2684
2686 4 47.2979 41.1287 43.7450 0.1144 2685
2687 4 48.4124 41.3916 43.7450 0.1144 2686
2688 4 49.5259 41.6538 43.7450 0.1144 2687
2689 4 50.5975 42.0019 43.7450 0.1144 2688
2690 4 51.1999 42.8320 44.2428 0.1144 2689
2691 4 51.3646 43.8489 45.4642 0.1144 2690
2692 4 51.5282 44.8654 46.6855 0.1144 2691
2693 4 51.6677 45.8923 47.7996 0.1144 2692
2694 4 51.5563 47.0303 47.7996 0.1144 2693
2695 4 51.4432 48.1686 47.7996 0.1144 2694
2696 4 51.2856 49.3006 47.7996 0.1144 2695
2697 4 51.0713 50.4239 47.7996 0.1144 2696
2698 4 50.8572 51.5487 47.7996 0.1144 2697
2699 4 50.6439 52.6727 47.7996 0.1144 2698
2700 4 50.3946 53.7848 47.7996 0.1144 2699
2701 4 50.2101 54.7810 47.7996 0.117 2700
2702 4 51.0663 55.5408 47.7996 0.1303 2701
2703 4 51.7055 56.4090 47.7996 0.1511 2702
2704 4 51.8134 57.5484 47.7996 0.1907 2703
2705 4 -1.0724 16.8821 10.1072 0.3194 2607
2706 4 -1.7667 16.2713 8.9600 0.2414 2705
2707 4 -2.4527 16.9819 7.8711 0.2886 2706
2708 4 -2.9734 17.1072 9.9711 0.1894 2707
2709 4 -3.8165 16.9244 11.2000 0.1186 2708
2710 4 -4.8582 16.6748 10.9497 0.2107 2709
2711 4 -5.1260 15.8390 9.8000 0.1144 2710
2712 4 -5.9892 15.1530 9.8000 0.157 2711
2713 4 -7.0090 14.6901 9.9971 0.2108 2712
2714 4 -7.9862 14.2906 10.9200 0.2691 2713
2715 4 -9.0042 14.2505 10.4686 0.2902 2714
2716 4 -9.8611 14.1132 9.5166 0.4112 2715
2717 4 -10.6044 14.2080 9.3234 0.2246 2716
2718 4 -10.6597 13.8381 7.3654 0.3115 2717
2719 4 -11.4789 13.4582 7.3727 0.127 2718
2720 4 -12.2711 13.2696 7.4304 0.2119 2719
2721 4 -12.9642 13.0825 8.7914 0.1144 2720
2722 4 -13.8544 13.2688 8.9600 0.2955 2721
2723 4 -14.6083 13.9973 8.4823 0.3545 2722
2724 4 -15.3327 13.8986 10.0962 0.1591 2723
2725 4 -16.1041 13.9948 11.6810 0.2827 2724
2726 4 -16.7506 13.9356 13.4389 0.1276 2725
2727 4 -17.5670 13.4912 12.5801 0.1282 2726
2728 4 -18.0874 12.6938 11.8401 0.3788 2727
2729 4 -19.0058 12.1042 12.4639 0.3432 2728
2730 4 -19.8943 11.6023 12.8800 0.2796 2729
2731 4 -20.7673 11.1318 13.2532 0.2796 2730
2732 4 -21.7169 10.6173 14.0974 0.2288 2731
2733 4 -22.6261 9.9659 14.2800 0.2804 2732
2734 4 -23.6284 9.4925 14.1470 0.3885 2733
2735 4 -24.2940 8.6875 13.1667 0.3426 2734
2736 4 -24.7523 8.0561 14.4869 0.2311 2735
2737 4 -25.3893 7.3003 14.9472 0.2161 2736
2738 4 -26.2149 7.1434 15.8194 0.1729 2737
2739 4 -27.1857 6.8776 15.7842 0.2288 2738
2740 4 -28.1565 7.1578 14.8400 0.1993 2739
2741 4 -29.1289 7.3612 14.3444 0.3753 2740
2742 4 -29.8513 6.7435 15.1057 0.3258 2741
2743 4 -30.3683 6.2697 13.8230 0.3363 2742
2744 4 -30.8794 5.5309 15.1138 0.2719 2743
2745 4 -31.1337 4.9832 14.2800 0.2354 2744
2746 4 -31.9678 4.2980 14.0000 0.2541 2745
2747 4 -32.3974 3.4576 13.2717 0.2001 2746
2748 4 -33.3000 2.8469 13.5285 0.3305 2747
2749 4 -33.9555 2.4023 15.1236 0.237 2748
2750 4 -34.1354 1.5041 16.2400 0.2979 2749
2751 4 -34.7201 0.6028 16.2400 0.3162 2750
2752 4 -35.4371 -0.2426 16.0040 0.2288 2751
2753 4 -35.8601 -1.1153 16.0286 0.2891 2752
2754 4 -36.0013 -2.0405 15.6800 0.2583 2753
2755 4 -36.0326 -2.6549 17.0495 0.3418 2754
2756 4 -36.5471 -3.4486 17.3600 0.2924 2755
2757 4 -37.1389 -4.3922 17.3984 0.3442 2756
2758 4 -37.4447 -5.4385 17.5955 0.4909 2757
2759 4 -37.8771 -6.3604 17.5213 0.2382 2758
2760 4 -38.0909 -7.0435 18.2538 0.3051 2759
2761 4 -38.7230 -7.8071 18.6967 0.2929 2760
2762 4 -39.3107 -8.3468 17.1707 0.3305 2761
2763 4 -39.5809 -9.0775 18.7292 0.3561 2762
2764 4 -40.0839 -10.0722 18.5713 0.3167 2763
2765 4 -40.6807 -11.0014 18.8196 0.2679 2764
2766 4 -41.3164 -11.8538 19.4110 0.3038 2765
2767 4 -41.9424 -12.6163 19.3427 0.2796 2766
2768 4 -42.6907 -13.4313 19.0400 0.2129 2767
2769 4 -43.5570 -14.1340 18.6735 0.1539 2768
2770 4 -44.1061 -14.9414 18.9664 0.2593 2769
2771 4 -44.5702 -15.8603 19.3819 0.2287 2770
2772 4 -45.4816 -16.4332 19.6000 0.2039 2771
2773 4 -45.9505 -16.9105 18.2000 0.3025 2772
2774 4 -46.6130 -17.8040 18.4559 0.1907 2773
2775 4 -47.2770 -18.7188 18.4307 0.1837 2774
2776 4 -47.8419 -19.5375 17.3600 0.128 2775
2777 4 -48.5173 -19.9635 18.5931 0.1481 2776
2778 4 -48.6172 -20.6816 18.8118 0.144 2777
2779 4 -48.6795 -21.5410 17.8069 0.1679 2778
2780 4 -48.6932 -22.4672 19.2307 0.1644 2779
2781 4 -48.7067 -23.5419 20.0054 0.1993 2780
2782 4 -48.9338 -24.4144 20.1197 0.2343 2781
2783 4 -48.6928 -25.3156 20.8737 0.2916 2782
2784 4 -48.6414 -26.2400 19.6031 0.2389 2783
2785 4 -48.7960 -26.9763 20.9762 0.2258 2784
2786 4 -48.8654 -27.8739 21.7070 0.1917 2785
2787 4 -49.0405 -28.8894 22.2331 0.1591 2786
2788 4 -49.1709 -29.8296 22.6517 0.2669 2787
2789 4 -49.3026 -30.9205 22.4000 0.2916 2788
2790 4 -49.2361 -31.9678 22.5481 0.2303 2789
2791 4 -49.1297 -32.7711 21.6955 0.1271 2790
2792 4 -49.4304 -33.5845 20.7200 0.1832 2791
2793 4 -49.8221 -34.4402 21.6401 0.1144 2792
2794 4 -50.3124 -34.9349 23.7782 0.1552 2793
2795 4 -50.3964 -35.9985 24.2281 0.2288 2794
2796 4 -51.0172 -36.8875 24.5356 0.2622 2795
2797 4 -51.4775 -37.8877 24.9430 0.2134 2796
2798 4 -51.9576 -38.7638 24.6658 0.1316 2797
2799 4 -52.2046 -39.6866 25.8443 0.2344 2798
2800 4 -52.2951 -40.7098 26.7350 0.1384 2799
2801 4 -52.7895 -41.6342 26.0907 0.2095 2800
2802 4 -53.6052 -42.3227 26.1416 0.1652 2801
2803 4 -54.2242 -43.1416 26.7868 0.2288 2802
2804 4 -54.9406 -43.5150 27.4915 0.1559 2803
2805 4 -55.6140 -44.0626 28.2800 0.1255 2804
2806 4 -55.8303 -45.1756 28.2800 0.1144 2805
2807 4 -56.6087 -45.9515 28.5600 0.1287 2806
2808 4 -56.7062 -47.0560 28.1313 0.1245 2807
2809 4 -56.7782 -48.1580 28.5863 0.1144 2808
2810 4 -56.9204 -49.2407 28.8400 0.1682 2809
2811 4 -57.2374 -50.3034 28.9181 0.1454 2810
2812 4 -58.0650 -51.0183 29.4000 0.1144 2811
2813 4 -58.9025 -51.7774 29.4000 0.1144 2812
2814 4 -59.1626 -52.8016 30.0950 0.2223 2813
2815 4 -59.5248 -53.7537 30.6208 0.1556 2814
2816 4 -59.3792 -54.4946 31.9564 0.1144 2815
2817 4 -60.3332 -55.0944 32.2000 0.1144 2816
2818 4 -60.9894 -55.8109 32.4537 0.1144 2817
2819 4 -60.3811 -56.7785 32.4800 0.1144 2818
2820 4 -59.8349 -57.7526 32.7586 0.1144 2819
2821 4 -60.5648 -58.4831 33.2080 0.1144 2820
2822 4 -60.8313 -59.4088 33.7840 0.1721 2821
2823 4 -61.5449 -60.2642 33.6000 0.1398 2822
2824 4 -61.7204 -60.9286 34.1600 0.1144 2823
2825 4 -61.5508 -61.9313 34.8463 0.1313 2824
2826 4 -62.1878 -62.4764 36.1379 0.1144 2825
2827 4 -62.8666 -63.0667 37.4074 0.1652 2826
2828 4 -62.8541 -63.9764 37.4632 0.1144 2827
2829 4 -63.3116 -64.3599 38.6400 0.1353 2828
2830 4 -63.8970 -65.0902 39.7180 0.1144 2829
2831 4 -64.6548 -65.7829 40.9559 0.1144 2830
2832 4 -65.1423 -66.6474 41.7178 0.1144 2831
2833 4 -65.1994 -67.7901 41.7178 0.1144 2832
2834 4 -65.2557 -68.9322 41.7178 0.1144 2833
2835 4 -65.4150 -70.0608 41.7178 0.1144 2834
2836 4 -65.6693 -71.1760 41.7178 0.1144 2835
2837 4 -66.0161 -72.2386 42.2750 0.1144 2836
2838 4 -66.3772 -73.2913 42.9223 0.1144 2837
2839 4 -66.7383 -74.3440 43.5697 0.1144 2838
2840 4 -67.0219 -75.4425 43.7450 0.1144 2839
2841 4 -67.2761 -76.5577 43.7450 0.1144 2840
2842 4 -67.5490 -77.6455 43.3541 0.1144 2841
2843 4 -67.8398 -78.7067 42.5905 0.1144 2842
2844 4 -68.1291 -79.7683 41.8267 0.1144 2843
2845 4 -68.4200 -80.8295 41.0631 0.1144 2844
2846 4 -68.6857 -81.8277 40.5390 0.1144 2845
2847 4 -68.9123 -82.1593 42.8198 0.125 2846
2848 4 -69.0328 -82.7350 44.7877 0.2874 2847
2849 4 -69.4747 -83.5452 45.8161 0.3003 2848
2850 4 -70.2843 -84.3016 46.2000 0.1546 2849
2851 4 -71.2156 -84.9115 46.4800 0.1528 2850
2852 4 -72.0783 -85.5768 46.9655 0.2313 2851
2853 4 -73.0486 -86.0003 47.7218 0.2598 2852
2854 4 -73.3256 -86.7461 49.2800 0.2288 2853
2855 4 -73.4600 -87.6779 50.2779 0.2595 2854
2856 4 -74.0323 -88.4634 49.1551 0.352 2855
2857 4 -74.0301 -89.2579 47.7347 0.3201 2856
2858 4 -74.1466 -89.9947 48.6531 0.3327 2857
2859 4 -74.6520 -90.1773 48.4400 0.1525 2858
2860 3 2.6793 -3.3437 4.1042 0.3043 1
2861 3 3.4494 -4.1581 4.6463 0.2806 2860
2862 3 4.1173 -4.9625 5.7778 0.2415 2861
2863 3 4.1476 -5.8083 6.6268 0.1983 2862
2864 3 3.5801 -6.7475 7.0571 0.2476 2863
2865 3 2.5243 -7.1208 7.1464 0.3018 2864
2866 3 1.4528 -7.4134 6.4946 0.317 2865
2867 3 0.4524 -7.9154 5.9357 0.3299 2866
2868 3 -0.2087 -8.7662 6.7920 0.3179 2867
2869 3 -0.3111 -9.8413 7.7073 0.3178 2868
2870 3 -0.5687 -10.8113 7.8252 0.2726 2869
2871 3 -0.6180 -11.9517 7.8414 0.2669 2870
2872 3 -0.7546 -13.0863 7.8459 0.2782 2871
2873 3 -1.1790 -14.1436 7.8697 0.2568 2872
2874 3 -1.5406 -15.2277 7.9845 0.2542 2873
2875 3 -1.9710 -16.2132 8.8956 0.2542 2874
2876 3 -2.1618 -17.2831 9.7535 0.242 2875
2877 3 -2.6908 -18.2129 8.8472 0.1916 2876
2878 3 -3.0531 -19.2164 7.8400 0.1652 2877
2879 3 -0.1837 -10.5125 7.7333 0.3758 2869
2880 3 0.6799 -10.6479 9.0182 0.2585 2879
2881 3 1.7325 -10.6307 9.2400 0.1144 2880
2882 3 2.7116 -10.8597 9.2400 0.2186 2881
2883 3 3.6129 -11.4228 8.9816 0.2239 2882
2884 3 4.5455 -11.7391 9.0849 0.3075 2883
2885 3 5.6233 -11.7168 9.2400 0.2925 2884
2886 3 6.7027 -11.9828 8.9922 0.2709 2885
2887 3 7.7031 -11.9619 10.0246 0.3178 2886
2888 3 8.3193 -11.9489 11.7600 0.2429 2887
2889 3 9.3431 -11.9267 12.0266 0.1743 2888
2890 3 10.1861 -11.9048 12.9928 0.2241 2889
2891 3 9.7560 -12.0590 15.3023 0.2755 2890
2892 3 9.6104 -11.0601 15.9600 0.2965 2891
2893 3 9.9293 -10.2433 14.6832 0.3432 2892
2894 3 9.5716 -9.6358 13.2166 0.3432 2893
2895 3 9.4547 -8.5836 13.4400 0.2415 2894
2896 3 8.8844 -7.6787 13.1600 0.388 2895
2897 3 9.1734 -6.9349 14.6373 0.2161 2896
2898 3 9.1148 -6.5407 16.8350 0.1907 2897
2899 3 8.4869 -5.6557 17.0800 0.2601 2898
2900 3 7.9756 -5.0340 16.0283 0.2619 2899
2901 3 7.4852 -4.3828 16.8386 0.3046 2900
2902 3 7.6712 -3.4322 17.8620 0.2034 2901
2903 3 7.9974 -2.5366 18.4800 0.2873 2902
2904 3 8.2882 -1.7118 17.9340 0.3146 2903
2905 3 8.3645 -1.0936 18.6880 0.1926 2904
2906 3 8.1603 -0.5368 20.1236 0.1447 2905
2907 3 8.1196 -0.0206 18.1591 0.1365 2906
2908 3 8.3299 0.9129 17.9427 0.2288 2907
2909 3 8.5732 1.7875 18.1171 0.4243 2908
2910 3 8.7679 2.8707 18.6525 0.4117 2909
2911 3 8.6811 3.7459 20.1600 0.2415 2910
2912 3 8.8245 5.0332 20.1600 0.2432 2911
2913 3 8.8700 6.1429 20.4140 0.2648 2912
2914 3 8.5746 7.1586 20.2810 0.2299 2913
2915 3 8.3580 7.7697 22.4000 0.312 2914
2916 3 7.7676 8.6850 22.6792 0.3431 2915
2917 3 7.8135 9.7084 22.1200 0.2985 2916
2918 3 8.1059 10.7003 22.4246 0.278 2917
2919 3 7.7170 11.1084 24.3508 0.2835 2918
2920 3 7.1673 11.8128 25.6052 0.1481 2919
2921 3 7.1616 12.6106 24.8268 0.2161 2920
2922 3 6.8898 13.1140 24.0800 0.2583 2921
2923 3 6.5805 14.0357 24.8760 0.3193 2922
2924 3 6.2182 14.9431 25.8821 0.2892 2923
2925 3 5.9115 15.7854 26.6098 0.3225 2924
2926 3 5.3605 16.2362 28.6992 0.2831 2925
2927 3 4.6730 16.4959 29.9600 0.2161 2926
2928 3 4.3479 16.5981 30.1280 0.3051 2927
2929 3 3.3007 16.4195 30.8000 0.3384 2928
2930 3 2.1880 16.5537 30.8739 0.2977 2929
2931 3 1.3583 17.1685 31.4101 0.1612 2930
2932 3 0.4271 17.1600 32.4800 0.1652 2931
2933 3 4.4971 16.5177 30.8759 0.1503 2927
2934 3 4.2077 17.2938 31.9757 0.1144 2933
2935 3 4.4913 18.0937 32.7804 0.2034 2934
2936 3 4.4192 18.8835 33.2819 0.2182 2935
2937 3 3.6270 19.0665 33.9590 0.2288 2936
2938 3 2.9359 19.0481 35.8383 0.2041 2937
2939 3 2.7268 20.0598 35.2800 0.1714 2938
2940 3 2.7097 21.0586 35.7252 0.1447 2939
2941 3 2.5334 21.9774 36.1200 0.1253 2940
2942 3 2.2181 22.4508 34.6312 0.1261 2941
2943 3 2.2818 22.6936 31.8993 0.1241 2942
2944 3 2.3444 22.9356 29.1673 0.1222 2943
2945 3 2.4074 23.1793 26.4356 0.1202 2944
2946 3 2.4710 23.4220 23.7037 0.1183 2945
2947 3 2.5346 23.6647 20.9717 0.1163 2946
2948 3 2.5973 23.9068 18.2400 0.1144 2947
2949 3 2.7083 25.0306 18.1689 0.1144 2948
2950 3 2.8808 26.1512 18.1549 0.1144 2949
2951 3 3.3809 27.1805 18.1961 0.1144 2950
2952 3 3.7720 28.2155 18.2482 0.1144 2951
2953 3 3.8392 29.2672 18.2980 0.1144 2952
2954 3 4.4857 30.1926 18.1306 0.1391 2953
2955 3 4.3642 31.3229 18.2490 0.1907 2954
2956 3 7.4863 12.9498 23.5200 0.1144 2921
2957 3 8.4223 13.4491 23.1017 0.2465 2956
2958 3 9.4595 13.6499 22.9600 0.2099 2957
2959 3 10.1490 13.9482 24.0010 0.2852 2958
2960 3 10.6672 14.4092 25.4800 0.3556 2959
2961 3 11.6316 14.9709 25.2056 0.2773 2960
2962 3 12.1152 15.3345 26.9016 0.2169 2961
2963 3 12.4758 15.9517 28.0000 0.1401 2962
2964 3 13.1155 15.8133 29.3020 0.3485 2963
2965 3 14.0827 16.2350 29.4392 0.5607 2964
2966 3 14.9567 15.7777 30.2400 0.3448 2965
2967 3 15.6261 16.3013 31.4406 0.1652 2966
2968 3 15.8366 16.1728 33.3525 0.2333 2967
2969 3 16.1516 15.8331 35.4133 0.2866 2968
2970 3 16.8465 14.9619 35.8352 0.1858 2969
2971 3 17.7069 14.5286 36.4848 0.125 2970
2972 3 18.3194 13.6339 36.9600 0.1158 2971
2973 3 18.5030 12.6196 37.1680 0.13 2972
2974 3 19.2042 11.8011 37.1633 0.2258 2973
2975 3 20.1477 11.6673 38.0724 0.2405 2974
2976 3 20.7345 10.9767 37.2582 0.3782 2975
2977 3 20.9979 10.2505 38.5837 0.3173 2976
2978 3 21.3955 9.7127 40.2377 0.2118 2977
2979 3 22.2164 9.1099 40.6364 0.1144 2978
2980 3 22.9698 8.3822 40.2186 0.1861 2979
2981 3 23.0395 7.9747 42.7344 0.1321 2980
2982 3 23.9770 7.6980 42.5600 0.2981 2981
2983 3 25.0072 8.1551 42.2800 0.3305 2982
2984 3 9.1241 4.4081 18.2000 0.1271 2911
2985 3 10.1503 4.8953 18.2000 0.1538 2984
2986 3 11.1351 5.4009 17.5904 0.2162 2985
2987 3 11.9339 6.1721 17.4622 0.2161 2986
2988 3 12.8885 6.7087 18.0090 0.2034 2987
2989 3 13.8213 6.7939 18.8059 0.2164 2988
2990 3 14.2580 6.8022 21.0000 0.1144 2989
2991 3 15.1431 7.3654 20.9140 0.3917 2990
2992 3 15.5874 7.8258 19.0691 0.2502 2991
2993 3 16.1700 8.0448 20.8174 0.3268 2992
2994 3 16.9876 8.5305 21.4967 0.1769 2993
2995 3 17.6601 8.7546 22.3762 0.1191 2994
2996 3 18.6199 9.0528 22.4538 0.2955 2995
2997 3 19.4831 9.6035 21.7896 0.2034 2996
2998 3 20.0921 9.0175 22.4232 0.2532 2997
2999 3 21.0539 8.8223 22.9600 0.1144 2998
3000 3 21.9426 9.0661 23.6748 0.1399 2999
3001 3 22.7109 9.7397 23.2876 0.1907 3000
3002 3 23.0997 10.3207 21.3153 0.1152 3001
3003 3 23.7272 10.1909 22.7245 0.1317 3002
3004 3 23.9258 10.5887 24.3600 0.119 3003
3005 3 24.5763 10.7963 25.5321 0.1398 3004
3006 3 25.4113 11.2348 24.9388 0.2567 3005
3007 3 25.7967 11.9825 23.8969 0.241 3006
3008 3 26.4198 12.4121 24.1744 0.3432 3007
3009 3 26.9455 12.0831 25.7600 0.2651 3008
3010 3 27.8575 12.6660 26.0400 0.1894 3009
3011 3 28.0367 13.5394 24.7831 0.2984 3010
3012 3 28.7731 14.1714 24.9133 0.3298 3011
3013 3 29.0512 14.4813 26.6129 0.3138 3012
3014 3 29.2725 15.0341 24.7495 0.329 3013
3015 3 29.8133 15.8483 25.2437 0.2201 3014
3016 3 29.9578 16.8093 26.0938 0.1144 3015
3017 3 30.1311 17.5008 27.5204 0.2325 3016
3018 3 30.5335 18.5092 27.3168 0.2652 3017
3019 3 31.1471 18.9518 25.4800 0.1525 3018
3020 3 31.4333 19.7627 24.9200 0.3377 3019
3021 3 32.0106 20.4608 24.4440 0.2123 3020
3022 3 32.4300 21.2272 25.5010 0.2164 3021
3023 3 32.9432 22.0809 26.0680 0.3394 3022
3024 3 32.8731 23.2004 26.4956 0.3694 3023
3025 3 32.8581 24.2408 25.9876 0.3101 3024
3026 3 32.7838 25.2361 25.8000 0.3044 3025
3027 3 33.1989 26.0524 26.8610 0.1761 3026
3028 3 33.0349 27.0182 26.0019 0.1209 3027
3029 3 33.1571 28.0383 26.0067 0.2115 3028
3030 3 33.5627 28.9513 25.2000 0.2829 3029
3031 3 33.6434 30.0331 25.5413 0.3026 3030
3032 3 33.9215 31.0566 24.9813 0.1691 3031
3033 3 34.4031 31.9391 24.3877 0.3278 3032
3034 3 34.7577 32.7270 25.1899 0.2712 3033
3035 3 35.0586 33.6971 24.5742 0.2398 3034
3036 3 35.2701 34.6031 24.7848 0.3489 3035
3037 3 35.3451 35.4529 23.6090 0.2641 3036
3038 3 35.4945 36.3117 24.9200 0.1221 3037
3039 3 35.8693 37.3595 24.9200 0.2652 3038
3040 3 36.1501 38.4562 24.6148 0.2877 3039
3041 3 36.4401 39.5575 24.6400 0.3013 3040
3042 3 36.6696 40.6369 25.1605 0.2342 3041
3043 3 37.0837 41.6634 25.1790 0.1439 3042
3044 3 37.6643 42.4636 25.3120 0.2132 3043
3045 3 38.0378 43.2903 25.2711 0.3348 3044
3046 3 38.2296 44.2812 25.3806 0.2788 3045
3047 3 38.5150 45.3038 25.7477 0.1448 3046
3048 3 38.7350 46.3854 25.4800 0.1398 3047
3049 3 38.5896 47.4980 25.6830 0.1503 3048
3050 3 38.7021 48.5957 26.0400 0.1445 3049
3051 3 38.7165 49.6668 26.0820 0.2542 3050
3052 3 38.6777 50.4614 24.9953 0.1221 3051
3053 3 38.5297 51.2278 24.7638 0.1588 3052
3054 3 38.6029 51.9495 26.0644 0.2288 3053
3055 3 38.5818 52.9781 26.3390 0.2669 3054
3056 3 38.2672 53.8140 27.7200 0.3432 3055
3057 3 38.1949 54.8401 27.4523 0.2643 3056
3058 3 38.4759 55.9127 27.5290 0.1144 3057
3059 3 38.1537 56.7669 28.5600 0.1144 3058
3060 3 38.5365 57.5724 29.1200 0.1144 3059
3061 3 38.8853 58.6147 29.3756 0.1144 3060
3062 3 38.4877 59.6619 29.1200 0.1144 3061
3063 3 37.9420 60.6607 29.1200 0.1144 3062
3064 3 38.1361 61.6719 29.1200 0.1144 3063
3065 3 38.5814 62.6937 29.1200 0.1144 3064
3066 3 39.0675 63.5927 29.1200 0.1246 3065
3067 3 38.3783 64.2634 29.6800 0.1652 3066
3068 3 4.6106 -4.7821 3.6400 0.2793 2862
3069 3 5.4400 -4.5687 3.7624 0.2621 3068
3070 3 5.5563 -4.8848 5.6540 0.285 3069
3071 3 6.1447 -4.4001 6.9689 0.2288 3070
3072 3 6.4304 -4.2096 5.1570 0.1441 3071
3073 3 7.2555 -4.7030 4.2291 0.1158 3072
3074 3 8.0546 -5.4411 4.4909 0.1652 3073
3075 3 8.8442 -5.3258 5.8484 0.2413 3074
3076 3 9.6574 -4.7427 5.7168 0.2446 3075
3077 3 10.5482 -4.7733 5.9791 0.2262 3076
3078 3 11.3276 -5.1103 6.8247 0.2984 3077
3079 3 12.1984 -5.5776 6.7533 0.2512 3078
3080 3 13.0497 -5.4829 6.8390 0.1151 3079
3081 3 13.8204 -5.7158 7.6602 0.1943 3080
3082 3 14.7958 -6.0485 7.0734 0.2314 3081
3083 3 15.7395 -6.0106 7.1364 0.1635 3082
3084 3 16.2717 -6.2381 8.8530 0.1756 3083
3085 3 17.0970 -5.8720 7.6829 0.2452 3084
3086 3 17.9781 -5.9194 8.1794 0.2924 3085
3087 3 19.0657 -6.2072 8.0802 0.3487 3086
3088 3 20.0185 -6.7338 8.8528 0.3686 3087
3089 3 20.8937 -7.2619 9.7597 0.3618 3088
3090 3 21.8275 -7.8788 9.2579 0.3355 3089
3091 3 22.8863 -8.2604 9.0798 0.3178 3090
3092 3 23.9701 -8.2411 9.5855 0.329 3091
3093 3 25.0676 -8.0051 10.1072 0.3305 3092
3094 3 26.1823 -8.2327 10.3272 0.3178 3093
3095 3 26.7666 -8.7085 10.9262 0.309 3094
3096 3 27.5396 -9.4780 11.7477 0.2871 3095
3097 3 28.2620 -10.3413 12.1878 0.2887 3096
3098 3 29.1861 -10.9750 12.1352 0.3016 3097
3099 3 30.1708 -11.5073 11.5895 0.3235 3098
3100 3 31.1242 -12.1146 11.5786 0.3119 3099
3101 3 31.9362 -12.8257 12.4046 0.3051 3100
3102 3 32.8034 -13.1047 13.9286 0.2759 3101
3103 3 33.8776 -13.1281 14.7056 0.2569 3102
3104 3 34.9632 -12.9441 15.4235 0.2241 3103
3105 3 36.0683 -12.7007 15.7492 0.2161 3104
3106 3 36.7762 -11.9245 16.4506 0.2385 3105
3107 3 36.9808 -10.8486 17.1688 0.2879 3106
3108 3 37.1709 -9.9022 18.2622 0.3305 3107
3109 3 36.8110 -9.5447 19.4774 0.2994 3108
3110 3 36.8576 -8.7397 19.9024 0.2034 3109
3111 3 36.7301 -8.2468 18.1670 0.3432 3110
3112 3 36.3483 -7.7383 19.5437 0.2949 3111
3113 3 35.9809 -7.5666 21.5992 0.166 3112
3114 3 35.9102 -7.1448 24.0640 0.2542 3113
3115 3 35.4007 -6.2570 23.5200 0.2632 3114
3116 3 34.6145 -5.9393 22.9432 0.1965 3115
3117 3 33.8126 -5.4205 22.4286 0.1631 3116
3118 3 33.5355 -5.1947 24.9360 0.2886 3117
3119 3 33.0648 -4.3771 25.9381 0.3625 3118
3120 3 32.6983 -3.6481 27.7469 0.191 3119
3121 3 32.2644 -3.0804 27.1911 0.2288 3120
3122 3 32.3716 -2.0711 26.9702 0.2458 3121
3123 3 31.8673 -1.9909 28.1557 0.1652 3122
3124 3 31.8030 -1.4503 28.5740 0.2924 3123
3125 3 32.4161 -0.8351 27.4400 0.1398 3124
3126 3 31.7053 -1.9482 28.5617 0.1461 3123
3127 3 31.6462 -1.3191 30.2400 0.3184 3126
3128 3 32.5180 -0.6359 29.8648 0.3432 3127
3129 3 33.3315 -0.9799 30.5200 0.1289 3128
3130 3 33.9490 -0.7348 31.8494 0.1674 3129
3131 3 34.5873 -0.7119 32.4556 0.4399 3130
3132 3 35.6775 -0.5696 32.1670 0.314 3131
3133 3 36.5172 -0.9120 30.9901 0.2247 3132
3134 3 37.0722 -0.8685 31.7688 0.1488 3133
3135 3 36.9877 -0.7986 34.4196 0.2043 3134
3136 3 37.5862 -0.1128 34.6021 0.4282 3135
3137 3 38.4287 0.5289 35.1641 0.1451 3136
3138 3 39.1703 1.2493 35.5600 0.1144 3137
3139 3 40.1388 1.8582 35.5600 0.121 3138
3140 3 41.0862 2.4985 35.5600 0.1525 3139
3141 3 41.5897 3.5055 35.5600 0.2262 3140
3142 3 42.4262 3.9288 35.0000 0.1864 3141
3143 3 43.1830 4.0059 35.9360 0.1398 3142
3144 3 44.1186 4.5104 36.6428 0.1169 3143
3145 3 44.7920 5.3243 36.4588 0.2034 3144
3146 3 45.7293 5.7419 37.0572 0.2879 3145
3147 3 46.7920 5.7453 37.2400 0.2272 3146
3148 3 47.4323 5.2492 38.1830 0.2918 3147
3149 3 47.8482 5.9998 38.8268 0.178 3148
3150 3 37.0871 -9.6657 20.7060 0.3917 3108
3151 3 37.2611 -10.4238 22.2900 0.2542 3150
3152 3 37.5228 -11.4335 22.8900 0.2924 3151
3153 3 37.3191 -12.4291 22.6940 0.3254 3152
3154 3 36.6287 -12.5754 22.6411 0.2288 3153
3155 3 35.8023 -13.0922 23.2515 0.3988 3154
3156 3 35.3051 -13.5481 24.6949 0.3432 3155
3157 3 35.5478 -14.2157 25.8306 0.1144 3156
3158 3 36.5643 -14.4632 26.6000 0.2471 3157
3159 3 37.2584 -15.1997 26.9063 0.394 3158
3160 3 37.9828 -15.9307 27.5299 0.3137 3159
3161 3 38.1372 -16.7930 28.4385 0.475 3160
3162 3 38.5382 -17.2396 29.6150 0.2853 3161
3163 3 38.6070 -18.3139 29.9508 0.1996 3162
3164 3 38.7674 -19.4117 29.4442 0.1301 3163
3165 3 38.3380 -20.4181 29.4000 0.1144 3164
3166 3 38.7756 -21.4429 29.6355 0.2175 3165
3167 3 39.4016 -22.3182 30.4450 0.3222 3166
3168 3 39.9485 -23.1946 30.8000 0.3051 3167
3169 3 40.3174 -23.9640 30.5396 0.286 3168
3170 3 40.5260 -24.9707 30.8000 0.4296 3169
3171 3 40.3608 -26.0191 31.0800 0.3432 3170
3172 3 40.9634 -26.7604 29.7581 0.287 3171
3173 3 41.7474 -27.3068 28.7666 0.1763 3172
3174 3 42.4539 -27.9963 27.7284 0.2231 3173
3175 3 42.8439 -28.6146 29.4361 0.1258 3174
3176 3 42.6221 -29.1837 31.5888 0.3085 3175
3177 3 42.6705 -29.8560 33.2825 0.3381 3176
3178 3 43.4575 -30.4329 34.5808 0.3267 3177
3179 3 43.7601 -31.3290 35.3760 0.1522 3178
3180 3 44.4043 -32.1645 35.8520 0.1867 3179
3181 3 45.1377 -32.7142 35.8632 0.2946 3180
3182 3 45.7038 -33.1461 34.2118 0.2859 3181
3183 3 46.3631 -33.4167 35.0636 0.1947 3182
3184 3 46.9425 -33.7943 36.9096 0.3099 3183
3185 3 47.5771 -34.4061 36.3406 0.2322 3184
3186 3 48.1233 -34.5032 37.1045 0.1525 3185
3187 3 48.4911 -35.2193 38.1058 0.1271 3186
3188 3 49.0264 -36.0408 37.5497 0.1867 3187
3189 3 49.3629 -36.8359 38.0800 0.1802 3188
3190 3 49.7039 -37.6513 39.4503 0.1265 3189
3191 3 50.0922 -38.6408 38.7850 0.1144 3190
3192 3 50.0887 -39.2607 36.9485 0.1144 3191
3193 3 50.8665 -39.4230 35.7680 0.2288 3192
3194 3 50.6337 -40.3638 36.1102 0.2454 3193
3195 3 51.0407 -41.3959 35.8700 0.3173 3194
3196 3 51.1759 -42.5094 35.8621 0.3432 3195
3197 3 51.0043 -43.5971 36.4000 0.3432 3196
3198 3 51.0390 -44.6968 36.1970 0.2963 3197
3199 3 51.0522 -45.7966 35.6902 0.208 3198
3200 3 51.4275 -46.7741 34.7200 0.2288 3199
3201 3 50.9955 -47.5701 35.4850 0.2924 3200
3202 3 51.0668 -48.6550 35.3662 0.2924 3201
3203 3 51.0964 -49.7187 35.0750 0.2796 3202
3204 3 51.2362 -50.7578 35.5600 0.1652 3203
3205 3 27.0877 -8.4972 8.4078 0.2938 3094
3206 3 28.0285 -8.3084 8.7948 0.1907 3205
3207 3 29.1279 -8.3117 8.6800 0.2796 3206
3208 3 30.1019 -8.3263 7.9478 0.2034 3207
3209 3 31.1056 -8.3818 7.5600 0.1657 3208
3210 3 31.9335 -7.8951 8.6075 0.1398 3209
3211 3 32.4717 -7.5175 6.6777 0.196 3210
3212 3 33.1598 -6.8538 6.1936 0.1956 3211
3213 3 33.9594 -6.7565 7.2800 0.3232 3212
3214 3 34.9645 -6.3949 7.9794 0.178 3213
3215 3 36.0165 -6.0456 8.1200 0.1144 3214
3216 3 36.8143 -6.3129 7.5944 0.1248 3215
3217 3 37.4675 -6.5116 9.1616 0.1525 3216
3218 3 38.0952 -6.6846 7.2800 0.2354 3217
3219 3 39.0903 -6.8940 7.5998 0.2691 3218
3220 3 39.7797 -6.4795 7.2800 0.2034 3219
3221 3 40.7705 -6.4715 6.5072 0.2637 3220
3222 3 41.8529 -6.4692 7.0767 0.1726 3221
3223 3 42.8204 -6.5894 7.1193 0.236 3222
3224 3 43.5343 -6.3108 5.3452 0.3051 3223
3225 3 44.3276 -6.1431 3.9200 0.179 3224
3226 3 45.3704 -6.1942 4.1546 0.1629 3225
3227 3 46.2533 -5.5135 4.4800 0.3062 3226
3228 3 47.0276 -4.8644 3.4546 0.2568 3227
3229 3 47.9049 -4.4115 2.9582 0.2667 3228
3230 3 48.8094 -3.8834 2.8666 0.2288 3229
3231 3 49.8094 -3.4128 3.2085 0.2007 3230
3232 3 50.7350 -2.7700 3.3600 0.1652 3231
3233 3 51.7488 -2.2719 3.0590 0.1693 3232
3234 3 52.7769 -1.7944 2.6883 0.14 3233
3235 3 53.8054 -1.8612 2.5245 0.1171 3234
3236 3 54.9093 -1.7321 2.5245 0.1144 3235
3237 3 56.0299 -1.5004 2.5245 0.1144 3236
3238 3 57.1504 -1.2730 2.5245 0.1144 3237
3239 3 58.1510 -0.7196 2.5245 0.1144 3238
3240 3 59.2018 -0.2738 2.5245 0.1144 3239
3241 3 60.2932 0.0408 2.5245 0.1173 3240
3242 3 61.4345 0.1341 2.5245 0.1292 3241
3243 3 62.5716 0.2125 2.4590 0.1411 3242
3244 3 63.6821 0.1593 1.8052 0.1534 3243
3245 3 64.7941 0.1058 1.1511 0.1657 3244
3246 3 65.9046 0.0526 0.4973 0.178 3245
3247 3 -0.3304 -2.5738 10.0923 0.2153 1
3248 3 -0.4075 -3.1777 12.4620 0.2092 3247
3249 3 -0.4855 -3.7821 14.8319 0.2031 3248
3250 3 -0.5626 -4.3860 17.2018 0.1969 3249
3251 3 -0.6406 -4.9905 19.5717 0.1908 3250
3252 3 -0.5865 -6.0524 19.4099 0.3432 3251
3253 3 -0.4557 -7.0471 20.4098 0.3432 3252
3254 3 -0.2742 -7.9763 20.6693 0.2466 3253
3255 3 0.2631 -8.8438 21.5440 0.2488 3254
3256 3 0.5187 -9.8264 21.1742 0.1685 3255
3257 3 0.8836 -10.8753 20.7519 0.146 3256
3258 3 1.1030 -11.6562 21.8400 0.1144 3257
3259 3 1.6041 -12.5479 21.3077 0.1616 3258
3260 3 1.8989 -13.4058 20.6217 0.3371 3259
3261 3 2.3859 -14.3265 20.9401 0.2322 3260
3262 3 2.9578 -14.8062 21.6507 0.3432 3261
3263 3 3.1276 -15.5062 21.1067 0.3432 3262
3264 3 3.7254 -15.9154 22.5820 0.2143 3263
3265 3 4.0958 -16.8312 21.4754 0.2518 3264
3266 3 4.6081 -17.5793 21.1627 0.3896 3265
3267 3 5.2807 -18.5010 21.1887 0.2531 3266
3268 3 5.8688 -19.4771 21.1730 0.2107 3267
3269 3 6.3656 -20.4932 21.2808 0.2771 3268
3270 3 6.7279 -21.5099 21.2932 0.3632 3269
3271 3 7.1280 -22.5138 21.0129 0.2924 3270
3272 3 7.6090 -23.4937 21.2708 0.2644 3271
3273 3 7.8129 -24.2480 19.5350 0.178 3272
3274 3 8.2585 -24.9394 17.7344 0.1302 3273
3275 3 8.9145 -25.3553 16.3111 0.2415 3274
3276 3 9.1918 -26.2025 17.4843 0.2161 3275
3277 3 9.2085 -26.3731 17.8318 0.2221 3276
3278 3 9.5300 -27.1940 19.3049 0.1144 3277
3279 3 10.1389 -28.1625 19.3200 0.1144 3278
3280 3 10.4367 -28.9779 20.5447 0.2597 3279
3281 3 10.4544 -29.5627 22.5557 0.4068 3280
3282 3 11.1009 -30.3374 22.9617 0.3044 3281
3283 3 11.7927 -30.8037 24.2715 0.1191 3282
3284 3 12.5907 -31.2884 23.1896 0.2576 3283
3285 3 13.4549 -31.2423 21.7344 0.3067 3284
3286 3 14.3059 -31.6952 20.5296 0.3686 3285
3287 3 15.1948 -32.3633 20.7200 0.3257 3286
3288 3 15.9434 -32.6683 21.0109 0.1159 3287
3289 3 16.3393 -33.6463 20.4400 0.1242 3288
3290 3 17.3230 -34.0008 20.2076 0.2855 3289
3291 3 17.9856 -34.1004 21.5348 0.1811 3290
3292 3 18.8337 -34.4929 20.3804 0.2918 3291
3293 3 19.3747 -35.1149 20.6713 0.1337 3292
3294 3 20.0779 -35.1242 21.2800 0.1407 3293
3295 3 20.9211 -35.8723 21.4488 0.1985 3294
3296 3 21.4520 -36.2696 23.1529 0.3954 3295
3297 3 22.2141 -36.7080 23.3780 0.1304 3296
3298 3 23.1185 -36.5515 23.4825 0.31 3297
3299 3 24.0502 -37.0319 22.8166 0.2288 3298
3300 3 24.6038 -37.7448 22.1796 0.1495 3299
3301 3 25.4924 -38.1157 22.1637 0.1144 3300
3302 3 26.2429 -38.2412 20.7354 0.2227 3301
3303 3 27.0440 -38.6794 19.8719 0.1968 3302
3304 3 27.8571 -38.9708 20.4120 0.2669 3303
3305 3 28.1395 -39.1987 22.4286 0.2304 3304
3306 3 29.0218 -39.3318 21.6754 0.3051 3305
3307 3 29.9909 -39.5062 20.4408 0.3052 3306
3308 3 30.6748 -39.8289 21.3615 0.1997 3307
3309 3 30.9340 -40.6862 22.4221 0.1925 3308
3310 3 31.3088 -41.6304 22.0900 0.1525 3309
3311 3 32.0833 -41.8907 20.6626 0.1199 3310
3312 3 33.0540 -41.8506 19.7131 0.1584 3311
3313 3 33.9308 -41.8588 20.2513 0.2259 3312
3314 3 34.9155 -42.3397 20.7144 0.3432 3313
3315 3 35.7402 -42.6819 21.3259 0.2779 3314
3316 3 36.3762 -42.6685 20.0670 0.1653 3315
3317 3 37.0556 -42.8184 21.1274 0.2065 3316
3318 3 37.6103 -42.8602 22.9600 0.3305 3317
3319 3 38.6030 -43.3860 23.1988 0.3424 3318
3320 3 39.4069 -43.6008 24.6294 0.3406 3319
3321 3 40.2281 -43.2197 26.0142 0.1614 3320
3322 3 41.3104 -43.1054 26.0400 0.2161 3321
3323 3 41.7732 -43.1969 27.9980 0.1144 3322
3324 3 42.4968 -43.6298 29.3969 0.1144 3323
3325 3 43.0938 -44.0463 27.7306 0.2096 3324
3326 3 43.8247 -44.3407 26.0400 0.254 3325
3327 3 44.6693 -44.8759 25.7387 0.2845 3326
3328 3 45.2114 -45.3405 27.2894 0.2187 3327
3329 3 46.0971 -45.8121 26.8800 0.3979 3328
3330 3 46.7540 -46.6247 27.4089 0.3409 3329
3331 3 47.6975 -46.7693 27.5783 0.2359 3330
3332 3 48.2555 -47.0914 27.6086 0.2592 3331
3333 3 48.3776 -46.5119 29.3440 0.1165 3332
3334 3 49.2635 -46.7604 28.5169 0.1703 3333
3335 3 50.1517 -46.5438 28.2682 0.3426 3334
3336 3 51.1360 -46.4372 29.5394 0.3135 3335
3337 3 52.0111 -45.9464 30.4973 0.3711 3336
3338 3 52.8863 -45.3974 30.3996 0.2833 3337
3339 3 53.7157 -45.5841 30.8118 0.2876 3338
3340 3 54.4602 -45.2228 29.5823 0.3386 3339
3341 3 55.1881 -44.6868 28.7893 0.2585 3340
3342 3 55.7588 -43.9955 28.1604 0.1144 3341
3343 3 56.1280 -43.4931 26.3200 0.2288 3342
3344 3 8.7866 -26.7789 17.4588 0.2369 3276
3345 3 8.1293 -27.7151 17.4177 0.2707 3344
3346 3 7.4721 -28.6514 17.3765 0.3044 3345
3347 3 7.1775 -29.4703 16.2817 0.1737 3346
3348 3 7.2135 -30.2950 15.6254 0.2288 3347
3349 3 7.0712 -30.1480 18.0482 0.1522 3348
3350 3 6.7081 -30.6195 19.0532 0.1687 3349
3351 3 6.8769 -31.3566 20.0348 0.2263 3350
3352 3 6.7397 -31.8455 21.8831 0.1761 3351
3353 3 6.9924 -32.6150 21.0286 0.3051 3352
3354 3 6.7252 -33.2194 21.4836 0.2299 3353
3355 3 6.2951 -34.1494 21.8229 0.2605 3354
3356 3 5.6716 -34.1616 24.0688 0.2288 3355
3357 3 5.0269 -34.4859 24.9430 0.2257 3356
3358 3 5.3101 -35.3511 25.4638 0.247 3357
3359 3 4.5317 -36.0688 24.9449 0.3432 3358
3360 3 3.7436 -36.1738 26.4858 0.2796 3359
3361 3 2.9796 -36.9703 26.5742 0.2669 3360
3362 3 2.5785 -37.6630 27.5229 0.2682 3361
3363 3 2.4178 -38.5829 28.2800 0.2924 3362
3364 3 2.4965 -39.6322 28.5113 0.3033 3363
3365 3 2.4428 -40.4239 29.9600 0.2162 3364
3366 3 2.4019 -41.2186 29.0760 0.433 3365
3367 3 1.8778 -42.0183 28.5600 0.4287 3366
3368 3 2.2183 -43.0758 28.8310 0.4539 3367
3369 3 2.7961 -43.7004 30.2291 0.3985 3368
3370 3 2.9879 -44.4933 31.6400 0.3432 3369
3371 3 2.9318 -45.4745 31.8091 0.2942 3370
3372 3 3.3249 -46.4070 32.0872 0.1473 3371
3373 3 3.5007 -47.3830 31.9200 0.3432 3372
3374 3 4.1542 -48.1410 32.1289 0.3119 3373
3375 3 4.2414 -49.1092 31.6660 0.38 3374
3376 3 4.5278 -49.8614 32.7326 0.2585 3375
3377 3 4.9779 -50.6784 31.6988 0.2841 3376
3378 3 5.6075 -51.2799 33.0758 0.2314 3377
3379 3 5.4234 -51.7200 34.7553 0.2695 3378
3380 3 5.3847 -52.3226 36.5187 0.2192 3379
3381 3 5.5733 -53.1405 38.0010 0.2398 3380
3382 3 5.9548 -54.0290 38.0856 0.3059 3381
3383 3 6.5252 -54.8758 38.8738 0.3148 3382
3384 3 6.8046 -55.8190 39.2148 0.2868 3383
3385 3 6.9035 -56.7244 39.3336 0.1971 3384
3386 3 6.5555 -57.4175 38.1419 0.144 3385
3387 3 5.8268 -57.8554 38.6694 0.1544 3386
3388 3 5.5109 -58.8121 38.0800 0.2924 3387
3389 3 5.7589 -59.5763 39.2048 0.2911 3388
3390 3 5.6221 -59.7070 41.8687 0.3371 3389
3391 3 5.6298 -60.4414 43.6680 0.1314 3390
3392 3 5.2960 -61.2688 44.9277 0.1144 3391
3393 3 5.1241 -62.0593 43.8469 0.1975 3392
3394 3 4.4293 -62.8866 43.9902 0.2422 3393
3395 3 4.0075 -63.4235 45.9029 0.3375 3394
3396 3 3.3903 -64.2128 46.9414 0.2812 3395
3397 3 2.8018 -64.7234 46.2557 0.333 3396
3398 3 3.3027 -65.2192 45.0800 0.3305 3397
3399 3 -3.9200 2.5124 -0.6969 0.2871 1
3400 3 -4.6636 3.2975 -0.4917 0.4743 3399
3401 3 -5.2391 3.9505 0.4511 0.2337 3400
3402 3 -6.1542 3.9940 0.3662 0.2288 3401
3403 3 -7.1127 4.5427 0.0773 0.2288 3402
3404 3 -7.8584 4.5185 -0.8355 0.2288 3403
3405 3 -8.5844 4.3323 0.7524 0.2796 3404
3406 3 -9.5661 4.6084 0.9621 0.2708 3405
3407 3 -10.1736 4.5128 -0.8394 0.2075 3406
3408 3 -10.5536 5.3428 -0.8837 0.3161 3407
3409 3 -11.1957 6.0527 -0.5768 0.2611 3408
3410 3 -12.0585 6.2318 -1.4162 0.3432 3409
3411 3 -12.7834 6.5531 -0.8845 0.2672 3410
3412 3 -13.4336 7.2348 -0.0076 0.3049 3411
3413 3 -14.1839 7.8158 -0.5438 0.3257 3412
3414 3 -15.1672 7.6259 -1.2748 0.2056 3413
3415 3 -15.7710 6.8409 -0.3892 0.3685 3414
3416 3 -16.6481 6.3123 -0.0902 0.394 3415
3417 3 -17.6379 6.1414 -1.4319 0.394 3416
3418 3 -18.4824 5.9673 -1.7377 0.44 3417
3419 3 -19.3338 6.6507 -2.2089 0.425 3418
3420 3 -20.2299 6.9239 -1.4000 0.1892 3419
3421 3 -20.9960 7.6030 -0.9369 0.178 3420
3422 3 -21.5864 7.6845 1.0254 0.1598 3421
3423 3 -22.6528 7.6397 1.6800 0.1525 3422
3424 3 -23.2703 8.1920 0.3212 0.2013 3423
3425 3 -24.2238 7.7763 -0.0081 0.1409 3424
3426 3 -25.1132 7.6671 -1.3093 0.2127 3425
3427 3 -25.9645 7.9507 -1.4963 0.4514 3426
3428 3 -26.9437 8.1864 -0.9013 0.3943 3427
3429 3 -27.9795 8.5851 -0.8490 0.3632 3428
3430 3 -28.9558 8.9794 -1.1200 0.339 3429
3431 3 -30.0326 9.0200 -1.6990 0.4089 3430
3432 3 -30.9903 9.4557 -1.9194 0.1952 3431
3433 3 -31.9640 9.5773 -1.6800 0.1253 3432
3434 3 -32.7255 9.6944 -1.2527 0.1195 3433
3435 3 -33.6242 9.2645 -0.3220 0.165 3434
3436 3 -34.6014 9.0393 -0.3788 0.2288 3435
3437 3 -35.2235 9.3495 -1.8242 0.2907 3436
3438 3 -36.0634 9.2174 -3.0794 0.2282 3437
3439 3 -36.5375 8.8153 -1.1903 0.1705 3438
3440 3 -37.1539 8.6156 0.0252 0.1246 3439
3441 3 -37.9220 9.1624 0.3928 0.2258 3440
3442 3 -38.6276 8.9565 0.6630 0.2415 3441
3443 3 -39.5171 9.0149 0.6572 0.2773 3442
3444 3 -40.5915 9.0948 0.0325 0.2279 3443
3445 3 -41.6820 9.2753 -0.4690 0.1652 3444
3446 3 -42.7324 9.6284 -0.8400 0.2152 3445
3447 3 -43.7466 9.9476 -0.8814 0.283 3446
3448 3 -44.7469 10.3307 -0.8414 0.2272 3447
3449 3 -45.6301 10.3835 -0.0734 0.3051 3448
3450 3 -46.5382 10.4221 -0.5040 0.3432 3449
3451 3 -47.3228 10.6341 -1.3325 0.1636 3450
3452 3 -48.2348 10.6189 -2.0527 0.1194 3451
3453 3 -48.9105 10.0860 -0.3408 0.2161 3452
3454 3 -49.7792 10.0749 -0.7806 0.2288 3453
3455 3 -50.6391 9.6221 -0.5956 0.2288 3454
3456 3 -51.3532 9.1933 -0.4388 0.1825 3455
3457 3 -52.1929 8.9168 0.0451 0.3243 3456
3458 3 -53.2285 8.9778 0.0745 0.2217 3457
3459 3 -53.9180 8.9376 -0.0624 0.2465 3458
3460 3 -54.8490 8.9009 -0.1257 0.2288 3459
3461 3 -55.7976 8.7869 -0.2372 0.2407 3460
3462 3 -56.8295 8.6313 -0.5132 0.2351 3461
3463 3 -57.2834 9.4027 -1.2737 0.217 3462
3464 3 -58.1529 10.0505 -1.4190 0.1415 3463
3465 3 -59.0820 10.3097 -0.8400 0.2476 3464
3466 3 -59.8442 10.6236 -0.8347 0.2346 3465
3467 3 -60.7958 11.0754 -0.9444 0.3036 3466
3468 3 -61.6391 11.1830 -1.6139 0.1828 3467
3469 3 -62.4124 11.1900 -0.5600 0.2034 3468
3470 3 -63.5112 10.9559 -0.8257 0.2493 3469
3471 3 -64.0908 11.2374 -2.4310 0.1145 3470
3472 3 -64.8666 11.4267 -1.9600 0.2288 3471
3473 3 -65.6802 11.8868 -1.3308 0.2288 3472
3474 3 -66.2703 12.5266 -1.0469 0.1948 3473
3475 3 -67.1646 12.8980 -0.6157 0.1271 3474
3476 3 -68.2409 12.9916 -0.0059 0.1765 3475
3477 3 -69.2203 13.5434 -0.1828 0.1907 3476
3478 3 -70.3029 13.7803 0.0932 0.1843 3477
3479 3 -71.2215 13.4230 0.2187 0.1737 3478
3480 3 -72.2047 12.9170 0.7820 0.1626 3479
3481 3 -73.2647 12.5911 0.6073 0.1526 3480
3482 3 -74.2484 12.7416 -0.1120 0.1755 3481
3483 3 -75.2907 12.8646 0.2671 0.1907 3482
3484 3 -76.1960 12.5873 0.0694 0.2162 3483
3485 3 -77.0521 12.7044 1.1623 0.2288 3484
3486 3 -77.9567 12.9655 0.7154 0.1483 3485
3487 3 -78.9781 12.5395 0.8327 0.1144 3486
3488 3 -80.0250 12.0921 0.8400 0.1144 3487
3489 3 -81.0485 11.6093 0.8400 0.1144 3488
3490 3 -82.0348 11.0501 0.9022 0.1653 3489
3491 3 -83.0454 10.5512 0.4833 0.2346 3490
3492 3 -84.0061 10.0201 -0.2430 0.2288 3491
3493 3 -84.8079 9.9133 -0.4598 0.1144 3492
3494 3 -85.5327 9.4886 0.5376 0.1631 3493
3495 3 -85.8419 8.5984 0.0773 0.2288 3494
3496 3 -86.5463 8.0015 0.4892 0.2115 3495
3497 3 -87.3053 7.3107 0.1868 0.1163 3496
3498 3 -88.1440 6.5794 0.5600 0.135 3497
3499 3 -88.6837 5.7334 -0.3038 0.2131 3498
3500 3 -89.3365 4.9188 -0.1775 0.1658 3499
3501 3 -90.0460 4.5107 -0.5496 0.1822 3500
3502 3 -90.9260 4.3263 0.1506 0.2647 3501
3503 3 -91.8684 4.2648 0.1649 0.2273 3502
3504 3 -92.9536 4.0608 -0.2629 0.1318 3503
3505 3 -93.9504 3.7355 0.3410 0.1481 3504
3506 3 -94.9857 3.5940 0.5432 0.1676 3505
3507 3 -95.9986 3.2964 -0.2800 0.2716 3506
3508 3 -97.0748 3.1252 -0.1019 0.1782 3507
3509 3 -98.1155 2.6979 -0.5037 0.1144 3508
3510 3 -99.2005 2.3495 -0.5600 0.1144 3509
3511 3 -100.2651 1.9450 -0.5600 0.1144 3510
3512 3 -101.3604 1.6240 -0.5600 0.1144 3511
3513 3 -102.4863 1.4350 -0.6045 0.1265 3512
3514 3 -103.4056 1.0746 -0.3553 0.1829 3513
3515 3 -104.4487 0.8917 0.0932 0.201 3514
3516 3 -105.5510 0.7987 0.2800 0.1493 3515
3517 3 -106.4591 0.2142 0.7571 0.1493 3516
3518 3 -107.3495 -0.3321 1.6489 0.1441 3517
3519 3 -108.1641 -0.9794 1.3994 0.1272 3518
3520 3 -109.0483 -1.2772 1.7819 0.1591 3519
3521 3 -109.9247 -1.9511 1.4000 0.1144 3520
3522 3 -110.3821 -2.9131 1.1318 0.1144 3521
3523 3 -111.0162 -3.7184 0.5600 0.1144 3522
3524 3 -111.9847 -4.3273 0.5600 0.1144 3523
3525 3 -112.5266 -5.2086 0.2817 0.1144 3524
3526 3 -112.7463 -6.1657 0.1316 0.1144 3525
3527 3 -113.6141 -6.8383 0.5692 0.1336 3526
3528 3 -114.5157 -7.4051 1.3899 0.1652 3527
3529 3 -115.3660 -8.0451 1.9600 0.1151 3528
3530 3 -116.4931 -8.2362 1.9600 0.1622 3529
3531 3 -117.6041 -8.0941 2.0586 0.2789 3530
3532 3 -118.4271 -7.5954 2.5200 0.1361 3531
3533 3 -119.3148 -7.1657 2.5200 0.1144 3532
3534 3 -120.4031 -7.3324 2.1445 0.1144 3533
3535 3 -121.3701 -7.9309 1.9600 0.1144 3534
3536 3 -122.2602 -8.6000 1.9040 0.2066 3535
3537 3 -122.5497 -9.2658 1.8004 0.178 3536
3538 3 -123.0369 -10.0599 1.9174 0.2913 3537
3539 3 -123.9432 -10.6838 1.9146 0.304 3538
3540 3 -124.6458 -11.4836 1.4907 0.2482 3539
3541 3 -125.7120 -11.8188 1.1200 0.2719 3540
3542 3 -126.0306 -12.5867 -0.0378 0.1959 3541
3543 3 -126.9139 -13.0474 -0.7988 0.3079 3542
3544 3 -127.7045 -13.1418 -0.5281 0.1144 3543
3545 3 -128.4341 -13.6127 -1.3068 0.1941 3544
3546 3 -128.6869 -14.4702 -0.8949 0.1652 3545
3547 3 -129.0847 -15.2109 -1.7198 0.3432 3546
3548 3 -129.6087 -16.0796 -1.5263 0.4014 3547
3549 3 -130.5442 -16.4745 -0.9621 0.3683 3548
3550 3 -131.4475 -16.9356 0.0916 0.3178 3549
3551 3 -132.4541 -17.1550 -0.0549 0.3051 3550
3552 3 -133.3709 -16.9908 -0.6241 0.3116 3551
3553 3 -134.1811 -16.9895 -1.1346 0.3222 3552
3554 3 -135.1689 -17.1443 -0.9302 0.3972 3553
3555 3 -135.7518 -17.7324 0.1098 0.3926 3554
3556 3 -136.2642 -18.2478 1.0136 0.1254 3555
3557 3 -137.2918 -18.0750 1.0206 0.2151 3556
3558 3 -138.0971 -17.6367 0.5600 0.3051 3557
3559 3 -18.4718 5.7956 -2.1554 0.3717 3417
3560 3 -18.4046 5.1945 -3.8982 0.3089 3559
3561 3 -18.7675 4.3379 -4.3378 0.2924 3560
3562 3 -19.4154 3.5157 -4.1252 0.2619 3561
3563 3 -20.4384 3.4428 -3.8410 0.3421 3562
3564 3 -21.1564 2.7793 -4.0253 0.2795 3563
3565 3 -21.9327 3.2898 -4.5819 0.1185 3564
3566 3 -22.8814 3.4123 -4.5010 0.2767 3565
3567 3 -23.6056 2.6921 -4.4576 0.1928 3566
3568 3 -24.5460 2.6468 -5.0400 0.3241 3567
3569 3 -25.4762 2.1147 -4.9829 0.1878 3568
3570 3 -26.1761 2.3853 -5.8565 0.2669 3569
3571 3 -26.3051 2.6313 -8.2930 0.3432 3570
3572 3 -27.1710 3.2261 -8.3941 0.355 3571
3573 3 -28.1727 3.1409 -7.7056 0.1997 3572
3574 3 -29.2272 3.3887 -7.5600 0.2049 3573
3575 3 -29.8147 4.2868 -8.1446 0.3065 3574
3576 3 -29.6993 5.2809 -8.4717 0.1682 3575
3577 3 -30.1737 5.6421 -9.3453 0.1636 3576
3578 3 -30.7928 6.2056 -8.1264 0.2971 3577
3579 3 -31.2869 6.9463 -9.1213 0.2669 3578
3580 3 -31.2266 7.4436 -11.6390 0.2669 3579
3581 3 -31.2502 8.1883 -12.0691 0.3288 3580
3582 3 -31.0495 8.7631 -12.8150 0.3432 3581
3583 3 -31.3941 9.1802 -13.9863 0.2288 3582
3584 3 -32.2463 8.5539 -14.4432 0.3205 3583
3585 3 -33.0986 8.4396 -13.5030 0.1568 3584
3586 3 -33.6015 8.3194 -15.4148 0.198 3585
3587 3 -34.3097 8.8226 -16.5068 0.178 3586
3588 3 -35.1669 9.3391 -15.9600 0.2601 3587
3589 3 -35.7326 8.4916 -15.8290 0.188 3588
3590 3 -36.0822 7.8245 -14.8397 0.2987 3589
3591 3 -36.7687 7.1970 -13.9944 0.2418 3590
3592 3 -37.6367 6.9269 -15.0058 0.2161 3591
3593 3 -37.5782 6.2921 -16.2756 0.2034 3592
3594 3 -38.0326 5.5578 -16.4730 0.2011 3593
3595 3 -38.9115 4.8471 -16.5200 0.1314 3594
3596 3 -39.0097 3.7867 -16.7712 0.1144 3595
3597 3 -39.4522 3.4288 -15.5632 0.3216 3596
3598 3 -40.3170 3.2999 -15.1200 0.2542 3597
3599 3 -0.5017 3.8521 -5.2422 0.2033 1
3600 3 -0.6313 4.8449 -6.5940 0.1935 3599
3601 3 -0.5809 5.8158 -6.0626 0.2398 3600
3602 3 -0.2987 6.6458 -4.8602 0.1444 3601
3603 3 0.5465 7.1907 -4.8468 0.167 3602
3604 3 1.4097 7.8983 -5.2231 0.2288 3603
3605 3 2.1132 8.6041 -5.8800 0.1289 3604
3606 3 2.8209 8.9639 -4.5573 0.1762 3605
3607 3 3.3238 9.7113 -3.6400 0.2138 3606
3608 3 3.5833 10.0702 -5.7677 0.1303 3607
3609 3 4.3521 10.4874 -5.6316 0.1813 3608
3610 3 4.5485 11.0690 -4.2286 0.3422 3609
3611 3 5.2339 11.9391 -4.4313 0.2909 3610
3612 3 6.0253 12.6448 -4.6172 0.1969 3611
3613 3 6.5815 13.3594 -5.9293 0.2609 3612
3614 3 6.9547 13.5007 -4.3445 0.2004 3613
3615 3 7.5382 14.0364 -3.2992 0.1628 3614
3616 3 8.1075 14.6160 -3.4216 0.1481 3615
3617 3 8.4186 15.3076 -4.5713 0.3051 3616
3618 3 8.9253 16.1653 -4.3302 0.2929 3617
3619 3 9.7635 16.8612 -4.1980 0.2661 3618
3620 3 9.8606 17.8845 -3.6400 0.1543 3619
3621 3 10.4329 18.5861 -4.3599 0.178 3620
3622 3 10.7879 19.4810 -5.6580 0.1144 3621
3623 3 10.8040 20.0356 -6.7931 0.1144 3622
3624 3 10.8528 20.5663 -6.5724 0.2088 3623
3625 3 11.4085 21.0752 -5.1176 0.1961 3624
3626 3 11.7223 21.7819 -6.6122 0.2569 3625
3627 3 12.2529 22.2168 -8.1004 0.1766 3626
3628 3 12.5385 23.1531 -7.5116 0.178 3627
3629 3 13.1119 23.9541 -6.6074 0.3272 3628
3630 3 13.4832 24.8551 -7.0176 0.2307 3629
3631 3 14.0341 25.5758 -6.5366 0.4256 3630
3632 3 14.5562 26.4392 -6.9762 0.1968 3631
3633 3 14.8118 27.5458 -7.3217 0.2074 3632
3634 3 15.0663 28.6518 -7.6670 0.2182 3633
3635 3 15.3220 29.7584 -8.0125 0.2288 3634
3636 3 15.4900 30.1316 -8.1430 0.1834 3635
3637 3 15.8781 31.1243 -9.1549 0.178 3636
3638 3 15.7164 32.1658 -10.2192 0.1654 3637
3639 3 15.7722 33.2077 -11.3641 0.178 3638
3640 3 15.5911 33.7816 -12.4155 0.1508 3639
3641 3 14.7460 34.3907 -13.3890 0.1822 3640
3642 3 14.4063 35.3393 -13.9703 0.2049 3641
3643 3 14.5862 36.4308 -13.9639 0.2288 3642
3644 3 14.5057 37.3842 -14.9514 0.2401 3643
3645 3 13.8971 38.2771 -15.5960 0.2413 3644
3646 3 13.9087 39.2602 -15.3224 0.2288 3645
3647 3 14.5917 40.0545 -14.3956 0.2142 3646
3648 3 15.3072 40.8638 -14.0644 0.2111 3647
3649 3 15.8099 41.8202 -14.8537 0.2081 3648
3650 3 15.6862 42.8466 -15.1124 0.2202 3649
3651 3 15.1403 43.8331 -14.7143 0.2375 3650
3652 3 14.5209 44.7882 -14.5603 0.2502 3651
3653 3 13.8217 45.6918 -14.5611 0.2455 3652
3654 3 12.9614 46.4346 -14.5659 0.2328 3653
3655 3 12.3016 47.3401 -14.5984 0.238 3654
3656 3 12.2652 48.4360 -14.8548 0.2511 3655
3657 3 12.7231 49.4659 -14.9419 0.2746 3656
3658 3 13.1404 50.5282 -14.8560 0.2796 3657
3659 3 13.3936 51.5440 -15.8472 0.2583 3658
3660 3 13.5430 52.6366 -16.5477 0.1991 3659
3661 3 14.1255 53.5394 -15.8558 0.1435 3660
3662 3 15.1888 53.5052 -15.0634 0.1274 3661
3663 3 16.0115 52.7684 -15.6800 0.1525 3662
3664 3 16.9898 33.4138 -10.5675 0.1387 3639
3665 3 17.9532 33.9857 -10.9472 0.1518 3664
3666 3 18.8663 34.5409 -11.9381 0.1403 3665
3667 3 19.8817 34.8022 -12.8943 0.1252 3666
3668 3 20.8424 34.6305 -13.9129 0.1144 3667
3669 3 21.8396 34.8562 -12.9618 0.1144 3668
3670 3 22.4950 35.4966 -11.6564 0.1144 3669
3671 3 22.5470 36.3941 -12.5563 0.1144 3670
3672 3 22.2955 37.2347 -14.3287 0.1144 3671
3673 3 22.1290 38.2110 -14.5074 0.1217 3672
3674 3 22.1416 38.9540 -12.6297 0.1351 3673
3675 3 22.6679 38.7917 -10.6590 0.1484 3674
3676 3 23.5571 38.5251 -9.1109 0.1433 3675
3677 3 24.5930 38.1777 -8.6254 0.1297 3676
3678 3 25.6471 37.7350 -8.5184 0.1163 3677
3679 3 25.6543 38.2910 -6.7200 0.1271 3678
3680 3 15.0943 30.3936 -6.8449 0.2669 3635
3681 3 14.8725 31.5136 -6.7208 0.2477 3680
3682 3 14.8496 32.6397 -6.7250 0.2064 3681
3683 3 15.2224 33.7038 -6.7469 0.1907 3682
3684 3 15.7750 34.7013 -6.8718 0.2009 3683
3685 3 16.2626 35.7118 -7.3480 0.2265 3684
3686 3 16.7343 36.7219 -7.8319 0.2415 3685
3687 3 17.1216 37.7951 -7.8714 0.2469 3686
3688 3 17.3000 38.9085 -8.0766 0.2542 3687
3689 3 17.3065 40.0438 -8.3992 0.26 3688
3690 3 17.4483 41.1680 -8.3633 0.2669 3689
3691 3 17.7924 42.1897 -8.8592 0.2669 3690
3692 3 17.7569 43.2026 -9.3383 0.2669 3691
3693 3 17.5892 44.3120 -9.1347 0.2592 3692
3694 3 17.8738 45.3895 -9.2375 0.2306 3693
3695 3 18.2377 46.3453 -10.3174 0.1836 3694
3696 3 18.4135 47.2801 -11.8535 0.1403 3695
3697 3 18.9651 48.0837 -13.0346 0.1271 3696
3698 3 19.6142 48.5621 -11.6502 0.1469 3697
3699 3 20.0954 48.9402 -9.2915 0.1931 3698
3700 3 20.6541 49.7280 -8.0013 0.2461 3699
3701 3 21.3079 50.6526 -7.8842 0.2758 3700
3702 3 21.9166 51.6123 -8.1640 0.2577 3701
3703 3 22.3686 52.6302 -8.7738 0.1985 3702
3704 3 23.1010 53.4704 -8.3891 0.1443 3703
3705 3 23.6655 54.3158 -9.5522 0.1153 3704
3706 3 24.2800 54.4711 -8.9600 0.1899 3705
3707 3 24.9101 54.9754 -8.0178 0.1144 3706
3708 3 25.8323 55.4646 -8.6800 0.1345 3707
3709 3 26.5183 56.2068 -8.6024 0.1239 3708
3710 3 26.6704 57.0010 -7.5600 0.2288 3709
3711 3 26.9046 57.9739 -8.2835 0.1935 3710
3712 3 27.3845 58.7797 -7.5177 0.159 3711
3713 3 27.9278 59.3942 -8.5364 0.2161 3712
3714 3 28.1834 60.2387 -8.9600 0.178 3713
3715 3 28.5704 61.2049 -8.4297 0.2159 3714
3716 3 29.5549 61.7496 -8.1511 0.1182 3715
3717 3 30.4676 62.2775 -8.2132 0.1652 3716
3718 3 30.2971 62.7163 -8.0410 0.1144 3717
3719 3 29.4927 63.1361 -9.2400 0.1398 3718
3720 3 30.6385 62.1066 -8.3616 0.1719 3717
3721 3 31.6406 61.9272 -8.6800 0.1215 3720
3722 3 32.6127 62.5303 -8.6800 0.1144 3721
3723 3 33.5812 63.1392 -8.6800 0.1144 3722
3724 3 34.5013 63.7176 -8.0287 0.1191 3723
3725 3 35.0367 64.6285 -7.5818 0.224 3724
3726 3 35.3864 65.2200 -7.6247 0.1674 3725
3727 3 36.2226 65.8782 -7.8400 0.1163 3726
3728 3 37.1960 66.3416 -7.2800 0.1541 3727
3729 3 37.5546 67.1941 -6.7200 0.2862 3728
3730 3 38.2543 67.9015 -7.1406 0.1462 3729
3731 3 39.1202 68.3041 -6.9594 0.1891 3730
3732 3 39.9912 68.4125 -5.8811 0.1666 3731
3733 3 40.6147 68.5856 -7.4362 0.1185 3732
3734 3 41.5157 69.1278 -6.7444 0.1271 3733
3735 3 42.0772 70.0509 -6.1600 0.2012 3734
3736 3 42.8723 70.7508 -6.7833 0.2171 3735
3737 3 42.8354 71.7466 -7.7207 0.167 3736
3738 3 43.1530 72.8084 -7.8448 0.1144 3737
3739 3 43.8977 73.6550 -8.1200 0.1144 3738
3740 3 44.5390 74.6014 -8.1200 0.1372 3739
3741 3 44.9286 75.6584 -8.4888 0.1652 3740
3742 3 45.0793 76.6653 -7.9178 0.1306 3741
3743 3 45.4940 77.6801 -8.1200 0.1144 3742
3744 3 45.6995 78.7309 -8.4000 0.1317 3743
3745 3 46.0471 79.8008 -8.2443 0.1652 3744
3746 3 46.7623 80.5870 -7.7958 0.1497 3745
3747 3 47.5483 81.2581 -6.7575 0.1257 3746
3748 3 48.1115 81.7744 -8.0335 0.1925 3747
3749 3 48.9106 82.5066 -7.5664 0.2805 3748
3750 3 49.4888 82.9970 -9.0980 0.3127 3749
3751 3 49.5058 83.7523 -8.3616 0.2539 3750
3752 3 49.2240 84.5873 -8.9219 0.2232 3751
3753 3 49.7088 84.5448 -9.9977 0.2557 3752
3754 3 50.3268 85.2900 -10.4804 0.3205 3753
3755 3 50.3923 86.3529 -10.9441 0.1936 3754
3756 3 50.8134 87.1231 -12.2066 0.2366 3755
3757 3 51.2015 88.0575 -11.5142 0.2865 3756
3758 3 52.1280 88.5550 -11.2000 0.3432 3757
3759 3 52.6781 87.7468 -11.4873 0.3432 3758
3760 3 53.4706 87.4018 -12.4331 0.2819 3759
3761 3 53.4237 88.0804 -12.9707 0.3432 3760
3762 3 54.0563 88.9011 -13.3882 0.3009 3761
3763 3 54.8927 89.5824 -13.8905 0.2384 3762
3764 3 55.6368 90.3462 -13.4400 0.4115 3763
3765 3 56.3411 91.2228 -13.8592 0.302 3764
3766 3 56.9350 92.1394 -13.8782 0.2727 3765
3767 3 57.9665 92.3257 -13.8807 0.2608 3766
3768 3 58.7470 92.1827 -15.3689 0.3037 3767
3769 3 59.5695 92.6714 -16.2434 0.3312 3768
3770 3 60.3727 92.9562 -16.4749 0.1533 3769
3771 3 61.2167 93.5611 -15.7788 0.2616 3770
3772 3 61.7968 94.2569 -15.3703 0.1541 3771
3773 3 62.6801 94.5285 -14.4441 0.142 3772
3774 3 63.6841 94.8746 -14.6933 0.3057 3773
3775 3 64.0886 94.6073 -15.6920 0.3686 3774
3776 3 64.5406 94.5956 -17.2374 0.3026 3775
3777 3 65.3166 94.1672 -16.2215 0.2186 3776
3778 3 66.3882 94.4166 -15.6204 0.2089 3777
3779 3 67.1565 94.9591 -15.5753 0.1992 3778
3780 3 67.3902 95.0776 -17.2323 0.1794 3779
3781 3 67.6203 95.9088 -17.6425 0.1261 3780
3782 3 67.8166 96.9012 -17.2259 0.2603 3781
3783 3 67.5144 97.4463 -16.5200 0.1144 3782
