# Supplementary material for: The SONATA data format for efficient description of large-scale network models
Source: PLoS Comput Biol. 2020 Feb 24;16(2):e1007696. doi: 10.1371/journal.pcbi.1007696 (PMC7058350; doi:10.1371/journal.pcbi.1007696)
Supplement: S2 File — (ZIP) [file pcbi.1007696.s002.zip › sonata-master/examples/shared_components/nest_models/cell_models/473862421_point.json]

{
  "I_e": 0.0,
  "tau_m": 12.5,
  "C_m": 78.0,
  "t_ref": 3.0,
  "E_L": -73.0,
  "V_th": -37.0,
  "V_reset": -55.0
}
