# Supplementary material for: The SONATA data format for efficient description of large-scale network models
Source: PLoS Comput Biol. 2020 Feb 24;16(2):e1007696. doi: 10.1371/journal.pcbi.1007696 (PMC7058350; doi:10.1371/journal.pcbi.1007696)
Supplement: S2 File — (ZIP) [file pcbi.1007696.s002.zip › sonata-master/examples/shared_components/synaptic_models/AMPA_ExcToExc.json]

{
  "level_of_detail": "exp2syn",
  "tau1": 1.0,
  "tau2": 3.0,
  "erev": 0.0
}
