# Supplementary material for: The SONATA data format for efficient description of large-scale network models
Source: PLoS Comput Biol. 2020 Feb 24;16(2):e1007696. doi: 10.1371/journal.pcbi.1007696 (PMC7058350; doi:10.1371/journal.pcbi.1007696)
Supplement: S2 File — (ZIP) [file pcbi.1007696.s002.zip › sonata-master/examples/sim_tests/intfire/one_cell_iclamp_nest/test/run_pynml.neuron.sh]

#!/bin/bash

set -e

pynml-sonata sim ../input/config.json -neuron  
