# Supplementary material for: The SONATA data format for efficient description of large-scale network models
Source: PLoS Comput Biol. 2020 Feb 24;16(2):e1007696. doi: 10.1371/journal.pcbi.1007696 (PMC7058350; doi:10.1371/journal.pcbi.1007696)
Supplement: S2 File — (ZIP) [file pcbi.1007696.s002.zip › sonata-master/examples/sim_tests/intfire/ten_cells_iclamp_nest/bmtk_build/build_network.py]

#!/bin/env python

# Sonata Simulator Test Suite
# 10-cell circuit, integrate and fire cells, 2 populations, current clamp input to one

# Authors: Padraig Gleeson @ UCL 

import numpy as np
from neuron import h
from bmtk.builder import NetworkBuilder

net = NetworkBuilder("ten_cells_iclamp") # ten aot 10, as NeuroML doesn't like ids that start with a digit...

def generate_positions(N, x0=0.0, x1=300.0, y0=0.0, y1=100.0):
    X = np.random.uniform(x0, x1, N)
    Y = np.random.uniform(y0, y1, N)
    return X, Y

per_pop = 5

pos_x, pos_y = generate_positions(per_pop)

template = 'nest:iaf_psc_alpha'

net.add_nodes(N=per_pop, pop_name='LIF_exc', location='VisL4', ei='e',
              model_type='point_process',  # use point_process to indicate were are using point model cells
              model_template=template,
              x=pos_x, y=pos_y,
              dynamics_params='472363762_point.json')
              
pos_x, pos_y = generate_positions(per_pop)

net.add_nodes(N=per_pop, pop_name='LIF_inh', location='VisL4', ei='i',
              model_type='point_process',  # use point_process to indicate were are using point model cells
              model_template=template, 
              x=pos_x, y=pos_y,
              dynamics_params='472363762_point.json')
              
              
def recurrent_connections(src_cells, trg_cell, n_syns):
    
    # Increasing numbers of synapses per target cell...
    #print(trg_cell)
    #print(dir(trg_cell))
    #print('--- %s'%trg_cell._node_params)
    synapses = [20 * n_syns* (trg_cell.node_id-per_pop)] *len(src_cells)
    return synapses


net.add_edges(source={'ei': 'e'}, target={'ei': 'i', 'model_type': 'point_process'},
              iterator='all_to_one',
              connection_rule=recurrent_connections,
              connection_params={'n_syns': 1},
              syn_weight=10,
              weight_function='wmax',
              delay=2.0,
              dynamics_params='ExcToInh.json',
              model_template='static_synapse')


net.build()
net.save(output_dir='../input/network')

print 'Built: %s'%net.name
