# Supplementary material for: The SONATA data format for efficient description of large-scale network models
Source: PLoS Comput Biol. 2020 Feb 24;16(2):e1007696. doi: 10.1371/journal.pcbi.1007696 (PMC7058350; doi:10.1371/journal.pcbi.1007696)
Supplement: S2 File — (ZIP) [file pcbi.1007696.s002.zip › sonata-master/examples/sim_tests/intfire/ten_cells_iclamp_nest/input/network/ten_cells_iclamp_node_types.csv]

node_type_id ei pop_name location model_template model_type dynamics_params
100 e LIF_exc VisL4 nest:iaf_psc_alpha point_process 472363762_point.json
101 i LIF_inh VisL4 nest:iaf_psc_alpha point_process 472363762_point.json
