# Supplementary material for: The SONATA data format for efficient description of large-scale network models
Source: PLoS Comput Biol. 2020 Feb 24;16(2):e1007696. doi: 10.1371/journal.pcbi.1007696 (PMC7058350; doi:10.1371/journal.pcbi.1007696)
Supplement: S2 File — (ZIP) [file pcbi.1007696.s002.zip › sonata-master/examples/sim_tests/intfire/ten_cells_iclamp_nest/input/network/ten_cells_iclamp_ten_cells_iclamp_edge_types.csv]

edge_type_id target_query source_query delay weight_function syn_weight dynamics_params model_template
100 model_type=='point_process'&ei=='i' ei=='e' 2.0 wmax 10 ExcToInh.json static_synapse
