# Supplementary material for: The SONATA data format for efficient description of large-scale network models
Source: PLoS Comput Biol. 2020 Feb 24;16(2):e1007696. doi: 10.1371/journal.pcbi.1007696 (PMC7058350; doi:10.1371/journal.pcbi.1007696)
Supplement: S2 File — (ZIP) [file pcbi.1007696.s002.zip › sonata-master/examples/sim_tests/intfire/ten_cells_iclamp_nest/input/simulation_config.json]

{
  "manifest": {
    "$OUTPUT_DIR": "../test/output",
    "$INPUT_DIR": "../input"
  },

  "run": {
    "tstop": 1000.0,
    "dt": 0.01,
    "spike_threshold": -15,
    "nsteps_block": 10000
  },

  "target_simulator":"NEST",

  "conditions": {
    "celsius": 34.4,
    "v_init": -80
  },

  "node_sets_file": "$INPUT_DIR/node_sets.json", 

  "inputs": {
 	"current_clamp_1": {
      "input_type": "current_clamp",
      "module": "IClamp",
      "node_set": "pre_nodes",
      "amp": 190.0,
      "delay": 100.0,
      "duration": 800.0
    }
  },

  "output":{ 
    "output_dir": "$OUTPUT_DIR",
    "log_file": "log.txt",
    "spikes_file": "spikes.h5",
    "spikes_sort_order": "time"
  },

  "reports": {

    "membrane_potential": {
      "cells": "point_nodes",
      "variable_name": "V_m",
      "module": "multimeter_report",
      "sections": "soma",
      "enabled": true
    }

  }

}
