# Supplementary material for: The SONATA data format for efficient description of large-scale network models
Source: PLoS Comput Biol. 2020 Feb 24;16(2):e1007696. doi: 10.1371/journal.pcbi.1007696 (PMC7058350; doi:10.1371/journal.pcbi.1007696)
Supplement: S2 File — (ZIP) [file pcbi.1007696.s002.zip › sonata-master/examples/sim_tests/intfire/ten_cells_spikes_nest/bmtk_build/build_network.py]

import os
import numpy as np

from bmtk.builder.networks import NetworkBuilder


net_pre = NetworkBuilder("pre")
net_post = NetworkBuilder("post")

num_pre_post = 5


def generate_positions(N, x0=0.0, x1=300.0, y0=0.0, y1=100.0):
    X = np.random.uniform(x0, x1, N)
    Y = np.random.uniform(y0, y1, N)
    return X, Y

net_pre.add_nodes(N=num_pre_post, pop_name='VirtualCells', ei='e', location='TW', model_type='virtual')

pos_x, pos_y = generate_positions(num_pre_post)
net_post.add_nodes(N=num_pre_post, pop_name='Exc', location='VisL4', ei='e', 
              model_type='point_process',  # use point_process to indicate were are using point model cells
              model_template='nest:iaf_psc_alpha',  # Tell the simulator to use the NEURON built-in IntFire1 type cell
              x=pos_x, y=pos_y,
              dynamics_params='472363762_point.json')


              
def recurrent_connections(src_cells, trg_cell, n_syns):
    
    synapses = [n_syns*(np.random.random() > 0.5) for i in range(len(src_cells))]
 
    return synapses


        
pre_post = net_pre.add_edges(source=net_pre.nodes(), target=net_post.nodes(pop_name='Exc'),
             iterator='all_to_one',
             connection_rule=recurrent_connections,
             connection_params={'n_syns': 1},
             model_template='static_synapse',
             weight_function='wmax',
             delay=0.1,
             dynamics_params='ExcToExc.json')

pre_post.add_properties('syn_weight', rule=25, dtypes=np.float)

net_pre.build()
net_pre.save(output_dir='../input/network')

net_post.build()
net_post.save(output_dir='../input/network')


print 'done'
