# Supplementary material for: The SONATA data format for efficient description of large-scale network models
Source: PLoS Comput Biol. 2020 Feb 24;16(2):e1007696. doi: 10.1371/journal.pcbi.1007696 (PMC7058350; doi:10.1371/journal.pcbi.1007696)
Supplement: S2 File — (ZIP) [file pcbi.1007696.s002.zip › sonata-master/examples/sim_tests/intfire/ten_cells_spikes_nest/bmtk_build/generate_spikes.py]

import os
from bmtk.utils.io.spike_trains import PoissonSpikesGenerator

psg = PoissonSpikesGenerator(range(5), 10.0, tstop=200.0)
psg.to_hdf5('../input/external_spike_trains.h5')
