# Supplementary material for: The SONATA data format for efficient description of large-scale network models
Source: PLoS Comput Biol. 2020 Feb 24;16(2):e1007696. doi: 10.1371/journal.pcbi.1007696 (PMC7058350; doi:10.1371/journal.pcbi.1007696)
Supplement: S2 File — (ZIP) [file pcbi.1007696.s002.zip › sonata-master/examples/sim_tests/intfire/ten_cells_spikes_nest/input/simulation_config.json]

{
  "manifest": {
    "$OUTPUT_DIR": "../test/output",
    "$INPUT_DIR": "../input"
  },

  "run": {
    "tstop": 400.0,
    "dt": 0.001,
    "nsteps_block": 5000
  },

  "target_simulator":"NEST",

  "conditions": {
    "celsius": 34.0,
    "v_init": -80
  },

  "node_sets_file": "$INPUT_DIR/node_sets.json",

  "inputs": {
    "external_spike_trains": {
      "input_type": "spikes",
      "module": "h5",
      "input_file": "$INPUT_DIR/external_spike_trains.h5",
      "node_set": "pre"
    }
  },


  "output":{
    "output_dir": "$OUTPUT_DIR",
    "log_file": "log.txt",
    "spikes_file": "spikes.h5",
    "spikes_sort_order": "time"
  },
  
  
  "reports": {
    "membrane_potential": {
      "cells": "recorded_cells",
      "variable_name": "V_m",
      "module": "multimeter_report",
      "sections": "soma",
      "enabled": true
    }
  }
  
}
