# Supplementary material for: The SONATA data format for efficient description of large-scale network models
Source: PLoS Comput Biol. 2020 Feb 24;16(2):e1007696. doi: 10.1371/journal.pcbi.1007696 (PMC7058350; doi:10.1371/journal.pcbi.1007696)
Supplement: S2 File — (ZIP) [file pcbi.1007696.s002.zip › sonata-master/examples/sim_tests/intfire/ten_cells_spikes_nest/test/analyze_output.py]

import sys
from bmtk.analyzer.visualization.spikes import plot_spikes


sys.path.append("../../../shared_components/scripts")

from analyze_output_utils import plot_data

if __name__ == '__main__':
    
    plot_data('output/membrane_potential.h5', 'mV', 'Membrane Potential', show_already=True)
    #plot_spikes('../input/network/pre_nodes.h5', '../input/network/pre_node_types.csv', 'output/spikes.h5')
    #plot_spikes('../input/network/post_nodes.h5', '../input/network/post_node_types.csv', 'output/spikes.h5')
