# Supplementary material for: The SONATA data format for efficient description of large-scale network models
Source: PLoS Comput Biol. 2020 Feb 24;16(2):e1007696. doi: 10.1371/journal.pcbi.1007696 (PMC7058350; doi:10.1371/journal.pcbi.1007696)
Supplement: S2 File — (ZIP) [file pcbi.1007696.s002.zip › sonata-master/examples/sim_tests/intfire/ten_cells_spikes_nrn/input/node_sets.json]

{
  "point_nodes": {
    "model_type": "point_process"
  },
  "e_nodes": {
    "model_type": "point_process",
    "ei": "e"
  }
}
