# Supplementary material for: The SONATA data format for efficient description of large-scale network models
Source: PLoS Comput Biol. 2020 Feb 24;16(2):e1007696. doi: 10.1371/journal.pcbi.1007696 (PMC7058350; doi:10.1371/journal.pcbi.1007696)
Supplement: S2 File — (ZIP) [file pcbi.1007696.s002.zip › sonata-master/examples/sim_tests/intfire/ten_cells_spikes_nrn/test/run_bmtk.sh]

#!/bin/bash

set -e

rm -rf output
rm -rf __pycache__
# python -m trace --trace ../shared_components/scripts/run_bionet.py ../input/config.json
python ../../../shared_components/scripts/run_bionet.py NEURON ../input/config.json

pytest -vvs
